# Supplementary material for: Unveiling the endogenous CRISPR-Cas system in Pseudomonas aeruginosa PAO1
Source: PLoS One. 2024 Dec 31;19(12):e0312783. doi: 10.1371/journal.pone.0312783 (PMC11687729; doi:10.1371/journal.pone.0312783)
Supplement: S1 Dataset — (XLSX) [file pone.0312783.s001.xlsx]

## Sheet: CRISPRImmunity_IdentificationC
S1 Dataset: Identification of CRISPR-Cas system/ CRISPRImmunity
Array: AE004091|1|343146-343259			Array: AE004091|2|3841728-3841955
>merge|AE004091|1|343146-343259|CRISPRCasFinder			>merge|AE004091|2|3841728-3841955|PILER-CR
CRISPR array	DR	Spacer	CRISPR array	DR	Spacer
GGCCAAAGAACTGGAGGGCAAGGTATGAGCCAGCACAGCGTATCCCGCTCCGTATCCCGTTCAACAGGCTCTCCATCCAGAAGCGTGGCCAAAGAACTGGAGGGCAAGGTATGA	GGCCAAAGAACTGGAGGGCAAGGTATGA	GCCAGCACAGCGTATCCCGCTCCGTATCCCGTTCAACAGGCTCTCCATCCAGAAGCGT	CCCGGCGTAGGACGAATAACCGCCAGCTCGGCAGAGGCTACGGCGGATAACGCCTGGGGGCGTTATTCGCCCTACCGCTTGCTCCCTCCCCGTGTAGGGCGAATAACCGCTACGCGGTTATCCGCCACCTCGGCAGGCGTTTCGGCGGATAACGCCTGGGGCGTTATTCGCCCTACCGCTTGCTCCCTCCCCGTGTAGGGCGAATAACCGCTACGCGGTTATCCGCCA	CTTGCTCCCTCCCCGTGTAGGGCGAATAACCGCTACGCGGTTATCCGCCA	CAGCTCGGCAGAGGCTACGGCGGATAACGCCTGGGGGCGTTATTCGCCCTACCG
	GGCCAAAGAACTGGAGGGCAAGGTATGA			CTTGCTCCCTCCCCGTGTAGGGCGAATAACCGCTACGCGGTTATCCGCCA	CCTCGGCAGGCGTTTCGGCGGATAACGCCTGGGGCGTTATTCGCCCTACCG
Spacer_target_hit_result
bac_def	spacer_id	hit_contig_id	hit_contig_def	identity	alignment_length	mismatch	gapopen	query_start	query_end	hit_start	hit_end	crispr_array_of_hit_genome	evalue	bitscore	coverage	spacer_sequence	hit_contig_region	hit_contig_sequence	hmm_mismatch
Pseudomonas aeruginosa PAO1, complete genome	2.2|3841882|51|AE004091|PILER-CR	AE004091.2	Pseudomonas aeruginosa PAO1, complete genome	100	51	0	0	1	51	3843429	3843479	343146-343259|3841728-3841955	2e-17	82.4	1	CCTCGGCAGGCGTTTCGGCGGATAACGCCTGGGGCGTTATTCGCCCTACCG	3843429-3843479	CCTCGGCAGGCGTTTCGGCGGATAACGCCTGGGGCGTTATTCGCCCTACCG	0
Pseudomonas aeruginosa PAO1, complete genome	2.2|3841882|51|AE004091|PILER-CR	AE004091.2	Pseudomonas aeruginosa PAO1, complete genome	100	51	0	0	1	51	3843530	3843580	343146-343259|3841728-3841955	2e-17	82.4	1	CCTCGGCAGGCGTTTCGGCGGATAACGCCTGGGGCGTTATTCGCCCTACCG	3843530-3843580	CCTCGGCAGGCGTTTCGGCGGATAACGCCTGGGGCGTTATTCGCCCTACCG	0

## Sheet: CRISPRCasFinder_IdentificationC
S1 Dataset: Identification of CRISPR-Cas system/ CRISPRCasFinder
Sequence	Sequence_basename	Duplicated_Spacers	CRISPR_Id	CRISPR_Start	CRISPR_End	CRISPR_Length	Potential_Orientation (AT%)	CRISPRDirection	Consensus_Repeat	Repeat_ID (CRISPRdb)	Nb_CRISPRs_with_same_Repeat (CRISPRdb)	Repeat_Length	Spacers_Nb	Mean_size_Spacers	Standard_Deviation_Spacers	Nb_Repeats_matching_Consensus	Ratio_Repeats_match/TotalRepeat	Conservation_Repeats (% identity)	EBcons_Repeats	Conservation_Spacers (% identity)	EBcons_Spacers	Repeat_Length_plus_mean_size_Spacers	Ratio_Repeat/mean_Spacers_Length	CRISPR_found_in_DB (if sequence IDs are similar)	Evidence_Level
AE004091_2_Pseudomonas_aeruginosa_PAO1__complete_genome	AE004091_2_Pseudomonas_aeruginosa_PAO1__complete_genome	0	AE004091_2_Pseudomonas_aeruginosa_PAO1__complete_genome_1	343146	343259	113	Reverse	Unknown	GGCCAAAGAACTGGAGGGCAAGGTATGA	Unknown	0	28	1	58	0	2	1	100	100	100	100	86	0.482759	0	1

## Sheet: CRISPRCasTyper_IdentificationCR
S1 Dataset: Identification of CRISPR-Cas system/ CRISPRCasTyper
Contig	Operon	Start	End	Prediction	Complete Interference	Complete Adaptation	Best type	Best score	Genes	Positions	E-values	Coverage Seq	Coverage HMM	Strand Interference	Strand Adaptation
AE004091.2	AE004091.2@46	4799299	4801464	FALSE	0.2	NA	IV-D	4	RecD_0_IVD	4372	2.3e-29	0.374	0.324	-1	NA
AE004091.2	AE004091.2@50	4976607	4977524	FALSE	0	NA	IV-B	3	CysH_0_IVB	4536	5.3e-20	0.644	0.751	NA	NA
AE004091.2	AE004091.2@19	1895692	1896495	FALSE	0	NA	IV-B	3	CysH_0_IVB	1789	2e-09	0.672	0.691	NA	NA
AE004091.2	AE004091.2@12	1293267	1294091	FALSE	0	NA	IV-B	3	CysH_0_IVB	1215	6.8e-05	0.313	0.321	NA	NA
AE004091.2	AE004091.2@10	1129451	1131595	FALSE	0.2	NA	IV-A1	2	Csf4_0_IVA	1066	1.4e-39	0.712	0.766	1	NA
AE004091.2	AE004091.2@22	2025737	2028013	FALSE	0.2	NA	IV-A1	2	Csf4_0_IVA	1904	1.1e-09	0.315	0.357	1	NA
AE004091.2	AE004091.2@32	3193886	3195556	FALSE	0.14	0	I-A	2	Cas3_0_CAS-I	2913	5.2e-09	0.433	0.688	-1	NA
AE004091.2	AE004091.2@5	513051	514427	FALSE	0.14	0	I-A	2	Cas3_0_CAS-I	464	2.9e-08	0.532	0.697	-1	NA
AE004091.2	AE004091.2@4	477886	479805	FALSE	0.14	0	I-A	2	Cas3_0_CAS-I	438	5.8e-05	0.323	0.592	-1	NA
AE004091.2	AE004091.2@42	4430599	4432529	FALSE	0.14	0	I-A	2	Cas3_0_CAS-I, NYN_0_CAS-III-B	4036, 4037	2.00e-05, 5.50e-11	0.547, 0.863	0.686, 0.459	-1	NA
AE004091.2	AE004091.2@31	3182902	3183861	FALSE	0	NA	III-B	1	htpX_0_CAS-III-B	2903	3.2e-21	0.716	0.697	NA	NA
AE004091.2	AE004091.2@38	3878033	3879373	FALSE	0.14	0	I-A	1	Cas3_0_I	3547	6.1e-13	0.541	0.673	-1	NA
AE004091.2	AE004091.2@30	3165539	3166471	FALSE	0	NA	III-A	1	AbiEii_0_CAS-III	2886	2.8e-10	0.363	0.384	NA	NA
AE004091.2	AE004091.2@15	1453470	1454204	FALSE	0	NA	III-A	1	AbiEii_0_CAS-III	1364	8.4e-08	0.461	0.398	NA	NA
AE004091.2	AE004091.2@45	4689902	4690645	FALSE	0	NA	III-A	1	AbiEii_0_CAS-III	4281	2.7e-07	0.407	0.345	NA	NA
AE004091.2	AE004091.2@43	4519275	4520201	FALSE	0	NA	III-A	1	AbiEii_0_CAS-III	4123	4e-07	0.333	0.349	NA	NA
AE004091.2	AE004091.2@1	86284	87003	FALSE	0	NA	III-A	1	AbiEii_0_CAS-III	79	3e-06	0.442	0.349	NA	NA
AE004091.2	AE004091.2@40	4111078	4112001	FALSE	0	NA	III-A	1	AbiEii_0_CAS-III	3754	5.6e-06	0.328	0.342	NA	NA
AE004091.2	AE004091.2@56	5711477	5712211	FALSE	0	NA	III-A	1	AbiEii_0_CAS-III	5178	5.8e-06	0.408	0.342	NA	NA
AE004091.2	AE004091.2@34	3280899	3281666	FALSE	0	NA	III-A	1	AbiEii_0_CAS-III	2999	1.5e-05	0.559	0.489	NA	NA
AE004091.2	AE004091.2@20	1962046	1963656	FALSE	0	NA	III-A	1	AbiEii_0_CAS-III	1842	1.6e-05	0.404	0.43	NA	NA
AE004091.2	AE004091.2@28	2585299	2586411	FALSE	0	NA	III-A	1	AbiEii_0_CAS-III	2395	5.9e-05	0.358	0.461	NA	NA
AE004091.2	AE004091.2@13	1364499	1365221	FALSE	0	NA	III-A	1	AbiEii_0_CAS-III	1280	8.4e-05	0.523	0.433	NA	NA
AE004091.2	AE004091.2@44	4541951	4542655	FALSE	0	NA	III-A	1	AbiEii_0_CAS-III	4150	9.3e-05	0.434	0.352	NA	NA
AE004091.2	AE004091.2@11	1157954	1158655	FALSE	0	NA	III-A	1	AbiEii_0_CAS-III	1092	0.00012	0.483	0.384	NA	NA
AE004091.2	AE004091.2@35	3577320	3578480	FALSE	0	NA	III-A	1	AbiEii_0_CAS-III	3259	0.00016	0.323	0.444	NA	NA
AE004091.2	AE004091.2@58	5800527	5801300	FALSE	0	NA	III-A	1	AbiEii_0_CAS-III	5258	0.0002	0.442	0.387	NA	NA
AE004091.2	AE004091.2@51	4991919	4992644	FALSE	0	NA	III-A	1	AbiEii_0_CAS-III	4555	0.00021	0.36	0.32	NA	NA
AE004091.2	AE004091.2@41	4299204	4299998	FALSE	0	NA	III-A	1	AbiEii_0_CAS-III	3921	0.00038	0.498	0.472	NA	NA
AE004091.2	AE004091.2@57	5735643	5736473	FALSE	0	NA	III-A	1	AbiEii_0_CAS-III	5198	0.00075	0.523	0.504	NA	NA
AE004091.2	AE004091.2@26	2320586	2321062	FALSE	0	NA	III-A	1	Can2_Card1_17_CAS-III	2154	0.00093	0.786	0.334	NA	NA
AE004091.2	AE004091.2@25	2257722	2259332	FALSE	0	NA	III-A	1	AbiEii_0_CAS-III	2105	0.0016	0.304	0.317	NA	NA
AE004091.2	AE004091.2@54	5145717	5148571	FALSE	0	NA	III-A	1	AbiEii_0_CAS-III, AbiEii_0_CAS-III	4688, 4689	1.80e-04, 6.40e-05	0.483, 0.301	0.377, 0.324	NA	NA
AE004091.2	AE004091.2@52	5044054	5047279	FALSE	0	NA	III-A	1	AbiEii_0_CAS-III, AbiEii_0_CAS-III, CasR_0_CAS-I-II-III-IV-V-VI	4599, 4600, 4602	4.50e-03, 7.00e-05, 1.70e-03	0.351, 0.432, 0.557	0.391, 0.475, 0.394	NA	NA
AE004091.2	AE004091.2@7	786074	788253	FALSE	0	NA	III-A	1	RT_0_CAS-I-II-III-IV-V-VI, AbiEii_0_CAS-III	729, 730	5.70e-18, 5.80e-07	0.69, 0.319	0.958, 0.465	NA	NA
AE004091.2	AE004091.2@16	1595827	1596798	FALSE	0	0	I-A	0	WYL_0_CAS-I-II-III-IV-V-VI	1493	1.1e-85	0.966	0.984	NA	NA
AE004091.2	AE004091.2@21	1973470	1974210	FALSE	0	0	I-A	0	DEDDh_0_CAS-I-II-III-IV-V-VI	1851	4.9e-39	0.664	0.994	NA	NA
AE004091.2	AE004091.2@36	3618993	3619619	FALSE	0	0	I-A	0	DEDDh_0_CAS-I-II-III-IV-V-VI	3305	1.1e-32	0.785	1	NA	NA
AE004091.2	AE004091.2@39	3948138	3948812	FALSE	0	0	I-A	0	DEDDh_0_CAS-I-II-III-IV-V-VI	3609	7.7e-25	0.778	0.994	NA	NA
AE004091.2	AE004091.2@47	4844271	4845713	FALSE	0	0	I-A	0	DEDDh_0_CAS-I-II-III-IV-V-VI	4406	1.5e-20	0.372	0.975	NA	NA
AE004091.2	AE004091.2@3	350959	351588	FALSE	0	0	I-A	0	2OG_1_CAS-I-II-III-IV-V-VI	316	1.5e-20	0.424	0.989	NA	NA
AE004091.2	AE004091.2@49	4882053	4882355	FALSE	0	0	I-A	0	Csa3_1_CAS-I-II-III-IV-V-VI	4444	1.8e-19	0.931	0.763	NA	NA
AE004091.2	AE004091.2@27	2506614	2506964	FALSE	0	0	I-A	0	Csa3_1_CAS-I-II-III-IV-V-VI	2330	2.6e-17	0.607	0.653	NA	NA
AE004091.2	AE004091.2@53	5056047	5056775	FALSE	0	0	I-A	0	2OG_1_CAS-I-II-III-IV-V-VI	4609	1.9e-15	0.383	0.968	NA	NA
AE004091.2	AE004091.2@18	1715154	1715705	FALSE	0	0	I-A	0	DEDDh_0_CAS-I-II-III-IV-V-VI	1604	1.1e-14	0.929	0.994	NA	NA
AE004091.2	AE004091.2@6	604912	605913	FALSE	0	0	I-A	0	Csa3_1_CAS-I-II-III-IV-V-VI	559	2.1e-13	0.38	0.915	NA	NA
AE004091.2	AE004091.2@23	2064853	2065476	FALSE	0	0	I-A	0	2OG_1_CAS-I-II-III-IV-V-VI	1934	2.3e-12	0.418	0.989	NA	NA
AE004091.2	AE004091.2@55	5556281	5556823	FALSE	0	0	I-A	0	DEDDh_0_CAS-I-II-III-IV-V-VI	5054	8.7e-12	0.779	0.8	NA	NA
AE004091.2	AE004091.2@2	313227	313925	FALSE	0	0	I-A	0	Csa3_1_CAS-I-II-III-IV-V-VI	284	5.1e-11	0.339	0.737	NA	NA
AE004091.2	AE004091.2@17	1617489	1618265	FALSE	0	0	I-A	0	WYL_0_CAS-I-II-III-IV-V-VI	1517	3.8e-08	0.382	0.316	NA	NA
AE004091.2	AE004091.2@14	1396767	1397180	FALSE	0	0	I-A	0	Csa3_1_CAS-I-II-III-IV-V-VI	1310	1.5e-07	0.645	0.619	NA	NA
AE004091.2	AE004091.2@37	3865281	3865754	FALSE	0	0	I-A	0	Csa3_1_CAS-I-II-III-IV-V-VI	3539	5.2e-07	0.373	0.525	NA	NA
AE004091.2	AE004091.2@8	1030772	1031332	FALSE	0	0	I-A	0	Csa3_1_CAS-I-II-III-IV-V-VI	962	4e-05	0.326	0.398	NA	NA
AE004091.2	AE004091.2@24	2219778	2220251	FALSE	0	0	I-A	0	CasR_0_CAS-I-II-III-IV-V-VI	2072	5.9e-05	0.601	0.328	NA	NA
AE004091.2	AE004091.2@33	3203398	3203853	FALSE	0	0	I-A	0	Csa3_1_CAS-I-II-III-IV-V-VI	2922	0.00048	0.428	0.525	NA	NA
AE004091.2	AE004091.2@59	5958408	5959325	FALSE	0	0	I-A	0	Csa3_1_CAS-I-II-III-IV-V-VI	5402	0.0011	0.464	0.771	NA	NA
AE004091.2	AE004091.2@48	4869558	4870328	FALSE	0	0	I-A	0	Csa3_1_CAS-I-II-III-IV-V-VI	4431	0.0075	0.311	0.72	NA	NA
AE004091.2	AE004091.2@9	1112574	1113050	FALSE	0	0	I-A	0	PrimPol_1_CAS-I-II-III-IV-V-VI	1047	0.0079	0.377	0.454	NA	NA
AE004091.2	AE004091.2@29	2636013	2636336	FALSE	0	0	I-A	0	Csa3_1_CAS-I-II-III-IV-V-VI	2437	0.0098	0.667	0.559	NA	NA

## Sheet: CRISPRloci_IdentificationCRISPR
S1 Dataset: Identification of CRISPR-Cas system/ CRISPRloci
Sequence	Protein	subtype	Cassette	Strand	Start	End	Length	Sequence
1	DinG	CAS-V-A	1	plus	1129451	1131595	715	MLSAELKSQIQGAYTRFLEAKELKPRYGQRLMIAEVAKALGVIKEDEEGHREGEPAVVAVEAGTGTGKTVAYSLAAIACAKASGKRLVIATATVALQEQIVHKDLPDLLRNSGLAFSFALAKGRGRYLCLSKLDVLLQEGQAQSATAQLFADDGFNIDVDETSSKLFNQMIERLAGNRWDGDRDSWPEAIDDAHWAQLTTDHSQCTNRHCPNFQQCAFYKAREGMTKVDVIVTNHDLVLADLALGGGAILPDPRETLYVFDEGHHLPDKAIGHFAHFTRLRATADWLEQIAKNLTKLLAQHPLPGDLGRLIEQVPELAREIKTQQQFMFTACEEIGDFRAGEDMEGRERPRHRFVGGVVPEHIREMGIELKKGFSKLTDLFTRLTDILKEAMDGEGAGG…
2	cas11	CAS-V-A	1	plus	1131698	1133947	750	MIRSRWHLPLLLGLLAVATPLAASDTQQVLFNFVKPMAVVGITLEDADLPSATAEATPEGDILRRVTFSPAQRPTLRMSPALGRWDWSAADYVSLRIQNAMSWDMTLEVAIEGEQGAPGLQASIELPAGPPQTLLVPLRAVSPEALGMRAGPPMPQMVEGQRVLLAPRVEGSLDRARVGALSLSLRSPQAPQSILLGRFGIRTGRAVERSILTGLIDRYGQYSRADWPEKIRSDEQLRSAYAAEAAQLRDWERQTPARDRFGGLLGGPVFEASGFFRTEKRGGRWWLVTPEGHPFWSLGVNAVTADGSRTYVEGREPMFAELPAEGEPLAAFFGEGDDRRGVAAQAGRRFGHGRWFDFLGANRQRIAPQASADQLAGEWRQRTLERLSAWGFNSLGNWS…
3	cas1	CAS-V-A	2	plus	2247273	2248160	296	MLLRHLRYLLAVAEHRNFTRAAEALHVSQPTLSQQVRQLEEQLRVQLLDRSGRSVRPTDAGELYLLHARRALRELEAAQRAIHEVRDLSRGRLRLGMTPTFTCYLVGALVDPFNQRYPGIELSLEELPQDALEAALIDDRLDLGVAFSEPGSVEIDSQPLYLERLGLVLGAEHPAADAPLAAAALAELPLALLRDDFATRRHIDAYLRQQGVTARVALEANSISAIVDVVRRGRLASILPEAVARQQAGLRCVALRPALPTRQVALFWRQGSHPGAARLAFQALALELGAELGDA*
4	cas3	CAS-V-A	2	minus	2248167	2249582	472	MTDRAAPSNWMLALLACAQLIIALDATIVFVALPEISRALDFSAQRLQWVVSAYTVAFGGFLLLGGRATDLLGRRRMYVLGQSLYALASLAGGLAQSELPLILARAVQGLGGALLFPATLALIGNHFAEGPARNRALAIWSIASAFGLALGSALGGALTELFGWASIFLVNVPLAGAAALLALRLIPADARRQRGRRFDLAGALTVTAGATLLVFALVQGPESGWDAPSVRFGLYLSVPLLLAFLAIEHYSRDPLMPLRLLGNRNLQVAMLLTAIFMSSYGVQYYFLAIYFQSVYGYSVLQTGLAFLPATLLCTLGIRVAERLLARHGARATLVAGLLLGALGLGLLAACLPLGRGFLALLPAIVILSVGQGMTWTAMWVSAASGVDPAEQGVASGMAS…
5	cas8	CAS-VI-B	2	plus	2249693	2250595	301	MDLNAVKLLARVAETRSFTQAAVSLGLTQSGLSRAIGRLEAELGVRLLHRTTRSVSLTPDGQLFYERCAPLLAELEEVEKLLVDRQCAPSGPLKITTPQALGRIVIMPVLRELTRCYPQLQIEAAMTDRLVDLTEEGFDAAVRLGRVGDVRLIARPLAALRWVTVASPEYLRGHGTPERLEQLAGHNCPTVRDLHTGKLLEWQFQRDGQPLSLAVRGDLVLDVADALVDAALVGQGIVQVMGFMAEEAIRRRRLVRILQPFEPPLCPVSLIYPPSRQCSLKIGALYEELKSAHWCGALTY*
6	unknown	CAS-VI-B	3	minus	3659169	3659738	190	MFKPLPITLQRGALRLEPLVEADIPELVSLAEANREALQYMDGPTRPDWYRQSLAEQREGRALPLAVRLGVQLVGTTRFAEFLPALPACEIGWTWLDQAQHGSGLNRMIKYLMLKHAFDNLRMVRVQLSTAASNLRAQGAIDKLGAQREGVLRNHRRLAGGRLDDTFVYSITDHEWPQVKAALEASFTG*
7	cas1	CAS-VI-B	3	plus	3660022	3663501	1160	MSLSIGLIAVVALVYMAILFAIAFYGDRRRTPLSPRLRAWVYSLSLAVYCTSWTFFGAVGQATDQLWSFLPIYLGPVLLMLFAPWVLQKMIMISKQENITSIADFIAARYGKSQALAVVVALICMVGVLPYIALQLKGIVLGVNLLIGSGADSTGTRAQDTALIVSLVLALFTIVFGTRSLDVTEHHRGMVLAIAFESLVKLTAFLAVGIFATFGLYDGFADLFSQARAAPQLADYWEETVHWPAMLLQTGVAMTAIMCLPRQFHVTVVENIEPRDLNLARWVFPIYLVLAALFVVPIALAGQLHLPAGVMPDSFVISLPLAEAHPALALLAFIGGASAATGMVIVASVALSTMVSNDMLLPWLLRRREKDTERPFEAFRHWLLTVRRVSIAVILLLAY…
8	cas7	CAS-VI-B	3	minus	3663509	3667858	1450	MMPISSSSARRAEPAPRPLAEFHPVVRQWFERHFAAPTPAQVEAWPAIREGLSTLVAAPTGSGKTLTAFLAAIDALVVEGLAAGGELADATQVVYVSPLKALSNDIRINLEQPLAGIREELARLGLPDVDIRSAVRTGDTPQVERGAMRKRPPHILVTTPESLYILLGSESGRQMLAGVRSVIVDEIHALAGSKRGSHLALSLERLQALCPRPLLRIGLSATQKPIEKVARFLVGASGNPRDPACRIVDVGYTRPRDLGIEVPPVALEAVMSNDTWELVYDRLAHLAGEHRTTLVFVNTRRMAERVTRFLAERLGSRQVAAHHGSLAKELRLDAEQRLKAGQLKVLVATASLELGIDIGDVELVCQLSSPRSIAAFLQRVGRSGHSVGGTPKGRLFPTS…
9	unknown	CAS-VI-B	4	plus	4459879	4461219	447	MAKKLFIETHGCQMNEYDSSRMADLLGEHQALEVTENAAEADVILLNTCSIREKAQEKVFSKLGMWRELKQQNPDLVIGVGGCVASQEGAAIRERAPYVDVVFGPQTLHRLPEMIDAARSTRKPQVDVSFPEIEKFDRLPEPRVDGPTAFVSVMEGCSKYCSFCVVPYTRGEEVSRPFDDVIAEVIHLAENGVREVTLLGQNVNGFRGLTHDGRLADFAELLRVVAAVDGIERIRYTTSHPLEFSDALIQAHAEVPELVKFIHLPVQSGSDRVLAAMKRNHTVLEYKSRIRKLKAAVPDICISSDFIVGFPGETEKDFEQTMKLVEDVGFDFSFSFIYSARPGTPAADLADDLPEEVKKQRLQILQSRIHQQGYEISRRMVGSTQRILVTDFSKKDPGM…
10	cas3	CAS-VI-B	4	plus	4461388	4462410	341	MNAPQELHRFILEPFDARSFATLCGQFDEHLHQIEKRLDIEIRNRGNQFELAGEPRRTKVAERLLQRLYREAQNGTDLTPDTVHLYLQESGLEDLEELQSAPQVTLKSRKAHIRPRGANQQRYVKAILDHDINFGIGPAGTGKTYLAVACAVDALEREQIRRILLVRPAVEAGEKLGFLPGDLSQKIDPYLRPLYDALYEMLGFEHVAKLIERNVIEVAPLAYMRGRTLNNSFIILDESQNTTVEQMKMFLTRIGFGSTAVITGDVTQVDLPRGTRSGLKHVIEVLQDVPGISFTHFKPKDVVRHPLVQRIVEAYERHESRQQGQVRPVEGTGKGGHDAA*
11	csx3	CAS-VI-B	5	plus	5488397	5489011	205	MTSQPLRVGIGGPVGSGKTALTLALCRELRERYNLAVVTNDIYTQEDAEFLVRNEALAPERIIGVETGGCPHTAIREDASINLEAVDQLNRRFPGLELILVESGGDNLSATFSPELSDLTLYVIDVSAGDKIPRKGGPGICKSDLLVINKIDLAPLVGASLDVMDRDARRMRGDKPFVFSNQKTGQGLDEIIAFIERQGLLTAA*
12	unknown	CAS-VI-B	5	plus	5489041	5489613	191	MKLPKLLAALALLAAPALAFAHPGHGEHGLVAGLAHPLTGLDHLLAMFAVGLWAAQQQGAARLALPCTFVGTMLVGGLLGFEGLQLPFMETGIAASVLALGLCVALAVRPPLPLAMAATALFALAHGVAHGLELPDLSSPWLYALGFVAATAALHAAGYALVRFLPQAAAPLVRLAGLASAGAGVWLLAG*
13	unknown	CAS-VI-B	5	minus	5489630	5490652	341	MNDRASRRAPQAGDTELSGPPAAEAIAPQVLRETASWLLLMQEGPLAPAQQAELESWRSRSPEHQRAWRRAERLLANIGSLPPALARRALERPSGSGRRAVLRGLALLLGGAPLVWWGWRAQVWRDGFGADYLTAVGERRDLVLEDGSQVEMNTDSALDVRYDAGQRLLRLYRGEIYLRTAADRREPPRPFLVRTEQGLMRALGTAFSVRREGAETVLAVYEGAVQVRPEGAASAADGRVIEAGQRVRFDRQRIGPVESASEAALAWRQGLLVADDMPLRQWAGELMRYGGESIECEPSLDPLRVSGTFPVDDLPLALAMLAQTHGLRLVHQGRRVLIRR*
14	cas3	CAS-VI-B	5	minus	5490645	5491181	179	MNAPSSCLSADRDGVATLYRENHAWLRNWLAYRLRSWGRGVADDLAHDTFLRILASRDGGQREAIRQPRAYLTRIANCVLVSWRRRQSLELAWLEALATLPEPLQPSPEQQSVIVETLHEIDALLDTLRPRVKQAFLMATLDGMKQKDIAQALGVALPTVKKFIHQAYVTCLSLMPDE*
