# Supplementary material for: Unveiling the endogenous CRISPR-Cas system in Pseudomonas aeruginosa PAO1
Source: PLoS One. 2024 Dec 31;19(12):e0312783. doi: 10.1371/journal.pone.0312783 (PMC11687729; doi:10.1371/journal.pone.0312783)
Supplement: S2 Dataset — (XLSX) [file pone.0312783.s002.xlsx]

## Sheet: CRISPRImmunity_PA14
S2 Dataset. Validation of CRISPR-Cas identification with P. aeruginosa PA14 and PA83
Pseudomonas aeruginosa PA14
Contig_ID	Contig_def	CRISPR array number	Signature genes	Self targeting spacer_number	MGE targeting spacer number	Prophage number	Anti-CRISPR protein number
NC_008463	NC_008463.1 Pseudomonas aeruginosa UCBPP-PA14, complete sequence	3 CRISPRs	csa3,RT,DEDDh,cas3,TnsC,PD-DExK,cas6f,cas7f,cas5f,cas8f,cas3f,cas1,DinG,WYL	0	29	4	0
repeat	sequence	repeat_direction	Type_repeat	possible types
NC_008463_1_CRISPRCasFinder	GGCCAAAGAACTGGAGGGCAAGGTATGA	NA	NA	NA
NC_008463_2_PILER-CR	GTTCACTGCCGTATAGGCAGCTAAGAAA	27	Type I-F (group F5)	I-F
NC_008463_2_CRISPRCasFinder	GTTCACTGCCGTATAGGCAGCTAAGAAA	27	Type I-F (group F5)	I-F
NC_008463_2_CRT	GTTCACTGCCGTATAGGCAGCTAAGAAA	27	Type I-F (group F5)	I-F
Spacer_target_hit_result
bac_def	spacer_id	hit_contig_id	hit_contig_def	identity	alignment_length	mismatch	gapopen	query_start	query_end	hit_start	hit_end	crispr_array_of_hit_genome	evalue	bitscore	coverage	spacer_sequence	hit_contig_region	hit_contig_sequence	hmm_mismatch
-	-	-	-	-	-	-	-	-	-	-	-	-	-	-	-	-	-	-	-
DR sequences		prefix	bacteria_id	bacteria_def	genome_size	prophage_start	prophage_end	method	key_proteins	best_hit_species	CDS_number	attl_region	attr_region
>NC_008463_1_CRISPRCasFinder		sequence_1	NC_008463	NC_008463.1 Pseudomonas aeruginosa UCBPP-PA14, complete sequence	6537648	685880	716950	DBSCAN-SWA	tail	Pseudomonas_phage(46.88%)	37	NA	NA
GGCCAAAGAACTGGAGGGCAAGGTATGA		sequence_1	NC_008463	NC_008463.1 Pseudomonas aeruginosa UCBPP-PA14, complete sequence	6537648	1497384	1506445	DBSCAN-SWA		Bacillus_phage(33.33%)	8	NA	NA
>NC_008463_2_PILER-CR		sequence_1	NC_008463	NC_008463.1 Pseudomonas aeruginosa UCBPP-PA14, complete sequence	6537648	2627214	2634108	DBSCAN-SWA	tRNA,protease	uncultured_Caudovirales_phage(83.33%)	9	NA	NA
GTTCACTGCCGTATAGGCAGCTAAGAAA		sequence_1	NC_008463	NC_008463.1 Pseudomonas aeruginosa UCBPP-PA14, complete sequence	6537648	4344256	4354873	DBSCAN-SWA	tRNA	Pseudomonas_phage(92.31%)	15	NA	NA
>NC_008463_2_CRISPRCasFinder
GTTCACTGCCGTATAGGCAGCTAAGAAA		assembly_id	genome_id	genome_def	crispr_array_locus_merge	crispr_array_location_merge	crispr_locus_id	crispr_pred_method	array_in_prot	prot_within_array_20000	prot_in_genome	crispr_type_by_cas_prot	consensus_repeat	repeat_length	self-targeting_spacer_number	self-targeting_target_number	spacer_location	protospacer_location	repeat_type	spacer_locus_num	spacer_num	correct_crispr_type	genome_cas_prots	unknown_protein_around_crispr	L10	L10_domain	L9	L9_domain	L8	L8_domain	L7	L7_domain	L6	L6_domain	L5	L5_domain	L4	L4_domain	L3	L3_domain	L2	L2_domain	L1	L1_domain	R1	R1_domain	R2	R2_domain	R3
>NC_008463_2_CRT		sequence_1	NC_008463	Pseudomonas aeruginosa UCBPP-PA14, complete sequence	1	357271-357384	1	CRISPRCasFinder	no		csa3,RT,DEDDh,cas3,TnsC,PD-DExK,cas6f,cas7f,cas5f,cas8f,cas3f,cas1,DinG,WYL	Orphan	GGCCAAAGAACTGGAGGGCAAGGTATGA	28	0	0	NA	NA	NA	1	1	Orphan	csa3,RT,DEDDh,cas3,TnsC,PD-DExK,cas6f,cas7f,cas5f,cas8f,cas3f,cas1,DinG,WYL	NA,NA|168aa|down_2|NC_008463.1_361977_362480_-,NA|251aa|down_5|NC_008463.1_364234_364986_-,NA|185aa|down_7|NC_008463.1_365755_366309_-	NA|293aa|up_9|NC_008463.1_344118_344996_-	TIGR03381, putative_carbon-nitrogen_hydrolase, N-carbamoylputrescine amidase	NA|222aa|up_8|NC_008463.1_345159_345824_-	COG1309, AcrR, Transcriptional regulator [Transcription]	NA|354aa|up_7|NC_008463.1_345887_346948_-	cd13659, PBP2_PotF, The periplasmic substrate-binding component of an ABC putrescine transport system and related proteins; contains the type 2 periplasmic-binding fold	NA|459aa|up_6|NC_008463.1_347204_348580_-	COG0174, GlnA, Glutamine synthetase [Amino acid transport and metabolism]	NA|251aa|up_5|NC_008463.1_348859_349611_+	pfam07722, Peptidase_C26, Peptidase C26	NA|453aa|up_4|NC_008463.1_349652_351010_+	COG0174, GlnA, Glutamine synthetase [Amino acid transport and metabolism]	NA|457aa|up_3|NC_008463.1_351076_352446_+	PRK07480, PRK07480, putative aminotransferase; Validated	NA|368aa|up_2|NC_008463.1_352562_353665_+	cd13659, PBP2_PotF, The periplasmic substrate-binding component of an ABC putrescine transport system and related proteins; contains the type 2 periplasmic-binding fold	NA|366aa|up_1|NC_008463.1_354084_355181_+	cd13659, PBP2_PotF, The periplasmic substrate-binding component of an ABC putrescine transport system and related proteins; contains the type 2 periplasmic-binding fold	NA|385aa|up_0|NC_008463.1_355236_356390_+	PRK11607, potG, putrescine ABC transporter ATP-binding subunit PotG	NA|796aa|down_0|NC_008463.1_358448_360835_-	COG2366, COG2366, Protein related to penicillin acylase [General function prediction only]	NA|351aa|down_1|NC_008463.1_360946_361998_+	pfam12625, Arabinose_bd, Arabinose-binding domain of AraC transcription regulator, N-term	NA|168aa|down_2|NC_008463.1_361977_362480_-
GTTCACTGCCGTATAGGCAGCTAAGAAA		sequence_1	NC_008463	Pseudomonas aeruginosa UCBPP-PA14, complete sequence	2	2926520-2927393	1,2,1,1	PILER-CR,CRISPRCasFinder,CRT,CRISPRidentify	no	cas6f,cas7f,cas5f,cas8f,cas3f,cas1	csa3,RT,DEDDh,cas3,TnsC,PD-DExK,cas6f,cas7f,cas5f,cas8f,cas3f,cas1,DinG,WYL	Type I-F	GTTCACTGCCGTATAGGCAGCTAAGAAA,GTTCACTGCCGTATAGGCAGCTAAGAAA,GTTCACTGCCGTATAGGCAGCTAAGAAA,NC_008463.1	28,28,28,11	0	0	NA	NA	I-F:I-F:I-F	11,14,14,13	14	TypeI-F	csa3,RT,DEDDh,cas3,TnsC,PD-DExK,cas6f,cas7f,cas5f,cas8f,cas3f,cas1,DinG,WYL	NA|82aa|up_7|NC_008463.1_2908062_2908307_-,NA|156aa|up_5|NC_008463.1_2909570_2910037_+,NA|53aa|up_1|NC_008463.1_2925320_2925478_-,NA|431aa|down_6|NC_008463.1_2935999_2937291_+,NA|105aa|down_7|NC_008463.1_2937476_2937790_-,NA|51aa|down_8|NC_008463.1_2937783_2937935_-	NA|70aa|up_9|NC_008463.1_2906815_2907024_+	pfam07869, DUF1656, Protein of unknown function (DUF1656)	NA|335aa|up_8|NC_008463.1_2907021_2908025_+	COG1566, EmrA, Multidrug resistance efflux pump [Defense mechanisms]	NA|82aa|up_7|NC_008463.1_2908062_2908307_-	NA	NA|305aa|up_6|NC_008463.1_2908569_2909483_+	TIGR03707, PPK2_P_aer, polyphosphate kinase 2, PA0141 family	NA|156aa|up_5|NC_008463.1_2909570_2910037_+	NA	NA|188aa|up_4|NC_008463.1_2910054_2910617_-	PRK07037, PRK07037, extracytoplasmic-function sigma-70 factor; Validated	NA|255aa|up_3|NC_008463.1_2911261_2912025_+	COG3208, GrsT, Predicted thioesterase involved in non-ribosomal peptide biosynthesis [Secondary metabolites biosynthesis, transport, and catabolism]	NA|4343aa|up_2|NC_008463.1_2912099_2925127_+	PRK05691, PRK05691, peptide synthase; Validated	NA|53aa|up_1|NC_008463.1_2925320_2925478_-	NA	NA|171aa|up_0|NC_008463.1_2925613_2926125_-	COG3617, COG3617, Prophage antirepressor [Transcription]	cas6f|188aa|down_0|NC_008463.1_2927517_2928080_-	cd09739, Cas6_I-F, CRISPR/Cas system-associated RAMP superfamily protein Cas6f	cas7f|343aa|down_1|NC_008463.1_2928084_2929112_-	pfam09615, Cas_Csy3, CRISPR-associated protein (Cas_Csy3)	cas5f|328aa|down_2|NC_008463.1_2929123_2930106_-
>NC_008463_2_CRISPRidentify		sequence_1	NC_008463	Pseudomonas aeruginosa UCBPP-PA14, complete sequence	3	2935917-2937206	2,3,2,2	PILER-CR,CRISPRCasFinder,CRT,CRISPRidentify	no	cas6f,cas7f,cas5f,cas8f,cas3f,cas1	csa3,RT,DEDDh,cas3,TnsC,PD-DExK,cas6f,cas7f,cas5f,cas8f,cas3f,cas1,DinG,WYL	Type I-F	GTTCACTGCCGTGTAGGCAGCTAAGAAA,TTTCTTAGCTGCCTACACGGCAGTGAAC,TTTCTTAGCTGCCTACACGGCAGTGAAC,NC_008463.1	28,28,28,11	0	0	NA	NA	NA	21,21,21,21	21	TypeI-F	csa3,RT,DEDDh,cas3,TnsC,PD-DExK,cas6f,cas7f,cas5f,cas8f,cas3f,cas1,DinG,WYL	NA|53aa|up_7|NC_008463.1_2925320_2925478_-,NA|105aa|down_0|NC_008463.1_2937476_2937790_-,NA|51aa|down_1|NC_008463.1_2937783_2937935_-	NA|255aa|up_9|NC_008463.1_2911261_2912025_+	COG3208, GrsT, Predicted thioesterase involved in non-ribosomal peptide biosynthesis [Secondary metabolites biosynthesis, transport, and catabolism]	NA|4343aa|up_8|NC_008463.1_2912099_2925127_+	PRK05691, PRK05691, peptide synthase; Validated	NA|53aa|up_7|NC_008463.1_2925320_2925478_-	NA	NA|171aa|up_6|NC_008463.1_2925613_2926125_-	COG3617, COG3617, Prophage antirepressor [Transcription]	cas6f|188aa|up_5|NC_008463.1_2927517_2928080_-	cd09739, Cas6_I-F, CRISPR/Cas system-associated RAMP superfamily protein Cas6f	cas7f|343aa|up_4|NC_008463.1_2928084_2929112_-	pfam09615, Cas_Csy3, CRISPR-associated protein (Cas_Csy3)	cas5f|328aa|up_3|NC_008463.1_2929123_2930106_-	cd09736, Csy2_I-F, CRISPR/Cas system-associated RAMP superfamily protein Csy2	cas8f|435aa|up_2|NC_008463.1_2930093_2931397_-	cd09735, Csy1_I-F, CRISPR/Cas system-associated protein Csy1	cas3f|1077aa|up_1|NC_008463.1_2931455_2934685_-	TIGR02562, conserved_hypothetical_protein, CRISPR-associated helicase Cas3, subtype I-F/YPEST	cas1|325aa|up_0|NC_008463.1_2934682_2935656_-	TIGR03637, cas1_YPEST, CRISPR-associated endonuclease Cas1, subtype I-F/YPEST	NA|105aa|down_0|NC_008463.1_2937476_2937790_-	NA	NA|51aa|down_1|NC_008463.1_2937783_2937935_-	NA	NA|307aa|down_2|NC_008463.1_2938495_2939415_-
NC_008463.1
>NC_008463_3_PILER-CR
GTTCACTGCCGTGTAGGCAGCTAAGAAA
>NC_008463_3_CRISPRCasFinder
TTTCTTAGCTGCCTACACGGCAGTGAAC
>NC_008463_3_CRT
TTTCTTAGCTGCCTACACGGCAGTGAAC
>NC_008463_3_CRISPRidentify
NC_008463.1
Array: NC_008463|1|357271-357384
>merge|NC_008463|1|357271-357384|CRISPRCasFinder
GGCCAAAGAACTGGAGGGCAAGGTATGAGCCAGCACAGCGTATCCCGCTCCGTATCCCGTTCAACAGGCTCTCCATCCAGAAGCGTGGCCAAAGAACTGGAGGGCAAGGTATGA
>NC_008463|1|1|357271-357384|CRISPRCasFinder
GGCCAAAGAACTGGAGGGCAAGGTATGA	GCCAGCACAGCGTATCCCGCTCCGTATCCCGTTCAACAGGCTCTCCATCCAGAAGCGT
GGCCAAAGAACTGGAGGGCAAGGTATGA
Array: NC_008463|2|2926520-2927393
>merge|NC_008463|2|2926520-2927393|PILER-CR,CRISPRCasFinder,CRT,CRISPRidentify
GTTCACTGCCGTATAGGCAGCTAAGAAAACCACCCGCTACCACCGGCAGCCGCACCGGCCGTTCACTGCCGTATAGGCAGCTAAGAAAATCACCGGCGCGCTGGCCTTCGGCGCCCAGGCGTTCACTGCCGTATAGGCAGCTAAGAAATTATCAGTAAATACGTGGCGACTTGGCCACCCGTTCACTGCCGTATAGGCAGCTAAGAAATTGCTGCGTGTTGCAGCGACACCCGTTCAACAGTTCACTGCCGTATAGGCAGCTAAGAAAACTGGAGATACGTGCACAGATCGGACGACACGGTTCACTGCCGTATAGGCAGCTAAGAAAATATCAGTTTGCATGGTTTGCTCCTACCAAGCGTTCACTGCCGTATAGGCAGCTAAGAAATTGCATCGCAC…
>NC_008463|2|1|2926520-2927207|PILER-CR
GTTCACTGCCGTATAGGCAGCTAAGAAA	ACCACCCGCTACCACCGGCAGCCGCACCGGCC
GTTCACTGCCGTATAGGCAGCTAAGAAA	ATCACCGGCGCGCTGGCCTTCGGCGCCCAGGC
GTTCACTGCCGTATAGGCAGCTAAGAAA	TTATCAGTAAATACGTGGCGACTTGGCCACCC
GTTCACTGCCGTATAGGCAGCTAAGAAA	TTGCTGCGTGTTGCAGCGACACCCGTTCAACA
GTTCACTGCCGTATAGGCAGCTAAGAAA	ACTGGAGATACGTGCACAGATCGGACGACACG
GTTCACTGCCGTATAGGCAGCTAAGAAA	ATATCAGTTTGCATGGTTTGCTCCTACCAAGC
GTTCACTGCCGTATAGGCAGCTAAGAAA	TTGCATCGCACCCTCCTGCTCACCGACCAGGC
GTTCACTGCCGTATAGGCAGCTAAGAAA	TGAACGTTCACGCATCACGCGCCTTTCCGGCC
GTTCACTGCCGTATAGGCAGCTAAGAAA	AGGCAGACGAGTACGCGCGGTCTCGCGAAGTG
GTTCACTGCCGTATAGGCAGCTAAGAAA	AGAACATGGCCCGGCTCCCGACGTTGCTGCGG
GTTCACTGCCGTATAGGCAGCTAAGAAA	ATGACGCAAGACGAGCTTGTCCGCCTTCTGGC
GTTCACTGCCGTATAGGCAGCTAAGAAA
>NC_008463|2|2|2926520-2927393|CRISPRCasFinder
GTTCACTGCCGTATAGGCAGCTAAGAAA	ACCACCCGCTACCACCGGCAGCCGCACCGGCC
GTTCACTGCCGTATAGGCAGCTAAGAAA	ATCACCGGCGCGCTGGCCTTCGGCGCCCAGGC
GTTCACTGCCGTATAGGCAGCTAAGAAA	TTATCAGTAAATACGTGGCGACTTGGCCACCC
GTTCACTGCCGTATAGGCAGCTAAGAAA	TTGCTGCGTGTTGCAGCGACACCCGTTCAACA
GTTCACTGCCGTATAGGCAGCTAAGAAA	ACTGGAGATACGTGCACAGATCGGACGACACG
GTTCACTGCCGTATAGGCAGCTAAGAAA	ATATCAGTTTGCATGGTTTGCTCCTACCAAGC
GTTCACTGCCGTATAGGCAGCTAAGAAA	TTGCATCGCACCCTCCTGCTCACCGACCAGGC
GTTCACTGCCGTATAGGCAGCTAAGAAA	TGAACGTTCACGCATCACGCGCCTTTCCGGCC
GTTCACTGCCGTATAGGCAGCTAAGAAA	AGGCAGACGAGTACGCGCGGTCTCGCGAAGTG
GTTCACTGCCGTATAGGCAGCTAAGAAA	AGAACATGGCCCGGCTCCCGACGTTGCTGCGG
GTTCACTGCCGTATAGGCAGCTAAGAAA	ATGACGCAAGACGAGCTTGTCCGCCTTCTGGC
GTTCACTGCCGTATAGGCAGCTAAGAAA	GTTTGCAGGAAGCGGCGCTATCGCACCGAACT
GTTCACTGCCGTATAGGCAGCTAAGAAA	ATAGCTACGCCGAGCCAGTTGTAAGCTGACGC
GTTCACTGCCGTATAGGCATAGGCAGCT	AAAAAATGTCCCGAAGTTCATAAGCGGGCTTCGGGCGA
TTTCACTGCCACATAGGTCGTCAAGAAA
>NC_008463|2|1|2926520-2927393|CRT
GTTCACTGCCGTATAGGCAGCTAAGAAA	ACCACCCGCTACCACCGGCAGCCGCACCGGCC
GTTCACTGCCGTATAGGCAGCTAAGAAA	ATCACCGGCGCGCTGGCCTTCGGCGCCCAGGC
GTTCACTGCCGTATAGGCAGCTAAGAAA	TTATCAGTAAATACGTGGCGACTTGGCCACCC
GTTCACTGCCGTATAGGCAGCTAAGAAA	TTGCTGCGTGTTGCAGCGACACCCGTTCAACA
GTTCACTGCCGTATAGGCAGCTAAGAAA	ACTGGAGATACGTGCACAGATCGGACGACACG
GTTCACTGCCGTATAGGCAGCTAAGAAA	ATATCAGTTTGCATGGTTTGCTCCTACCAAGC
GTTCACTGCCGTATAGGCAGCTAAGAAA	TTGCATCGCACCCTCCTGCTCACCGACCAGGC
GTTCACTGCCGTATAGGCAGCTAAGAAA	TGAACGTTCACGCATCACGCGCCTTTCCGGCC
GTTCACTGCCGTATAGGCAGCTAAGAAA	AGGCAGACGAGTACGCGCGGTCTCGCGAAGTG
GTTCACTGCCGTATAGGCAGCTAAGAAA	AGAACATGGCCCGGCTCCCGACGTTGCTGCGG
GTTCACTGCCGTATAGGCAGCTAAGAAA	ATGACGCAAGACGAGCTTGTCCGCCTTCTGGC
GTTCACTGCCGTATAGGCAGCTAAGAAA	GTTTGCAGGAAGCGGCGCTATCGCACCGAACT
GTTCACTGCCGTATAGGCAGCTAAGAAA	ATAGCTACGCCGAGCCAGTTGTAAGCTGACGC
GTTCACTGCCGTATAGGCATAGGCAGCT	AAAAAATGTCCCGAAGTTCATAAGCGGGCTTCGGGCGA
TTTCACTGCCACATAGGTCGTCAAGAAA
>NC_008463|2|1|2926520-2927326|CRISPRidentify
GTTCACTGCCGTATAGGCAGCTAAGAAA	ACCACCCGCTACCACCGGCAGCCGCACCGGCC
GTTCACTGCCGTATAGGCAGCTAAGAAA	ATCACCGGCGCGCTGGCCTTCGGCGCCCAGGC
GTTCACTGCCGTATAGGCAGCTAAGAAA	TTATCAGTAAATACGTGGCGACTTGGCCACCC
GTTCACTGCCGTATAGGCAGCTAAGAAA	TTGCTGCGTGTTGCAGCGACACCCGTTCAACA
GTTCACTGCCGTATAGGCAGCTAAGAAA	ACTGGAGATACGTGCACAGATCGGACGACACG
GTTCACTGCCGTATAGGCAGCTAAGAAA	ATATCAGTTTGCATGGTTTGCTCCTACCAAGC
GTTCACTGCCGTATAGGCAGCTAAGAAA	TTGCATCGCACCCTCCTGCTCACCGACCAGGC
GTTCACTGCCGTATAGGCAGCTAAGAAA	TGAACGTTCACGCATCACGCGCCTTTCCGGCC
GTTCACTGCCGTATAGGCAGCTAAGAAA	AGGCAGACGAGTACGCGCGGTCTCGCGAAGTG
GTTCACTGCCGTATAGGCAGCTAAGAAA	AGAACATGGCCCGGCTCCCGACGTTGCTGCGG
GTTCACTGCCGTATAGGCAGCTAAGAAA	ATGACGCAAGACGAGCTTGTCCGCCTTCTGGC
GTTCACTGCCGTATAGGCAGCTAAGAAA	GTTTGCAGGAAGCGGCGCTATCGCACCGAACT
GTTCACTGCCGTATAGGCAGCTAAGAAA	ATAGCTACGCCGAGCCAGTTGTAAGCTGACGC
GTTCACTGCCGTATAGGCATAGGCAGC
Array: NC_008463|3|2935917-2937206
>merge|NC_008463|3|2935917-2937206|PILER-CR,CRISPRCasFinder,CRT,CRISPRidentify
TTTCTTAGCTGCCTACACGGCAGTGAACTGGATTCATGTATCAGGCATCGTACTCGGCAATTTCTTAGCTGCCTACACGGCAGTGAACCAGGTAGACGCGGACATCAAGCCCGCCGTGAATTTCTTAGCTGCCTACACGGCAGTGAACGAGAGCCGCAGGGAGCGGGGCCGCAAACTCCTTTTCTTAGCTGCCTACACGGCAGTGAACTGGAGGCGACCGAACCCGGGCTGTTCGAGGATTTTCTTAGCTGCCTACACGGCAGTGAACAACCGCGCGCAACAGCTGTGCATCGTCACCTTTTTCTTAGCTGCCTACACGGCAGTGAACCGTCTCGATGCTGCCGTCGATGAGCGTCTTGTTTTCTTAGCTGCCTACACGGCAGTGAACTTATCAAGCGG…
>NC_008463|3|2|2935917-2937205|PILER-CR
TTTCTTAGCTGCCTACACGGCAGTGAAC	TGGATTCATGTATCAGGCATCGTACTCGGCAA
TTTCTTAGCTGCCTACACGGCAGTGAAC	CAGGTAGACGCGGACATCAAGCCCGCCGTGAA
TTTCTTAGCTGCCTACACGGCAGTGAAC	GAGAGCCGCAGGGAGCGGGGCCGCAAACTCCT
TTTCTTAGCTGCCTACACGGCAGTGAAC	TGGAGGCGACCGAACCCGGGCTGTTCGAGGAT
TTTCTTAGCTGCCTACACGGCAGTGAAC	AACCGCGCGCAACAGCTGTGCATCGTCACCTT
TTTCTTAGCTGCCTACACGGCAGTGAAC	CGTCTCGATGCTGCCGTCGATGAGCGTCTTGT
TTTCTTAGCTGCCTACACGGCAGTGAAC	TTATCAAGCGGCTGTGCTGGGCCTGTTTCGTT
TTTCTTAGCTGCCTACACGGCAGTGAAC	GCCTTCGGTGGTGATCTTTCCGTTGTTTGCCT
TTTCTTAGCTGCCTACACGGCAGTGAAC	AATCGTGCTCGAGATACCAGCCATCCGCGCAC
TTTCTTAGCTGCCTACACGGCAGTGAAC	AACAGAACCGCGCACCTCGATCAGCCTCGCAT
TTTCTTAGCTGCCTACACGGCAGTGAAC	GTAAATCCAGCGCCTGGGCTGCGCATTGTCCA
TTTCTTAGCTGCCTACACGGCAGTGAAC	CACGCAGCCAGGCTCGAACATCGGCCCGGCTT
TTTCTTAGCTGCCTACACGGCAGTGAAC	TACTACGACGACGCTTTGCAGGCTGATATTCA
TTTCTTAGCTGCCTACACGGCAGTGAAC	ACGACGCGACCAGAATCGCGATTTGCACCCAC
TTTCTTAGCTGCCTACACGGCAGTGAAC	GCGCTGACGCCGCATTCGGCGATCTGCTTCGT
TTTCTTAGCTGCCTACACGGCAGTGAAC	CGGGCGCTTGCGCCGGATCGGCGAATTGGATG
TTTCTTAGCTGCCTACACGGCAGTGAAC	CCGGGCTGGATGGACTCGAAGGGCGCCAGGCT
TTTCTTAGCTGCCTACACGGCAGTGAAC	GACCAGATCCTGCCGCAGTACTGGCAGGACCG
TTTCTTAGCTGCCTACACGGCAGTGAAC	GTCGCAGCCACTGTGTCGGCCAAAACCAGGTC
TTTCTTAGCTGCCTACACGGCAGTGAAC	TTGACGAACGCCGTCCAGAAGTCACCACCCGGC
TTTCTTAGCTGCCTACACGGCAGTGAAC	ACCGCGCTCGACTACTACAACGTCCGGCTGAT
TTTCTTAGCTGCCTACACGGCAGTGAAC
>NC_008463|3|3|2935917-2937205|CRISPRCasFinder
TTTCTTAGCTGCCTACACGGCAGTGAAC	TGGATTCATGTATCAGGCATCGTACTCGGCAA
TTTCTTAGCTGCCTACACGGCAGTGAAC	CAGGTAGACGCGGACATCAAGCCCGCCGTGAA
TTTCTTAGCTGCCTACACGGCAGTGAAC	GAGAGCCGCAGGGAGCGGGGCCGCAAACTCCT
TTTCTTAGCTGCCTACACGGCAGTGAAC	TGGAGGCGACCGAACCCGGGCTGTTCGAGGAT
TTTCTTAGCTGCCTACACGGCAGTGAAC	AACCGCGCGCAACAGCTGTGCATCGTCACCTT
TTTCTTAGCTGCCTACACGGCAGTGAAC	CGTCTCGATGCTGCCGTCGATGAGCGTCTTGT
TTTCTTAGCTGCCTACACGGCAGTGAAC	TTATCAAGCGGCTGTGCTGGGCCTGTTTCGTT
TTTCTTAGCTGCCTACACGGCAGTGAAC	GCCTTCGGTGGTGATCTTTCCGTTGTTTGCCT
TTTCTTAGCTGCCTACACGGCAGTGAAC	AATCGTGCTCGAGATACCAGCCATCCGCGCAC
TTTCTTAGCTGCCTACACGGCAGTGAAC	AACAGAACCGCGCACCTCGATCAGCCTCGCAT
TTTCTTAGCTGCCTACACGGCAGTGAAC	GTAAATCCAGCGCCTGGGCTGCGCATTGTCCA
TTTCTTAGCTGCCTACACGGCAGTGAAC	CACGCAGCCAGGCTCGAACATCGGCCCGGCTT
TTTCTTAGCTGCCTACACGGCAGTGAAC	TACTACGACGACGCTTTGCAGGCTGATATTCA
TTTCTTAGCTGCCTACACGGCAGTGAAC	ACGACGCGACCAGAATCGCGATTTGCACCCAC
TTTCTTAGCTGCCTACACGGCAGTGAAC	GCGCTGACGCCGCATTCGGCGATCTGCTTCGT
TTTCTTAGCTGCCTACACGGCAGTGAAC	CGGGCGCTTGCGCCGGATCGGCGAATTGGATG
TTTCTTAGCTGCCTACACGGCAGTGAAC	CCGGGCTGGATGGACTCGAAGGGCGCCAGGCT
TTTCTTAGCTGCCTACACGGCAGTGAAC	GACCAGATCCTGCCGCAGTACTGGCAGGACCG
TTTCTTAGCTGCCTACACGGCAGTGAAC	GTCGCAGCCACTGTGTCGGCCAAAACCAGGTC
TTTCTTAGCTGCCTACACGGCAGTGAAC	TTGACGAACGCCGTCCAGAAGTCACCACCCGGC
TTTCTTAGCTGCCTACACGGCAGTGAAC	ACCGCGCTCGACTACTACAACGTCCGGCTGAT
TTTCTTAGCTGCCTACACGGCAGTGAAC
>NC_008463|3|2|2935917-2937205|CRT
TTTCTTAGCTGCCTACACGGCAGTGAAC	TGGATTCATGTATCAGGCATCGTACTCGGCAA
TTTCTTAGCTGCCTACACGGCAGTGAAC	CAGGTAGACGCGGACATCAAGCCCGCCGTGAA
TTTCTTAGCTGCCTACACGGCAGTGAAC	GAGAGCCGCAGGGAGCGGGGCCGCAAACTCCT
TTTCTTAGCTGCCTACACGGCAGTGAAC	TGGAGGCGACCGAACCCGGGCTGTTCGAGGAT
TTTCTTAGCTGCCTACACGGCAGTGAAC	AACCGCGCGCAACAGCTGTGCATCGTCACCTT
TTTCTTAGCTGCCTACACGGCAGTGAAC	CGTCTCGATGCTGCCGTCGATGAGCGTCTTGT
TTTCTTAGCTGCCTACACGGCAGTGAAC	TTATCAAGCGGCTGTGCTGGGCCTGTTTCGTT
TTTCTTAGCTGCCTACACGGCAGTGAAC	GCCTTCGGTGGTGATCTTTCCGTTGTTTGCCT
TTTCTTAGCTGCCTACACGGCAGTGAAC	AATCGTGCTCGAGATACCAGCCATCCGCGCAC
TTTCTTAGCTGCCTACACGGCAGTGAAC	AACAGAACCGCGCACCTCGATCAGCCTCGCAT
TTTCTTAGCTGCCTACACGGCAGTGAAC	GTAAATCCAGCGCCTGGGCTGCGCATTGTCCA
TTTCTTAGCTGCCTACACGGCAGTGAAC	CACGCAGCCAGGCTCGAACATCGGCCCGGCTT
TTTCTTAGCTGCCTACACGGCAGTGAAC	TACTACGACGACGCTTTGCAGGCTGATATTCA
TTTCTTAGCTGCCTACACGGCAGTGAAC	ACGACGCGACCAGAATCGCGATTTGCACCCAC
TTTCTTAGCTGCCTACACGGCAGTGAAC	GCGCTGACGCCGCATTCGGCGATCTGCTTCGT
TTTCTTAGCTGCCTACACGGCAGTGAAC	CGGGCGCTTGCGCCGGATCGGCGAATTGGATG
TTTCTTAGCTGCCTACACGGCAGTGAAC	CCGGGCTGGATGGACTCGAAGGGCGCCAGGCT
TTTCTTAGCTGCCTACACGGCAGTGAAC	GACCAGATCCTGCCGCAGTACTGGCAGGACCG
TTTCTTAGCTGCCTACACGGCAGTGAAC	GTCGCAGCCACTGTGTCGGCCAAAACCAGGTC
TTTCTTAGCTGCCTACACGGCAGTGAAC	TTGACGAACGCCGTCCAGAAGTCACCACCCGGC
TTTCTTAGCTGCCTACACGGCAGTGAAC	ACCGCGCTCGACTACTACAACGTCCGGCTGAT
TTTCTTAGCTGCCTACACGGCAGTGAAC
>NC_008463|3|2|2935917-2937206|CRISPRidentify
TTTCTTAGCTGCCTACACGGCAGTGAAC	TGGATTCATGTATCAGGCATCGTACTCGGCAA
TTTCTTAGCTGCCTACACGGCAGTGAAC	CAGGTAGACGCGGACATCAAGCCCGCCGTGAA
TTTCTTAGCTGCCTACACGGCAGTGAAC	GAGAGCCGCAGGGAGCGGGGCCGCAAACTCCT
TTTCTTAGCTGCCTACACGGCAGTGAAC	TGGAGGCGACCGAACCCGGGCTGTTCGAGGAT
TTTCTTAGCTGCCTACACGGCAGTGAAC	AACCGCGCGCAACAGCTGTGCATCGTCACCTT
TTTCTTAGCTGCCTACACGGCAGTGAAC	CGTCTCGATGCTGCCGTCGATGAGCGTCTTGT
TTTCTTAGCTGCCTACACGGCAGTGAAC	TTATCAAGCGGCTGTGCTGGGCCTGTTTCGTT
TTTCTTAGCTGCCTACACGGCAGTGAAC	GCCTTCGGTGGTGATCTTTCCGTTGTTTGCCT
TTTCTTAGCTGCCTACACGGCAGTGAAC	AATCGTGCTCGAGATACCAGCCATCCGCGCAC
TTTCTTAGCTGCCTACACGGCAGTGAAC	AACAGAACCGCGCACCTCGATCAGCCTCGCAT
TTTCTTAGCTGCCTACACGGCAGTGAAC	GTAAATCCAGCGCCTGGGCTGCGCATTGTCCA
TTTCTTAGCTGCCTACACGGCAGTGAAC	CACGCAGCCAGGCTCGAACATCGGCCCGGCTT
TTTCTTAGCTGCCTACACGGCAGTGAAC	TACTACGACGACGCTTTGCAGGCTGATATTCA
TTTCTTAGCTGCCTACACGGCAGTGAAC	ACGACGCGACCAGAATCGCGATTTGCACCCAC
TTTCTTAGCTGCCTACACGGCAGTGAAC	GCGCTGACGCCGCATTCGGCGATCTGCTTCGT
TTTCTTAGCTGCCTACACGGCAGTGAAC	CGGGCGCTTGCGCCGGATCGGCGAATTGGATG
TTTCTTAGCTGCCTACACGGCAGTGAAC	CCGGGCTGGATGGACTCGAAGGGCGCCAGGCT
TTTCTTAGCTGCCTACACGGCAGTGAAC	GACCAGATCCTGCCGCAGTACTGGCAGGACCG
TTTCTTAGCTGCCTACACGGCAGTGAAC	GTCGCAGCCACTGTGTCGGCCAAAACCAGGTC
TTTCTTAGCTGCCTACACGGCAGTGAAC	TTGACGAACGCCGTCCAGAAGTCACCACCCGGC
TTTCTTAGCTGCCTACACGGCAGTGAAC	ACCGCGCTCGACTACTACAACGTCCGGCTGAT
TTTCTTAGCTGCCTACACGGCAGTGAACT
[truncated: 15 more columns]

## Sheet: CRISPRCasFinder_PA14
S2 Dataset. Validation of CRISPR-Cas identification with P. aeruginosa PA14 and PA83
Pseudomonas aeruginosa PA14
Sequence	Sequence_basename	Duplicated_Spacers	CRISPR_Id	CRISPR_Start	CRISPR_End	CRISPR_Length	Potential_Orientation (AT%)	CRISPRDirection	Consensus_Repeat	Repeat_ID (CRISPRdb)	Nb_CRISPRs_with_same_Repeat (CRISPRdb)	Repeat_Length	Spacers_Nb	Mean_size_Spacers	Standard_Deviation_Spacers	Nb_Repeats_matching_Consensus	Ratio_Repeats_match/TotalRepeat	Conservation_Repeats (% identity)	EBcons_Repeats	Conservation_Spacers (% identity)	EBcons_Spacers	Repeat_Length_plus_mean_size_Spacers	Ratio_Repeat/mean_Spacers_Length	CRISPR_found_in_DB (if sequence IDs are similar)	Evidence_Level
NC_008463_1_Pseudomonas_aeruginosa_UCBPP-PA14__complete_sequence	NC_008463_1_Pseudomonas_aeruginosa_UCBPP-PA14__complete_sequence	0	NC_008463_1_Pseudomonas_aeruginosa_UCBPP-PA14__complete_sequence_1	357271	357384	113	Reverse	Unknown	GGCCAAAGAACTGGAGGGCAAGGTATGA	Unknown	0	28	1	58	0	2	1	100	100	100	100	86	0.482759	0	1
NC_008463_1_Pseudomonas_aeruginosa_UCBPP-PA14__complete_sequence	NC_008463_1_Pseudomonas_aeruginosa_UCBPP-PA14__complete_sequence	0	NC_008463_1_Pseudomonas_aeruginosa_UCBPP-PA14__complete_sequence_2	2926520	2927393	873	Forward	F [1.24,0 Confidence: HIGH]	GTTCACTGCCGTATAGGCAGCTAAGAAA	R6271	35	28	14	32.4286	1.60357	13	0.866667	56.6667	85.8885	0	0	60.4286	0.863436	0	4
NC_008463_1_Pseudomonas_aeruginosa_UCBPP-PA14__complete_sequence	NC_008463_1_Pseudomonas_aeruginosa_UCBPP-PA14__complete_sequence	0	NC_008463_1_Pseudomonas_aeruginosa_UCBPP-PA14__complete_sequence_3	2935917	2937205	1288	Reverse	R [0,1.24 Confidence: HIGH]	TTTCTTAGCTGCCTACACGGCAGTGAAC	R8787	23	28	21	32.0476	0.218218	22	1	100	100	0	0	60.0476	0.8737	0	4
System: CAS-TypeIF (UserReplicon_CAS-TypeIF_1)
#SequenceID	Cas-type/subtype	Gene status	System	Type	Begin	End	Strand	Other_information
NC_008463_1_Pseudomonas_aeruginosa_UCBPP-PA14__complete_sequence_2679	cas6_TypeIF	mandatory	CAS-TypeIF	CDS	2927517	2928080	-	ID=1_2679;partial=00;start_type=ATG;rbs_motif=GGA/GAG/AGG;rbs_spacer=5-10bp;gc_cont=0.647;conf=99.97;score=35.94;cscore=29.46;sscore=6.48;rscore=1.11;uscore=-0.46;tscore=4.60;
NC_008463_1_Pseudomonas_aeruginosa_UCBPP-PA14__complete_sequence_2680	csy3_TypeIF	mandatory	CAS-TypeIF	CDS	2928084	2929112	-	ID=1_2680;partial=00;start_type=ATG;rbs_motif=AGGA;rbs_spacer=5-10bp;gc_cont=0.646;conf=99.99;score=224.84;cscore=209.60;sscore=15.24;rscore=8.25;uscore=1.23;tscore=4.60;
NC_008463_1_Pseudomonas_aeruginosa_UCBPP-PA14__complete_sequence_2681	csy2_TypeIF	mandatory	CAS-TypeIF	CDS	2929123	2930106	-	ID=1_2681;partial=00;start_type=ATG;rbs_motif=AGGAG;rbs_spacer=5-10bp;gc_cont=0.632;conf=100.00;score=107.41;cscore=86.79;sscore=20.62;rscore=14.32;uscore=0.52;tscore=4.60;
NC_008463_1_Pseudomonas_aeruginosa_UCBPP-PA14__complete_sequence_2682	csy1_TypeIF	mandatory	CAS-TypeIF	CDS	2930093	2931397	-	ID=1_2682;partial=00;start_type=ATG;rbs_motif=AGGAG;rbs_spacer=5-10bp;gc_cont=0.625;conf=100.00;score=141.08;cscore=120.46;sscore=20.62;rscore=14.32;uscore=1.05;tscore=4.60;
NC_008463_1_Pseudomonas_aeruginosa_UCBPP-PA14__complete_sequence_2683	cas3-cas2_TypeIF	mandatory	CAS-TypeIF	CDS	2931455	2934685	-	ID=1_2683;partial=00;start_type=ATG;rbs_motif=AGGA/GGAG/GAGG;rbs_spacer=11-12bp;gc_cont=0.663;conf=99.99;score=428.06;cscore=421.97;sscore=6.08;rscore=0.19;uscore=-0.87;tscore=4.60;
NC_008463_1_Pseudomonas_aeruginosa_UCBPP-PA14__complete_sequence_2684	cas1_TypeIF	mandatory	CAS-TypeIF	CDS	2934682	2935656	-	ID=1_2684;partial=00;start_type=ATG;rbs_motif=GGA/GAG/AGG;rbs_spacer=11-12bp;gc_cont=0.650;conf=100.00;score=165.13;cscore=163.32;sscore=1.81;rscore=-3.10;uscore=0.97;tscore=4.60;
####Summary system CAS-TypeIF:begin=2927517;end=2935656:{sequenceID=NC_008463_1_Pseudomonas_aeruginosa_UCBPP-PA14__complete_sequence} : [cas6_TypeIF (2927517,2928080,-); csy3_TypeIF (2928084,2929112,-); csy2_TypeIF (2929123,2930106,-); csy1_TypeIF (2930093,2931397,-); cas3-cas2_TypeIF (2931455,2934685,-); cas1_TypeIF (2934682,2935656,-)]
Sequence(s)	CRISPR array(s)	Nb CRISPRs	Evidence-levels	Cas cluster(s)	Nb Cas	Cas Types/Subtypes
NC_008463_1_Pseudomonas_aeruginosa_UCBPP-PA14__complete_sequence	NC_008463_1_Pseudomonas_aeruginosa_UCBPP-PA14__complete_sequence_1[357271;357384] (evidence-level=1), NC_008463_1_Pseudomonas_aeruginosa_UCBPP-PA14__complete_sequence_2[2926520;2927393] (evidence-level=4), NC_008463_1_Pseudomonas_aeruginosa_UCBPP-PA14__complete_sequence_3[2935917;2937205] (evidence-level=4),	3	Nb_arrays_evidence-level_1=1,Nb_arrays_evidence-level_2=0,Nb_arrays_evidence-level_3=0,Nb_arrays_evidence-level_4=2	CAS-TypeIF[2927517;2935656],	1	CAS-TypeIF (n=1),

## Sheet: CRISPRCasTyper_PA14
S2 Dataset. Validation of CRISPR-Cas identification with P. aeruginosa PA14 and PA83
Pseudomonas aeruginosa PA14
Contig	Operon	Operon_Pos	Prediction	CRISPRs	Distances	Prediction_Cas	Prediction_CRISPRs
NC_008463.1	NC_008463.1@24	[2927517, 2935656]	I-F	['NC_008463.1_1', 'NC_008463.1_2']	[124, 261]	I-F	['I-F', 'I-F']
Contig	CRISPR	Start	End	Consensus_repeat	N_repeats	Repeat_len	Spacer_len_avg	Repeat_identity	Spacer_identity	Spacer_len_sem	Trusted	Prediction	Subtype	Subtype_probability
NC_008463.1	NC_008463.1_1	2926520	2927393	GTTCACTGCCGTATAGGCAGCTAAGAAA	15	28	32.4	93.9	44.1	0.4	TRUE	I-F	I-F	1
NC_008463.1	NC_008463.1_2	2935917	2937205	TTTCTTAGCTGCCTACACGGCAGTGAAC	22	28	32	100	43.9	0	TRUE	I-F	I-F	0.998
Sequence 'NC_008463.1' (6537648 bp)
CRISPR 1 Range: 2926520 - 2927393
POSITION	REPEAT			Length	SPACER
2926520	GTTCACTGCCGTATAGGCAGCTAAGAAA			[ 28, 32 ]	ACCACCCGCTACCACCGGCAGCCGCACCGGCC
2926580	GTTCACTGCCGTATAGGCAGCTAAGAAA			[ 28, 32 ]	ATCACCGGCGCGCTGGCCTTCGGCGCCCAGGC
2926640	GTTCACTGCCGTATAGGCAGCTAAGAAA			[ 28, 32 ]	TTATCAGTAAATACGTGGCGACTTGGCCACCC
2926700	GTTCACTGCCGTATAGGCAGCTAAGAAA			[ 28, 32 ]	TTGCTGCGTGTTGCAGCGACACCCGTTCAACA
2926760	GTTCACTGCCGTATAGGCAGCTAAGAAA			[ 28, 32 ]	ACTGGAGATACGTGCACAGATCGGACGACACG
2926820	GTTCACTGCCGTATAGGCAGCTAAGAAA			[ 28, 32 ]	ATATCAGTTTGCATGGTTTGCTCCTACCAAGC
2926880	GTTCACTGCCGTATAGGCAGCTAAGAAA			[ 28, 32 ]	TTGCATCGCACCCTCCTGCTCACCGACCAGGC
2926940	GTTCACTGCCGTATAGGCAGCTAAGAAA			[ 28, 32 ]	TGAACGTTCACGCATCACGCGCCTTTCCGGCC
2927000	GTTCACTGCCGTATAGGCAGCTAAGAAA			[ 28, 32 ]	AGGCAGACGAGTACGCGCGGTCTCGCGAAGTG
2927060	GTTCACTGCCGTATAGGCAGCTAAGAAA			[ 28, 32 ]	AGAACATGGCCCGGCTCCCGACGTTGCTGCGG
2927120	GTTCACTGCCGTATAGGCAGCTAAGAAA			[ 28, 32 ]	ATGACGCAAGACGAGCTTGTCCGCCTTCTGGC
2927180	GTTCACTGCCGTATAGGCAGCTAAGAAA			[ 28, 32 ]	GTTTGCAGGAAGCGGCGCTATCGCACCGAACT
2927240	GTTCACTGCCGTATAGGCAGCTAAGAAA			[ 28, 32 ]	ATAGCTACGCCGAGCCAGTTGTAAGCTGACGC
2927300	GTTCACTGCCGTATAGGCATAGGCAGCT			[ 28, 38 ]	AAAAAATGTCCCGAAGTTCATAAGCGGGCTTCGGGCGA
2927366	TTTCACTGCCACATAGGTCGTCAAGAAA
Repeats: 15	Average Length: 28				Average Length: 32
CRISPR 2 Range: 2935917 - 2937205
POSITION	REPEAT			Length	SPACER
2935917	TTTCTTAGCTGCCTACACGGCAGTGAAC			[ 28, 32 ]	TGGATTCATGTATCAGGCATCGTACTCGGCAA
2935977	TTTCTTAGCTGCCTACACGGCAGTGAAC			[ 28, 32 ]	CAGGTAGACGCGGACATCAAGCCCGCCGTGAA
2936037	TTTCTTAGCTGCCTACACGGCAGTGAAC			[ 28, 32 ]	GAGAGCCGCAGGGAGCGGGGCCGCAAACTCCT
2936097	TTTCTTAGCTGCCTACACGGCAGTGAAC			[ 28, 32 ]	TGGAGGCGACCGAACCCGGGCTGTTCGAGGAT
2936157	TTTCTTAGCTGCCTACACGGCAGTGAAC			[ 28, 32 ]	AACCGCGCGCAACAGCTGTGCATCGTCACCTT
2936217	TTTCTTAGCTGCCTACACGGCAGTGAAC			[ 28, 32 ]	CGTCTCGATGCTGCCGTCGATGAGCGTCTTGT
2936277	TTTCTTAGCTGCCTACACGGCAGTGAAC			[ 28, 32 ]	TTATCAAGCGGCTGTGCTGGGCCTGTTTCGTT
2936337	TTTCTTAGCTGCCTACACGGCAGTGAAC			[ 28, 32 ]	GCCTTCGGTGGTGATCTTTCCGTTGTTTGCCT
2936397	TTTCTTAGCTGCCTACACGGCAGTGAAC			[ 28, 32 ]	AATCGTGCTCGAGATACCAGCCATCCGCGCAC
2936457	TTTCTTAGCTGCCTACACGGCAGTGAAC			[ 28, 32 ]	AACAGAACCGCGCACCTCGATCAGCCTCGCAT
2936517	TTTCTTAGCTGCCTACACGGCAGTGAAC			[ 28, 32 ]	GTAAATCCAGCGCCTGGGCTGCGCATTGTCCA
2936577	TTTCTTAGCTGCCTACACGGCAGTGAAC			[ 28, 32 ]	CACGCAGCCAGGCTCGAACATCGGCCCGGCTT
2936637	TTTCTTAGCTGCCTACACGGCAGTGAAC			[ 28, 32 ]	TACTACGACGACGCTTTGCAGGCTGATATTCA
2936697	TTTCTTAGCTGCCTACACGGCAGTGAAC			[ 28, 32 ]	ACGACGCGACCAGAATCGCGATTTGCACCCAC
2936757	TTTCTTAGCTGCCTACACGGCAGTGAAC			[ 28, 32 ]	GCGCTGACGCCGCATTCGGCGATCTGCTTCGT
2936817	TTTCTTAGCTGCCTACACGGCAGTGAAC			[ 28, 32 ]	CGGGCGCTTGCGCCGGATCGGCGAATTGGATG
2936877	TTTCTTAGCTGCCTACACGGCAGTGAAC			[ 28, 32 ]	CCGGGCTGGATGGACTCGAAGGGCGCCAGGCT
2936937	TTTCTTAGCTGCCTACACGGCAGTGAAC			[ 28, 32 ]	GACCAGATCCTGCCGCAGTACTGGCAGGACCG
2936997	TTTCTTAGCTGCCTACACGGCAGTGAAC			[ 28, 32 ]	GTCGCAGCCACTGTGTCGGCCAAAACCAGGTC
2937057	TTTCTTAGCTGCCTACACGGCAGTGAAC			[ 28, 33 ]	TTGACGAACGCCGTCCAGAAGTCACCACCCGGC
2937118	TTTCTTAGCTGCCTACACGGCAGTGAAC			[ 28, 32 ]	ACCGCGCTCGACTACTACAACGTCCGGCTGAT
2937178	TTTCTTAGCTGCCTACACGGCAGTGAAC
Repeats: 22	Average Length: 28				Average Length: 32
Contig	Operon	Start	End	Prediction	Complete Interference	Complete Adaptation	Best type	Best score	Genes	Positions	E-values	Coverage Seq	Coverage HMM	Strand Interference	Strand Adaptation
NC_008463.1	NC_008463.1@24	2927517	2935656	I-F	1	1	I-F	16.3	['Cas6f_2_CAS-I-II-III-IV-V-VI', 'Cas7f_2_CAS-I-F', 'Cas5f_2_CAS-I-F', 'Cas8f_3_CAS-I-F', 'Cas3-Cas2_0_CAS-I-F', 'Cas1_0_IF']	[2679, 2680, 2681, 2682, 2683, 2684]	['2.30e-62', '1.60e-149', '1.70e-106', '1.60e-148', '0.00e+00', '2.30e-154']	[0.979, 0.962, 0.936, 0.851, 0.995, 0.945]	[1.0, 1.0, 0.997, 0.997, 0.999, 1.0]	-1	-1
Contig	Operon	Start	End	Prediction	Complete Interference	Complete Adaptation	Best type	Best score	Genes	Positions	E-values	Coverage Seq	Coverage HMM	Strand Interference	Strand Adaptation
NC_008463.1	NC_008463.1@49	5045603	5045905	FALSE	0	0	I-A	0	['Csa3_1_CAS-I-II-III-IV-V-VI']	[4560]	['1.90e-19']	[0.931]	[0.763]	NA	NA
NC_008463.1	NC_008463.1@2	327382	328080	FALSE	0	0	I-A	0	['Csa3_1_CAS-I-II-III-IV-V-VI']	[297]	['5.30e-11']	[0.339]	[0.737]	NA	NA
NC_008463.1	NC_008463.1@57	6007901	6008731	FALSE	0	NA	III-A	1	['AbiEii_0_CAS-III']	[5424]	['8.00e-04']	[0.523]	[0.504]	NA	NA
NC_008463.1	NC_008463.1@15	1949475	1950101	FALSE	0	0	I-A	0	['DEDDh_0_CAS-I-II-III-IV-V-VI']	[1790]	['3.00e-32']	[0.785]	[1.0]	NA	NA
NC_008463.1	NC_008463.1@17	2287689	2288456	FALSE	0	NA	III-A	1	['AbiEii_0_CAS-III']	[2099]	['1.70e-05']	[0.555]	[0.486]	NA	NA
NC_008463.1	NC_008463.1@12	1609324	1609998	FALSE	0	0	I-A	0	['DEDDh_0_CAS-I-II-III-IV-V-VI']	[1485]	['8.00e-25']	[0.778]	[0.994]	NA	NA
NC_008463.1	NC_008463.1@46	4962745	4964910	FALSE	0.2	NA	IV-D	4	['RecD_0_IVD']	[4488]	['2.40e-29']	[0.374]	[0.324]	-1	NA
NC_008463.1	NC_008463.1@13	1662267	1663607	FALSE	0.14	0	I-A	1	['Cas3_0_I']	[1529]	['6.40e-13']	[0.541]	[0.673]	1	NA
NC_008463.1	NC_008463.1@26	3125984	3126334	FALSE	0	0	I-A	0	['Csa3_1_CAS-I-II-III-IV-V-VI']	[2824]	['2.70e-17']	[0.607]	[0.653]	NA	NA
NC_008463.1	NC_008463.1@22	2489403	2491613	FALSE	0.14	0	I-A	1	['Cas3_0_I']	[2317]	['4.50e-11']	[0.438]	[0.885]	1	NA
NC_008463.1	NC_008463.1@41	4344257	4345081	FALSE	0	NA	IV-B	3	['CysH_0_IVB']	[3926]	['7.10e-05']	[0.313]	[0.321]	NA	NA
NC_008463.1	NC_008463.1@23	2718848	2720011	FALSE	0	0	I-A	0	['PD_DExK_0_CAS-I-II-III-IV-V-VI']	[2525]	['6.10e-63']	[0.412]	[0.994]	NA	NA
NC_008463.1	NC_008463.1@38	4180443	4181177	FALSE	0	NA	III-A	1	['AbiEii_0_CAS-III']	[3775]	['8.70e-08']	[0.461]	[0.398]	NA	NA
NC_008463.1	NC_008463.1@52	5207642	5210867	FALSE	0	NA	III-A	1	['AbiEii_0_CAS-III', 'AbiEii_0_CAS-III', 'CasR_0_CAS-I-II-III-IV-V-VI']	[4714, 4715, 4717]	['4.70e-03', '7.30e-05', '1.70e-03']	[0.351, 0.432, 0.557]	[0.391, 0.475, 0.394]	NA	NA
NC_008463.1	NC_008463.1@28	3374868	3376478	FALSE	0	NA	III-A	1	['AbiEii_0_CAS-III']	[3041]	['1.10e-03']	[0.307]	[0.317]	NA	NA
NC_008463.1	NC_008463.1@9	1092477	1094407	FALSE	0.14	0	I-A	2	['NYN_0_CAS-III-B', 'Cas3_0_CAS-I']	[1017, 1018]	['5.70e-11', '2.10e-05']	[0.863, 0.547]	[0.459, 0.686]	1	NA
NC_008463.1	NC_008463.1@19	2373828	2375498	FALSE	0.14	0	I-A	2	['Cas3_0_CAS-I']	[2184]	['5.40e-09']	[0.433]	[0.688]	1	NA
NC_008463.1	NC_008463.1@45	4620225	4620785	FALSE	0	0	I-A	0	['Csa3_1_CAS-I-II-III-IV-V-VI']	[4193]	['4.20e-05']	[0.326]	[0.398]	NA	NA
NC_008463.1	NC_008463.1@18	2365530	2365985	FALSE	0	0	I-A	0	['Csa3_1_CAS-I-II-III-IV-V-VI']	[2175]	['4.90e-04']	[0.428]	[0.525]	NA	NA
NC_008463.1	NC_008463.1@27	3322033	3322509	FALSE	0	NA	III-A	1	['Can2_Card1_17_CAS-III']	[3000]	['1.90e-03']	[0.786]	[0.334]	NA	NA
NC_008463.1	NC_008463.1@3	365104	365733	FALSE	0	0	I-A	0	['2OG_1_CAS-I-II-III-IV-V-VI']	[329]	['1.50e-20']	[0.424]	[0.989]	NA	NA
NC_008463.1	NC_008463.1@1	83929	84648	FALSE	0	NA	III-A	1	['AbiEii_0_CAS-III']	[75]	['3.10e-06']	[0.442]	[0.349]	NA	NA
NC_008463.1	NC_008463.1@42	4491272	4491973	FALSE	0	NA	III-A	1	['AbiEii_0_CAS-III']	[4063]	['1.30e-04']	[0.483]	[0.384]	NA	NA
NC_008463.1	NC_008463.1@54	5418186	5418899	FALSE	0	NA	III-A	1	['AbiEii_0_CAS-III']	[4910]	['3.30e-04']	[0.45]	[0.352]	NA	NA
NC_008463.1	NC_008463.1@4	492637	494556	FALSE	0.14	0	I-A	2	['Cas3_0_CAS-I']	[452]	['6.00e-05']	[0.323]	[0.592]	-1	NA
NC_008463.1	NC_008463.1@10	1221193	1221495	FALSE	0	0	I-A	0	['Csa3_1_CAS-I-II-III-IV-V-VI']	[1133]	['7.10e-15']	[0.931]	[0.746]	NA	NA
NC_008463.1	NC_008463.1@5	526330	527706	FALSE	0.14	0	I-A	2	['Cas3_0_CAS-I']	[477]	['1.60e-08']	[0.532]	[0.697]	-1	NA
NC_008463.1	NC_008463.1@32	3660468	3661208	FALSE	0	0	I-A	0	['DEDDh_0_CAS-I-II-III-IV-V-VI']	[3292]	['5.00e-39']	[0.664]	[0.994]	NA	NA
NC_008463.1	NC_008463.1@30	3566941	3567564	FALSE	0	0	I-A	0	['2OG_1_CAS-I-II-III-IV-V-VI']	[3209]	['2.90e-12']	[0.418]	[0.989]	NA	NA
NC_008463.1	NC_008463.1@16	1995472	1996632	FALSE	0	NA	III-A	1	['AbiEii_0_CAS-III']	[1842]	['1.60e-04']	[0.323]	[0.444]	NA	NA
NC_008463.1	NC_008463.1@20	2385522	2386481	FALSE	0	NA	III-B	1	['htpX_0_CAS-III-B']	[2194]	['3.30e-21']	[0.716]	[0.697]	NA	NA
NC_008463.1	NC_008463.1@51	5155510	5156235	FALSE	0	NA	III-A	1	['AbiEii_0_CAS-III']	[4670]	['2.20e-04']	[0.36]	[0.32]	NA	NA
NC_008463.1	NC_008463.1@7	983821	984525	FALSE	0	NA	III-A	1	['AbiEii_0_CAS-III']	[905]	['9.70e-05']	[0.434]	[0.352]	NA	NA
NC_008463.1	NC_008463.1@11	1226065	1226859	FALSE	0	NA	III-A	1	['AbiEii_0_CAS-III']	[1138]	['4.00e-04']	[0.498]	[0.472]	NA	NA
NC_008463.1	NC_008463.1@56	5982861	5983595	FALSE	0	NA	III-A	1	['AbiEii_0_CAS-III']	[5403]	['6.00e-06']	[0.408]	[0.342]	NA	NA
NC_008463.1	NC_008463.1@21	2407787	2408719	FALSE	0	NA	III-A	1	['AbiEii_0_CAS-III']	[2220]	['2.90e-10']	[0.363]	[0.384]	NA	NA
NC_008463.1	NC_008463.1@47	5007707	5009149	FALSE	0	0	I-A	0	['DEDDh_0_CAS-I-II-III-IV-V-VI']	[4522]	['1.60e-20']	[0.372]	[0.975]	NA	NA
NC_008463.1	NC_008463.1@35	3927801	3928352	FALSE	0	0	I-A	0	['DEDDh_0_CAS-I-II-III-IV-V-VI']	[3544]	['5.50e-15']	[0.929]	[0.994]	NA	NA
NC_008463.1	NC_008463.1@29	3413948	3414421	FALSE	0	0	I-A	0	['CasR_0_CAS-I-II-III-IV-V-VI']	[3075]	['4.30e-05']	[0.633]	[0.328]	NA	NA
NC_008463.1	NC_008463.1@43	4518335	4520479	FALSE	0.2	NA	IV-A1	2	['Csf4_0_IVA']	[4089]	['1.50e-39']	[0.712]	[0.766]	-1	NA
NC_008463.1	NC_008463.1@44	4536881	4537357	FALSE	0	0	I-A	0	['PrimPol_1_CAS-I-II-III-IV-V-VI']	[4108]	['8.20e-03']	[0.377]	[0.454]	NA	NA
NC_008463.1	NC_008463.1@33	3671022	3672632	FALSE	0	NA	III-A	1	['AbiEii_0_CAS-III']	[3301]	['1.70e-05']	[0.404]	[0.43]	NA	NA
NC_008463.1	NC_008463.1@48	5033108	5033878	FALSE	0	0	I-A	0	['Csa3_1_CAS-I-II-III-IV-V-VI']	[4547]	['3.40e-03']	[0.327]	[0.695]	NA	NA
NC_008463.1	NC_008463.1@6	614888	615889	FALSE	0	0	I-A	0	['Csa3_1_CAS-I-II-III-IV-V-VI']	[569]	['2.10e-13']	[0.38]	[0.915]	NA	NA
NC_008463.1	NC_008463.1@39	4237417	4237830	FALSE	0	0	I-A	0	['Csa3_1_CAS-I-II-III-IV-V-VI']	[3829]	['5.00e-07']	[0.558]	[0.61]	NA	NA
NC_008463.1	NC_008463.1@58	6072697	6073470	FALSE	0	NA	III-A	1	['AbiEii_0_CAS-III']	[5485]	['2.10e-04']	[0.442]	[0.387]	NA	NA
NC_008463.1	NC_008463.1@40	4269374	4270096	FALSE	0	NA	III-A	1	['AbiEii_0_CAS-III']	[3859]	['5.40e-05']	[0.535]	[0.444]	NA	NA
NC_008463.1	NC_008463.1@8	1006048	1006974	FALSE	0	NA	III-A	1	['AbiEii_0_CAS-III']	[931]	['6.30e-07']	[0.324]	[0.338]	NA	NA
NC_008463.1	NC_008463.1@14	1675192	1675665	FALSE	0	0	I-A	0	['Csa3_1_CAS-I-II-III-IV-V-VI']	[1537]	['5.40e-07']	[0.373]	[0.525]	NA	NA
NC_008463.1	NC_008463.1@31	3605156	3607432	FALSE	0.2	NA	IV-A1	2	['Csf4_0_IVA']	[3239]	['1.50e-09']	[0.314]	[0.356]	-1	NA
NC_008463.1	NC_008463.1@53	5219753	5220481	FALSE	0	0	I-A	0	['2OG_1_CAS-I-II-III-IV-V-VI']	[4724]	['1.90e-15']	[0.383]	[0.968]	NA	NA
NC_008463.1	NC_008463.1@55	5827671	5828213	FALSE	0	0	I-A	0	['DEDDh_0_CAS-I-II-III-IV-V-VI']	[5279]	['9.00e-12']	[0.779]	[0.8]	NA	NA
NC_008463.1	NC_008463.1@37	4047416	4048387	FALSE	0	0	I-A	0	['WYL_0_CAS-I-II-III-IV-V-VI']	[3653]	['5.60e-87']	[0.966]	[0.984]	NA	NA
NC_008463.1	NC_008463.1@50	5140198	5141115	FALSE	0	NA	IV-B	3	['CysH_0_IVB']	[4651]	['5.50e-20']	[0.644]	[0.751]	NA	NA
NC_008463.1	NC_008463.1@34	3738247	3738981	FALSE	0	NA	IV-B	3	['CysH_0_IVB']	[3355]	['1.60e-09']	[0.735]	[0.691]	NA	NA
NC_008463.1	NC_008463.1@25	3058179	3059291	FALSE	0	NA	III-A	1	['AbiEii_0_CAS-III']	[2766]	['6.10e-05']	[0.358]	[0.461]	NA	NA
NC_008463.1	NC_008463.1@59	6231622	6232539	FALSE	0	0	I-A	0	['Csa3_1_CAS-I-II-III-IV-V-VI']	[5630]	['3.50e-03']	[0.366]	[0.78]	NA	NA
NC_008463.1	NC_008463.1@36	4026549	4027325	FALSE	0	0	I-A	0	['WYL_0_CAS-I-II-III-IV-V-VI']	[3630]	['4.00e-08']	[0.382]	[0.316]	NA	NA

## Sheet: CRISPRloci_PA14
S2 Dataset. Validation of CRISPR-Cas identification with P. aeruginosa PA14 and PA83
CRISPR Array Summary
Summary of Self-targeting
CAS Protein Classification
* Using the FASTA sequence for this strain, the output message "Sequence with ID 'NC_008463.1 Pseudomonas aeruginosa UCBPP-PA14, complete sequence' : invalid character 'N' at position 1128156", indicates a no possible analysis due to its genome sequencing for the N not specified in 1128156 to 1128166: NNNANCNGGNC

## Sheet: CRISPRImmunity_PA83
S2 Dataset. Validation of CRISPR-Cas identification with P. aeruginosa PA14 and PA83
Pseudomonas aeruginosa PA83
Contig_ID	Contig_def	CRISPR array number	Type CRISPR-Cas	Self targeting spacer_number	MGE targeting spacer number	Prophage number	Anti-CRISPR protein number
Pseudomonas aeruginosa PA83	Pseudomonas aeruginosa PA83	7	TypeI-F,TypeIV-A,Orphan	2	176	11	2
Spacer_target_hit_result
bac_def	spacer_id	hit_contig_id	hit_contig_def	identity	alignment_length	mismatch	gapopen	query_start	query_end	hit_start	hit_end	crispr_array_of_hit_genome	evalue	bitscore	coverage	spacer_sequence	hit_contig_region	hit_contig_sequence	hmm_mismatch
Pseudomonas aeruginosa strain PA83 chromosome, complete genome	3.20|3080542|32|NZ_CP017293|PILER-CR,CRISPRCasFinder,CRT	NZ_CP017293.1	Pseudomonas aeruginosa strain PA83 chromosome, complete genome	100	32	0	0	1	32	4855601	4855632	372321-372434|1564552-1565479|3079377-3080781|3089307-3090955|5301810-5301898|5931031-5931125	6e-09	52.3	1	TCGATCCACACCCGCGAGGACGTGGCCACCGT	4855601-4855632	TCGATCCACACCCGCGAGGACGTGGCCACCGT	0
Pseudomonas aeruginosa strain PA83 chromosome, complete genome	3.22|3080662|32|NZ_CP017293|PILER-CR,CRISPRCasFinder,CRT	NZ_CP017293.1	Pseudomonas aeruginosa strain PA83 chromosome, complete genome	100	32	0	0	1	32	5147457	5147426	372321-372434|1564552-1565479|3079377-3080781|3089307-3090955|5301810-5301898|5931031-5931125	6e-09	52.3	1	TGCAGGTCATAGGCGTATTCGAAGGACAGGCT	5147426-5147457	AGCCTGTCCTTCGAATACGCCTATGACCTGCA	0
DR sequences		prefix	bacteria_id	bacteria_def	genome_size	prophage_start	prophage_end	method	key_proteins	best_hit_species	CDS_number	attl_region	attr_region
>NC_008463_1_CRISPRCasFinder		GCF_002215345.1_ASM221534v1	NZ_CP017293	Pseudomonas aeruginosa strain PA83 chromosome, complete genome	6816227	322389	387829	DBSCAN-SWA	transposase,integrase	Pseudomonas_phage(16.67%)	56	375969:375998	387825:387854
GGCCAAAGAACTGGAGGGCAAGGTATGA		GCF_002215345.1_ASM221534v1	NZ_CP017293	Pseudomonas aeruginosa strain PA83 chromosome, complete genome	6816227	680279	760807	DBSCAN-SWA	plate,tRNA,tail	Pseudomonas_phage(35.9%)	85	NA	NA
>NC_008463_2_PILER-CR		GCF_002215345.1_ASM221534v1	NZ_CP017293	Pseudomonas aeruginosa strain PA83 chromosome, complete genome	6816227	1512537	1521566	DBSCAN-SWA		Bacillus_phage(33.33%)	8	NA	NA
GTTCACTGCCGTATAGGCAGCTAAGAAA		GCF_002215345.1_ASM221534v1	NZ_CP017293	Pseudomonas aeruginosa strain PA83 chromosome, complete genome	6816227	2659544	2666438	DBSCAN-SWA	tRNA	uncultured_Caudovirales_phage(83.33%)	9	NA	NA
>NC_008463_2_CRISPRCasFinder		GCF_002215345.1_ASM221534v1	NZ_CP017293	Pseudomonas aeruginosa strain PA83 chromosome, complete genome	6816227	3159920	3193994	DBSCAN-SWA	transposase,plate,integrase	Virus_Rctr41k(20.0%)	32	3154613:3154631	3170307:3170325
GTTCACTGCCGTATAGGCAGCTAAGAAA		GCF_002215345.1_ASM221534v1	NZ_CP017293	Pseudomonas aeruginosa strain PA83 chromosome, complete genome	6816227	5089075	5173498	DBSCAN-SWA	tail,holin,head,tRNA,plate,portal,protease,capsid,terminase,integrase,lysis	Pseudomonas_virus(65.96%)	99	5136996:5137042	5173665:5173711
>NC_008463_2_CRT		GCF_002215345.1_ASM221534v1	NZ_CP017293	Pseudomonas aeruginosa strain PA83 chromosome, complete genome	6816227	5654505	5689032	DBSCAN-SWA	transposase,tRNA,integrase,coat	Enterobacteria_phage(25.0%)	35	5670050:5670066	5692589:5692605
GTTCACTGCCGTATAGGCAGCTAAGAAA		GCF_002215345.1_ASM221534v1	NZ_CP017293	Pseudomonas aeruginosa strain PA83 chromosome, complete genome	6816227	6174274	6230451	DBSCAN-SWA	transposase,tRNA,integrase	Salmonella_phage(33.33%)	53	6222623:6222682	6230567:6231093
>NC_008463_2_CRISPRidentify		GCF_002215345.1_ASM221534v1	NZ_CP017293	Pseudomonas aeruginosa strain PA83 chromosome, complete genome	6816227	6460482	6495718	DBSCAN-SWA	transposase,integrase	Shigella_phage(28.57%)	22	6484293:6484352	6498909:6500022
NC_008463.1		GCF_002215345.1_ASM221534v1	NZ_CP017294	Pseudomonas aeruginosa strain PA83 plasmid unnamed1, complete sequence	398087	110088	116939	DBSCAN-SWA	transposase	Acidithiobacillus_phage(28.57%)	8	NA	NA
>NC_008463_3_PILER-CR		GCF_002215345.1_ASM221534v1	NZ_CP017294	Pseudomonas aeruginosa strain PA83 plasmid unnamed1, complete sequence	398087	354447	395732	DBSCAN-SWA	protease,transposase	Salmonella_phage(40.0%)	33	NA	NA
GTTCACTGCCGTGTAGGCAGCTAAGAAA
>NC_008463_3_CRISPRCasFinder		assembly_id	genome_id	genome_def	crispr_array_locus_merge	crispr_array_location_merge	crispr_locus_id	crispr_pred_method	array_in_prot	prot_within_array_20000	prot_in_genome	crispr_type_by_cas_prot	consensus_repeat	repeat_length	self-targeting_spacer_number	self-targeting_target_number	spacer_location	protospacer_location	repeat_type	spacer_locus_num	spacer_num	correct_crispr_type	genome_cas_prots	unknown_protein_around_crispr	L10	L10_domain	L9	L9_domain	L8	L8_domain	L7	L7_domain	L6	L6_domain	L5	L5_domain	L4	L4_domain	L3	L3_domain	L2	L2_domain	L1	L1_domain	R1	R1_domain	R2	R2_domain	R3
TTTCTTAGCTGCCTACACGGCAGTGAAC		GCF_002215345.1_ASM221534v1	NZ_CP017293	Pseudomonas aeruginosa strain PA83 chromosome, complete genome	1	372321-372434	1	CRISPRCasFinder	no		cas3,csa3,RT,DEDDh,cas6f,cas7f,cas5f,cas8f,cas3f,cas1,DinG,WYL	Orphan	GGCCAAAGAACTGGAGGGCAAGGTATGA	28	0	0	NA	NA	NA	1	1	Orphan	cas3,csa3,RT,DEDDh,cas6f,cas7f,cas5f,cas8f,cas3f,cas1,DinG,WYL,PD-DExK,csf3gr5,csf2gr7,csf1gr8,csf5gr6	NA,NA	NA|293aa|up_9|NZ_CP017293.1_359167_360046_-	TIGR03381, putative_carbon-nitrogen_hydrolase, N-carbamoylputrescine amidase	NA|222aa|up_8|NZ_CP017293.1_360208_360874_-	COG1309, AcrR, Transcriptional regulator [Transcription]	NA|354aa|up_7|NZ_CP017293.1_360936_361998_-	cd13659, PBP2_PotF, The periplasmic substrate-binding component of an ABC putrescine transport system and related proteins; contains the type 2 periplasmic-binding fold	NA|459aa|up_6|NZ_CP017293.1_362253_363630_-	COG0174, GlnA, Glutamine synthetase [Amino acid transport and metabolism]	NA|251aa|up_5|NZ_CP017293.1_363908_364661_+	pfam07722, Peptidase_C26, Peptidase C26	NA|453aa|up_4|NZ_CP017293.1_364701_366060_+	COG0174, GlnA, Glutamine synthetase [Amino acid transport and metabolism]	NA|457aa|up_3|NZ_CP017293.1_366125_367496_+	PRK07480, PRK07480, putative aminotransferase; Validated	NA|368aa|up_2|NZ_CP017293.1_367611_368715_+	cd13659, PBP2_PotF, The periplasmic substrate-binding component of an ABC putrescine transport system and related proteins; contains the type 2 periplasmic-binding fold	NA|366aa|up_1|NZ_CP017293.1_369133_370231_+	cd13659, PBP2_PotF, The periplasmic substrate-binding component of an ABC putrescine transport system and related proteins; contains the type 2 periplasmic-binding fold	NA|385aa|up_0|NZ_CP017293.1_370285_371440_+	PRK11607, potG, putrescine ABC transporter ATP-binding subunit PotG	NA|796aa|down_0|NZ_CP017293.1_373477_375865_-	COG2366, COG2366, Protein related to penicillin acylase [General function prediction only]	NA|255aa|down_1|NZ_CP017293.1_376053_376818_-	COG3316, COG3316, Transposase and inactivated derivatives [DNA replication, recombination, and repair]	NA|572aa|down_2|NZ_CP017293.1_377131_378847_+
>NC_008463_3_CRT		GCF_002215345.1_ASM221534v1	NZ_CP017293	Pseudomonas aeruginosa strain PA83 chromosome, complete genome	2	1564552-1565479	2,1,1	CRISPRCasFinder,CRT,PILER-CR	no		cas3,csa3,RT,DEDDh,cas6f,cas7f,cas5f,cas8f,cas3f,cas1,DinG,WYL	Orphan	GTTCACTGCCGTATAGGCAGCTAAGAAA,GTTCACTGCCGTATAGGCAGCTAAGAAA,GTTCACTGCCGTATAGGCAGCTAAGAAA	28,28,28	0	0	NA	NA	I-F:I-F:I-F	15,15,13	15	Orphan	cas3,csa3,RT,DEDDh,cas6f,cas7f,cas5f,cas8f,cas3f,cas1,DinG,WYL,PD-DExK,csf3gr5,csf2gr7,csf1gr8,csf5gr6	NA|105aa|up_0|NZ_CP017293.1_1563965_1564280_+,NA|141aa|down_0|NZ_CP017293.1_1566331_1566754_-,NA|59aa|down_5|NZ_CP017293.1_1569929_1570106_-	NA|329aa|up_9|NZ_CP017293.1_1553685_1554672_+	COG0596, MhpC, Predicted hydrolases or acyltransferases (alpha/beta hydrolase superfamily) [General function prediction only]	NA|110aa|up_8|NZ_CP017293.1_1554688_1555018_-	pfam06942, GlpM, GlpM protein	NA|513aa|up_7|NZ_CP017293.1_1555150_1556689_-	PRK12266, glpD, glycerol-3-phosphate dehydrogenase; Reviewed	NA|252aa|up_6|NZ_CP017293.1_1556966_1557722_-	PRK10906, PRK10906, DeoR/GlpR family transcriptional regulator	NA|506aa|up_5|NZ_CP017293.1_1557927_1559445_-	PRK00047, glpK, glycerol kinase GlpK	NA|280aa|up_4|NZ_CP017293.1_1559484_1560324_-	cd00333, MIP, Major intrinsic protein (MIP) superfamily	NA|157aa|up_3|NZ_CP017293.1_1560588_1561059_+	cd00002, YbaK_deacylase, This CD includes cysteinyl-tRNA(Pro) deacylases from Haemophilus influenzae and Escherichia coli and other related bacterial proteins	NA|495aa|up_2|NZ_CP017293.1_1561122_1562607_+	cd07786, FGGY_EcGK_like, Escherichia coli glycerol kinase-like proteins; belongs to the FGGY family of carbohydrate kinases	NA|262aa|up_1|NZ_CP017293.1_1562802_1563588_+	COG0384, COG0384, Predicted epimerase, PhzC/PhzF homolog [General function prediction only]	NA|105aa|up_0|NZ_CP017293.1_1563965_1564280_+	NA	NA|141aa|down_0|NZ_CP017293.1_1566331_1566754_-	NA	NA|177aa|down_1|NZ_CP017293.1_1566852_1567383_-	COG3038, CybB, Cytochrome B561 [Energy production and conversion]	NA|66aa|down_2|NZ_CP017293.1_1567565_1567763_+
TTTCTTAGCTGCCTACACGGCAGTGAAC		GCF_002215345.1_ASM221534v1	NZ_CP017293	Pseudomonas aeruginosa strain PA83 chromosome, complete genome	3	3079377-3080781	2,3,2	PILER-CR,CRISPRCasFinder,CRT	no	cas6f,cas7f,cas5f,cas8f,cas3f,cas1	cas3,csa3,RT,DEDDh,cas6f,cas7f,cas5f,cas8f,cas3f,cas1,DinG,WYL	Type I-F	GTTCACTGCCGTATAGGCAGCTAAGAAA,GTTCACTGCCGTATAGGCAGCTAAGAAA,GTTCACTGCCGTATAGGCAGCTAAGAAA	28,28,28	2	2	3080542-3080573|3080662-3080693	NZ_CP017293.1_4855601-4855632|NZ_CP017293.1_5147457-5147426	I-F:I-F:I-F	22,23,23	23	TypeI-F	cas3,csa3,RT,DEDDh,cas6f,cas7f,cas5f,cas8f,cas3f,cas1,DinG,WYL,PD-DExK,csf3gr5,csf2gr7,csf1gr8,csf5gr6	NA|82aa|up_7|NZ_CP017293.1_3059244_3059490_-,NA|266aa|up_1|NZ_CP017293.1_3077140_3077938_-,NA|105aa|down_6|NZ_CP017293.1_3091224_3091539_-	NA|70aa|up_9|NZ_CP017293.1_3057997_3058207_+	pfam07869, DUF1656, Protein of unknown function (DUF1656)	NA|335aa|up_8|NZ_CP017293.1_3058203_3059208_+	COG1566, EmrA, Multidrug resistance efflux pump [Defense mechanisms]	NA|82aa|up_7|NZ_CP017293.1_3059244_3059490_-	NA	NA|305aa|up_6|NZ_CP017293.1_3059751_3060666_+	TIGR03707, PPK2_P_aer, polyphosphate kinase 2, PA0141 family	NA|338aa|up_5|NZ_CP017293.1_3060841_3061855_+	pfam13523, Acetyltransf_8, Acetyltransferase (GNAT) domain	NA|188aa|up_4|NZ_CP017293.1_3061934_3062498_-	PRK07037, PRK07037, extracytoplasmic-function sigma-70 factor; Validated	NA|255aa|up_3|NZ_CP017293.1_3063141_3063906_+	COG3208, GrsT, Predicted thioesterase involved in non-ribosomal peptide biosynthesis [Secondary metabolites biosynthesis, transport, and catabolism]	NA|4343aa|up_2|NZ_CP017293.1_3063979_3077008_+	PRK05691, PRK05691, peptide synthase; Validated	NA|266aa|up_1|NZ_CP017293.1_3077140_3077938_-	NA	NA|171aa|up_0|NZ_CP017293.1_3078469_3078982_-	COG3617, COG3617, Prophage antirepressor [Transcription]	cas6f|188aa|down_0|NZ_CP017293.1_3080905_3081469_-	cd09739, Cas6_I-F, CRISPR/Cas system-associated RAMP superfamily protein Cas6f	cas7f|343aa|down_1|NZ_CP017293.1_3081472_3082501_-	pfam09615, Cas_Csy3, CRISPR-associated protein (Cas_Csy3)	cas5f|328aa|down_2|NZ_CP017293.1_3082511_3083495_-
>NC_008463_3_CRISPRidentify		GCF_002215345.1_ASM221534v1	NZ_CP017293	Pseudomonas aeruginosa strain PA83 chromosome, complete genome	4	3089307-3090955	4,3,3	CRISPRCasFinder,CRT,PILER-CR	no	cas6f,cas7f,cas5f,cas8f,cas3f,cas1	cas3,csa3,RT,DEDDh,cas6f,cas7f,cas5f,cas8f,cas3f,cas1,DinG,WYL	Type I-F	TTTCTTAGCTGCCTACACGGCAGTGAAC,TTTCTTAGCTGCCTACACGGCAGTGAAC,GTTCACTGCCGTGTAGGCAGCTAAGAAA	28,28,28	0	0	NA	NA	I-F:I-F:I-F	27,27,25	27	TypeI-F	cas3,csa3,RT,DEDDh,cas6f,cas7f,cas5f,cas8f,cas3f,cas1,DinG,WYL,PD-DExK,csf3gr5,csf2gr7,csf1gr8,csf5gr6	NA|266aa|up_7|NZ_CP017293.1_3077140_3077938_-,NA|105aa|down_0|NZ_CP017293.1_3091224_3091539_-	NA|255aa|up_9|NZ_CP017293.1_3063141_3063906_+	COG3208, GrsT, Predicted thioesterase involved in non-ribosomal peptide biosynthesis [Secondary metabolites biosynthesis, transport, and catabolism]	NA|4343aa|up_8|NZ_CP017293.1_3063979_3077008_+	PRK05691, PRK05691, peptide synthase; Validated	NA|266aa|up_7|NZ_CP017293.1_3077140_3077938_-	NA	NA|171aa|up_6|NZ_CP017293.1_3078469_3078982_-	COG3617, COG3617, Prophage antirepressor [Transcription]	cas6f|188aa|up_5|NZ_CP017293.1_3080905_3081469_-	cd09739, Cas6_I-F, CRISPR/Cas system-associated RAMP superfamily protein Cas6f	cas7f|343aa|up_4|NZ_CP017293.1_3081472_3082501_-	pfam09615, Cas_Csy3, CRISPR-associated protein (Cas_Csy3)	cas5f|328aa|up_3|NZ_CP017293.1_3082511_3083495_-	cd09736, Csy2_I-F, CRISPR/Cas system-associated RAMP superfamily protein Csy2	cas8f|435aa|up_2|NZ_CP017293.1_3083481_3084786_-	cd09735, Csy1_I-F, CRISPR/Cas system-associated protein Csy1	cas3f|1077aa|up_1|NZ_CP017293.1_3084843_3088074_-	TIGR02562, conserved_hypothetical_protein, CRISPR-associated helicase Cas3, subtype I-F/YPEST	cas1|325aa|up_0|NZ_CP017293.1_3088070_3089045_-	TIGR03637, cas1_YPEST, CRISPR-associated endonuclease Cas1, subtype I-F/YPEST	NA|105aa|down_0|NZ_CP017293.1_3091224_3091539_-	NA	NA|307aa|down_1|NZ_CP017293.1_3092244_3093165_-	COG4313, COG4313, Protein involved in meta-pathway of phenol degradation [Energy production and conversion]	NA|462aa|down_2|NZ_CP017293.1_3093197_3094583_-
NC_008463.1		GCF_002215345.1_ASM221534v1	NZ_CP017293	Pseudomonas aeruginosa strain PA83 chromosome, complete genome	5	5301810-5301898	5	CRISPRCasFinder	no	DEDDh	cas3,csa3,RT,DEDDh,cas6f,cas7f,cas5f,cas8f,cas3f,cas1,DinG,WYL	Unclear	GGCGTTATCCGCCCTACGGACCG	23	0	0	NA	NA	NA	1	1	Orphan	cas3,csa3,RT,DEDDh,cas6f,cas7f,cas5f,cas8f,cas3f,cas1,DinG,WYL,PD-DExK,csf3gr5,csf2gr7,csf1gr8,csf5gr6	NA|524aa|up_9|NZ_CP017293.1_5291622_5293194_+,NA|128aa|up_3|NZ_CP017293.1_5297743_5298127_-,NA	NA|524aa|up_9|NZ_CP017293.1_5291622_5293194_+	NA	NA|424aa|up_8|NZ_CP017293.1_5293190_5294462_+	pfam14258, DUF4350, Domain of unknown function (DUF4350)	NA|336aa|up_7|NZ_CP017293.1_5294458_5295466_+	COG0714, COG0714, MoxR-like ATPases [General function prediction only]	NA|444aa|up_6|NZ_CP017293.1_5295462_5296794_+	COG1721, COG1721, Uncharacterized conserved protein (some members contain a von Willebrand factor type A (vWA) domain) [General function prediction only]	NA|120aa|up_5|NZ_CP017293.1_5296798_5297158_-	TIGR02266, gmx_TIGR02266, Myxococcus xanthus paralogous domain TIGR02266	NA|141aa|up_4|NZ_CP017293.1_5297218_5297641_-	pfam13511, DUF4124, Domain of unknown function (DUF4124)	NA|128aa|up_3|NZ_CP017293.1_5297743_5298127_-	NA	NA|269aa|up_2|NZ_CP017293.1_5298220_5299027_+	TIGR03302, OM_YfiO, outer membrane assembly lipoprotein YfiO	NA|305aa|up_1|NZ_CP017293.1_5299111_5300026_+	PRK11175, PRK11175, universal stress protein UspE; Provisional	NA|484aa|up_0|NZ_CP017293.1_5300108_5301560_+	PRK05826, PRK05826, pyruvate kinase; Provisional	NA|258aa|down_0|NZ_CP017293.1_5301926_5302700_-	PRK06688, PRK06688, enoyl-CoA hydratase; Provisional	NA|309aa|down_1|NZ_CP017293.1_5302765_5303692_-	PRK05713, PRK05713, iron-sulfur-binding ferredoxin reductase	NA|376aa|down_2|NZ_CP017293.1_5303684_5304812_-
		GCF_002215345.1_ASM221534v1	NZ_CP017293	Pseudomonas aeruginosa strain PA83 chromosome, complete genome	6	5931031-5931125	6	CRISPRCasFinder	no		cas3,csa3,RT,DEDDh,cas6f,cas7f,cas5f,cas8f,cas3f,cas1,DinG,WYL	Orphan	GCCGACAACGGCAGCGAGCAGACCGT	26	0	0	NA	NA	NA	1	1	Orphan	cas3,csa3,RT,DEDDh,cas6f,cas7f,cas5f,cas8f,cas3f,cas1,DinG,WYL,PD-DExK,csf3gr5,csf2gr7,csf1gr8,csf5gr6	NA|205aa|up_9|NZ_CP017293.1_5921552_5922167_+,NA|208aa|down_2|NZ_CP017293.1_5932719_5933343_-	NA|205aa|up_9|NZ_CP017293.1_5921552_5922167_+	NA	NA|288aa|up_8|NZ_CP017293.1_5922258_5923122_-	COG2513, PrpB, PEP phosphonomutase and related enzymes [Carbohydrate transport and metabolism]	NA|422aa|up_7|NZ_CP017293.1_5923329_5924595_+	cd10231, YegD_like, Escherichia coli YegD, a putative chaperone protein, and related proteins	NA|139aa|up_6|NZ_CP017293.1_5924769_5925186_-	PRK11505, PRK11505, phosphate starvation-inducible protein PsiF	NA|180aa|up_5|NZ_CP017293.1_5925340_5925880_+	COG2258, COG2258, Uncharacterized protein conserved in bacteria [Function unknown]	NA|115aa|up_4|NZ_CP017293.1_5925968_5926313_+	PRK11251, PRK11251, osmotically-inducible lipoprotein OsmE	NA|136aa|up_3|NZ_CP017293.1_5926356_5926764_-	pfam07498, Rho_N, Rho termination factor, N-terminal domain	NA|271aa|up_2|NZ_CP017293.1_5926910_5927723_+	COG3708, COG3708, Uncharacterized protein conserved in bacteria [Function unknown]	NA|690aa|up_1|NZ_CP017293.1_5927724_5929794_-	COG2982, AsmA, Uncharacterized protein involved in outer membrane biogenesis [Cell envelope biogenesis, outer membrane]	NA|178aa|up_0|NZ_CP017293.1_5930092_5930626_+	COG2193, Bfr, Bacterioferritin (cytochrome b1) [Inorganic ion transport and metabolism]	NA|256aa|down_0|NZ_CP017293.1_5931287_5932055_-	cd02108, bact_SO_family_Moco, bacterial subgroup of the sulfite oxidase (SO) family of molybdopterin binding domains	NA|205aa|down_1|NZ_CP017293.1_5932051_5932666_-	COG4117, COG4117, Thiosulfate reductase cytochrome B subunit (membrane anchoring protein) [Energy production and conversion]	NA|208aa|down_2|NZ_CP017293.1_5932719_5933343_-
		GCF_002215345.1_ASM221534v1	NZ_CP017294	Pseudomonas aeruginosa strain PA83 plasmid unnamed1, complete sequence	1	295737-295895	1,1	PILER-CR,CRISPRCasFinder	no	csf3gr5,csf2gr7,csf1gr8,csf5gr6,DinG	PD-DExK,csf3gr5,csf2gr7,csf1gr8,csf5gr6,DinG,DEDDh	Type IV-A	TTCCACACCGTTCACCCCCGCGTATGCGGGGAACAC,CACCGTTCACCCCCCGCGTATGCGGGGAACAC	36,32	0	0	NA	NA	I-C,I-E,II-B:NA	2,2	2	TypeIV-A	cas3,csa3,RT,DEDDh,cas6f,cas7f,cas5f,cas8f,cas3f,cas1,DinG,WYL,PD-DExK,csf3gr5,csf2gr7,csf1gr8,csf5gr6	NA|82aa|up_9|NZ_CP017294.1_286340_286586_-,NA|61aa|up_8|NZ_CP017294.1_286601_286784_-,NA|74aa|up_7|NZ_CP017294.1_286797_287019_-,NA|378aa|up_6|NZ_CP017294.1_287825_288959_+,NA|107aa|up_4|NZ_CP017294.1_291897_292218_+,NA|119aa|up_2|NZ_CP017294.1_293711_294068_-,NA|69aa|up_1|NZ_CP017294.1_294241_294448_+,NA|178aa|up_0|NZ_CP017294.1_294504_295038_+,csf5gr6|243aa|down_3|NZ_CP017294.1_298384_299113_-,…	NA|82aa|up_9|NZ_CP017294.1_286340_286586_-	NA	NA|61aa|up_8|NZ_CP017294.1_286601_286784_-	NA	NA|74aa|up_7|NZ_CP017294.1_286797_287019_-	NA	NA|378aa|up_6|NZ_CP017294.1_287825_288959_+	NA	NA|448aa|up_5|NZ_CP017294.1_290394_291738_+	COG0419, SbcC, ATPase involved in DNA repair [DNA replication, recombination, and repair]	NA|107aa|up_4|NZ_CP017294.1_291897_292218_+	NA	NA|329aa|up_3|NZ_CP017294.1_292262_293249_-	TIGR00181, Oligoendopeptidase_F_homolog, oligoendopeptidase F	NA|119aa|up_2|NZ_CP017294.1_293711_294068_-	NA	NA|69aa|up_1|NZ_CP017294.1_294241_294448_+	NA	NA|178aa|up_0|NZ_CP017294.1_294504_295038_+	NA	csf3gr5|221aa|down_0|NZ_CP017294.1_295956_296619_-	cd09707, Csf3_U, CRISPR/Cas system-associated RAMP superfamily protein Csf3	csf2gr7|349aa|down_1|NZ_CP017294.1_296618_297665_-	TIGR03115, cas7_csf2, CRISPR type IV/AFERR-associated protein Csf2	csf1gr8|244aa|down_2|NZ_CP017294.1_297669_298401_-
Array: NZ_CP017293|1|372321-372434		bac_id	bac_def	spacer_id	hit_contig_id	hit_contig_def	identity	alignment_length	mismatch	gapopen	query_start	query_end	hit_start	hit_end	crispr_array_of_hit_genome	evalue	bitscore	coverage	spacer_sequence	hit_contig_region	hit_contig_sequence	hmm_mismatch
>merge|NZ_CP017293|1|372321-372434|CRISPRCasFinder		NZ_CP017293	Pseudomonas aeruginosa strain PA83 chromosome, complete genome	3.20|3080542|32|NZ_CP017293|PILER-CR,CRISPRCasFinder,CRT	NZ_CP017293.1	Pseudomonas aeruginosa strain PA83 chromosome, complete genome	100	32	0	0	1	32	4855601	4855632	372321-372434|1564552-1565479|3079377-3080781|3089307-3090955|5301810-5301898|5931031-5931125	6e-09	52.3	1	TCGATCCACACCCGCGAGGACGTGGCCACCGT	4855601-4855632	TCGATCCACACCCGCGAGGACGTGGCCACCGT	0
GGCCAAAGAACTGGAGGGCAAGGTATGAGCCAGCACAGCGTATCCCGCTCCGTATCCCGTTCAACAGGCTCTCCATCCAGAAGCGTGGCCAAAGAACTGGAGGGCAAGGTATGA		NZ_CP017293	Pseudomonas aeruginosa strain PA83 chromosome, complete genome	3.22|3080662|32|NZ_CP017293|PILER-CR,CRISPRCasFinder,CRT	NZ_CP017293.1	Pseudomonas aeruginosa strain PA83 chromosome, complete genome	100	32	0	0	1	32	5147457	5147426	372321-372434|1564552-1565479|3079377-3080781|3089307-3090955|5301810-5301898|5931031-5931125	6e-09	52.3	1	TGCAGGTCATAGGCGTATTCGAAGGACAGGCT	5147426-5147457	AGCCTGTCCTTCGAATACGCCTATGACCTGCA	0
>NZ_CP017293|1|1|372321-372434|CRISPRCasFinder
GGCCAAAGAACTGGAGGGCAAGGTATGA	GCCAGCACAGCGTATCCCGCTCCGTATCCCGTTCAACAGGCTCTCCATCCAGAAGCGT
GGCCAAAGAACTGGAGGGCAAGGTATGA
Array: NZ_CP017293|2|1564552-1565479
>merge|NZ_CP017293|2|1564552-1565479|CRISPRCasFinder,CRT,PILER-CR
GTTCACTGCCGTATAGGCAGCTAAGAAAGCGAAGAAAAAGCCCGCCAGATAGGCCAGGAAGTTCACTGCCGTATAGGCAGCTAAGAAATGGACGCGGGCGTCCTGGCTGATCAGGCTCCAGTTCACTGCCGTATAGGCAGCTAAGAAACAGCGGGATCAGCGACCAGCCGATGGCCCGCAGTTCACTGCCGTATAGGCAGCTAAGAAAGTCGAGGCTGTCCAGCCGCAGCACGCTGCCGCGTTCACTGCCGTATAGGCAGCTAAGAAAATGCCGCCGACCTGGTGCTGGTCGACACGGTGGTTCACTGCCGTATAGGCAGCTAAGAAATTGACGACCAGCCAGAACCTGCGGCCGTTGGCGTTCACTGCCGTATAGGCAGCTAAGAAAGAGGAGTCCGA…
>NZ_CP017293|2|2|1564552-1565479|CRISPRCasFinder
GTTCACTGCCGTATAGGCAGCTAAGAAA	GCGAAGAAAAAGCCCGCCAGATAGGCCAGGAA
GTTCACTGCCGTATAGGCAGCTAAGAAA	TGGACGCGGGCGTCCTGGCTGATCAGGCTCCA
GTTCACTGCCGTATAGGCAGCTAAGAAA	CAGCGGGATCAGCGACCAGCCGATGGCCCGCA
GTTCACTGCCGTATAGGCAGCTAAGAAA	GTCGAGGCTGTCCAGCCGCAGCACGCTGCCGC
GTTCACTGCCGTATAGGCAGCTAAGAAA	ATGCCGCCGACCTGGTGCTGGTCGACACGGTG
GTTCACTGCCGTATAGGCAGCTAAGAAA	TTGACGACCAGCCAGAACCTGCGGCCGTTGGC
GTTCACTGCCGTATAGGCAGCTAAGAAA	GAGGAGTCCGAAGACTTGTCCGTGTCGTACCA
GTTCACTGCCGTATAGGCAGCTAAGAAA	AGGAACGTCCCGTCTCAGTTTGGAACGCCCAC
GTTCACTGCCGTATAGGCAGCTAAGAAA	TCGCGGCCCTCGGTCTGCCAGCGGAAGCCATG
GTTCACTGCCGTATAGGCAGCTAAGAAA	TTCATCAGGATGCCGCCAAGGGTCCGCATAAT
GTTCACTGCCGTATAGGCAGCTAAGAAA	ATGAAGGCCAGCAGGCCGAACACGATTGCGAT
GTTCACTGCCGTATAGGCAGCTAAGAAA	TCGAGCAGCGGCCCGAGGAGTCCGAAGACTTG
GTTCACTGCCGTATAGGCAGCTAAGAAA	TGGAGAAAAGCAATGCGAGTGGTGCGAGGCCA
GTTCACTGCCGTATAGGCAGTTAAGAAA	AGACAATCCGGACCTGCCGCCCAGGACGATCT
GTTCACTGCCGTATAGGCAGCTAAGAAA	TGCAGCGACTGCACCTTGGCTTGCTGCCGGTC
GTTCACTGCCGTATAGGCAGCTAAGAAA
>NZ_CP017293|2|1|1564552-1565479|CRT
GTTCACTGCCGTATAGGCAGCTAAGAAA	GCGAAGAAAAAGCCCGCCAGATAGGCCAGGAA
GTTCACTGCCGTATAGGCAGCTAAGAAA	TGGACGCGGGCGTCCTGGCTGATCAGGCTCCA
GTTCACTGCCGTATAGGCAGCTAAGAAA	CAGCGGGATCAGCGACCAGCCGATGGCCCGCA
GTTCACTGCCGTATAGGCAGCTAAGAAA	GTCGAGGCTGTCCAGCCGCAGCACGCTGCCGC
GTTCACTGCCGTATAGGCAGCTAAGAAA	ATGCCGCCGACCTGGTGCTGGTCGACACGGTG
GTTCACTGCCGTATAGGCAGCTAAGAAA	TTGACGACCAGCCAGAACCTGCGGCCGTTGGC
GTTCACTGCCGTATAGGCAGCTAAGAAA	GAGGAGTCCGAAGACTTGTCCGTGTCGTACCA
GTTCACTGCCGTATAGGCAGCTAAGAAA	AGGAACGTCCCGTCTCAGTTTGGAACGCCCAC
GTTCACTGCCGTATAGGCAGCTAAGAAA	TCGCGGCCCTCGGTCTGCCAGCGGAAGCCATG
GTTCACTGCCGTATAGGCAGCTAAGAAA	TTCATCAGGATGCCGCCAAGGGTCCGCATAAT
GTTCACTGCCGTATAGGCAGCTAAGAAA	ATGAAGGCCAGCAGGCCGAACACGATTGCGAT
GTTCACTGCCGTATAGGCAGCTAAGAAA	TCGAGCAGCGGCCCGAGGAGTCCGAAGACTTG
GTTCACTGCCGTATAGGCAGCTAAGAAA	TGGAGAAAAGCAATGCGAGTGGTGCGAGGCCA
GTTCACTGCCGTATAGGCAGTTAAGAAA	AGACAATCCGGACCTGCCGCCCAGGACGATCT
GTTCACTGCCGTATAGGCAGCTAAGAAA	TGCAGCGACTGCACCTTGGCTTGCTGCCGGTC
GTTCACTGCCGTATAGGCAGCTAAGAAA
>NZ_CP017293|2|1|1564672-1565479|PILER-CR
GTTCACTGCCGTATAGGCAGCTAAGAAA	CAGCGGGATCAGCGACCAGCCGATGGCCCGCA
GTTCACTGCCGTATAGGCAGCTAAGAAA	GTCGAGGCTGTCCAGCCGCAGCACGCTGCCGC
GTTCACTGCCGTATAGGCAGCTAAGAAA	ATGCCGCCGACCTGGTGCTGGTCGACACGGTG
GTTCACTGCCGTATAGGCAGCTAAGAAA	TTGACGACCAGCCAGAACCTGCGGCCGTTGGC
GTTCACTGCCGTATAGGCAGCTAAGAAA	GAGGAGTCCGAAGACTTGTCCGTGTCGTACCA
GTTCACTGCCGTATAGGCAGCTAAGAAA	AGGAACGTCCCGTCTCAGTTTGGAACGCCCAC
GTTCACTGCCGTATAGGCAGCTAAGAAA	TCGCGGCCCTCGGTCTGCCAGCGGAAGCCATG
GTTCACTGCCGTATAGGCAGCTAAGAAA	TTCATCAGGATGCCGCCAAGGGTCCGCATAAT
GTTCACTGCCGTATAGGCAGCTAAGAAA	ATGAAGGCCAGCAGGCCGAACACGATTGCGAT
GTTCACTGCCGTATAGGCAGCTAAGAAA	TCGAGCAGCGGCCCGAGGAGTCCGAAGACTTG
GTTCACTGCCGTATAGGCAGCTAAGAAA	TGGAGAAAAGCAATGCGAGTGGTGCGAGGCCA
GTTCACTGCCGTATAGGCAGTTAAGAAA	AGACAATCCGGACCTGCCGCCCAGGACGATCT
GTTCACTGCCGTATAGGCAGCTAAGAAA	TGCAGCGACTGCACCTTGGCTTGCTGCCGGTC
GTTCACTGCCGTATAGGCAGCTAAGAAA
Array: NZ_CP017293|3|3079377-3080781
>merge|NZ_CP017293|3|3079377-3080781|PILER-CR,CRISPRCasFinder,CRT
GTTCACTGCCGTATAGGCAGCTAAGAAAAGTGGGCCGAAATCGGCCGATGAGTTCATCGGGTTCACTGCCGTATAGGCAGCTAAGAAAGCCCAGGACGATCTACTACTACGGCATCCCGGGTTCACTGCCGTATAGGCAGCTAAGAAATGTCGCAGATCGATCGCGAGGACGCCGATGGCGTTCACTGCCGTATAGGCAGCTAAGAAAAGCAGCAGATCATCGACAACGCCCGCGCTTCTGTTCACTGCCGTATAGGCAGCTAAGAAAGAGAACGATTCCGTCTTGTTGGAGCTTTCTGTGTTCACTGCCGTATAGGCAGCTAAGAAACGACGAGCAACTGCGCTTGCGCGTGCGTAACCGTTCACTGCCGTATAGGCAGCTAAGAAAGGAAGGCTGGC…
>NZ_CP017293|3|2|3079377-3080721|PILER-CR
GTTCACTGCCGTATAGGCAGCTAAGAAA	AGTGGGCCGAAATCGGCCGATGAGTTCATCGG
GTTCACTGCCGTATAGGCAGCTAAGAAA	GCCCAGGACGATCTACTACTACGGCATCCCGG
GTTCACTGCCGTATAGGCAGCTAAGAAA	TGTCGCAGATCGATCGCGAGGACGCCGATGGC
GTTCACTGCCGTATAGGCAGCTAAGAAA	AGCAGCAGATCATCGACAACGCCCGCGCTTCT
GTTCACTGCCGTATAGGCAGCTAAGAAA	GAGAACGATTCCGTCTTGTTGGAGCTTTCTGT
GTTCACTGCCGTATAGGCAGCTAAGAAA	CGACGAGCAACTGCGCTTGCGCGTGCGTAACC
GTTCACTGCCGTATAGGCAGCTAAGAAA	GGAAGGCTGGCGCTCGAACGGATGTGTACAGG
GTTCACTGCCGTATAGGCAGCTAAGAAA	TCCGGATCACCAGGGCGACAGATGGCCACCTC
GTTCACTGCCGTATAGGCAGCTAAGAAA	CTCTGGCGGTAACCTTCCATGATCTGCGCAGCC
GTTCACTGCCGTATAGGCAGCTAAGAAA	TGCATGCACATCGGCGAACTGCTGACGTGCTT
GTTCACTGCCGTATAGGCAGCTAAGAAA	TGGCGCCGCCCGATTTCACGTAGCTGCTCGAT
GTTCACTGCCGTATAGGCAGCTAAGAAA	TGATATCCAGCTGCTCCAGGAACCACTGGCGG
GTTCACTGCCGTATAGGCAGCTAAGAAA	TGATTTCGAAGGCCGCGGGCGACTGATCCGGA
GTTCACTGCCGTATAGGCAGCTAAGAAA	TGGATCAAAGAACGCATTCTCGGCACGTCGAA
GTTCACTGCCGTATAGGCAGCTAAGAAA	TCCTTGCCGGGCGCGGCGGCGAGCAGTTCGCG
GTTCACTGCCGTATAGGCAGCTAAGAAA	GAGTGTGAGGCCGGGCAAACGGATTTGT
GTTCACTGCCGTATAGGCAGCTAAGAAA	TTGACGGCCAATGCCGGCTTCGACTTAGCTCG
GTTCACTGCCGTATAGGCAGCTAAGAAA	AGCCACTCGCGGGCCAGCTCGGGCGATAGCAC
GTTCACTGCCGTATAGGCAGCTAAGAAA	GTGTCGCCCAGCACCGTTCAGCGCTACTTCAT
GTTCACTGCCGTATAGGCAGCTAAGAAA	TCGATCCACACCCGCGAGGACGTGGCCACCGT
GTTCACTGCCGTATAGGCAGCTAAGAAA	AGCAATGGAAAGCAGCGATGTGACCCGACCCG
GTTCACTGCCGTATAGGCAGCTAAGAAA	TGCAGGTCATAGGCGTATTCGAAGGACAGGCT
GTTCACTGCCGTATAGGCAGCTAAAAAA
>NZ_CP017293|3|3|3079377-3080781|CRISPRCasFinder
GTTCACTGCCGTATAGGCAGCTAAGAAA	AGTGGGCCGAAATCGGCCGATGAGTTCATCGG
GTTCACTGCCGTATAGGCAGCTAAGAAA	GCCCAGGACGATCTACTACTACGGCATCCCGG
GTTCACTGCCGTATAGGCAGCTAAGAAA	TGTCGCAGATCGATCGCGAGGACGCCGATGGC
GTTCACTGCCGTATAGGCAGCTAAGAAA	AGCAGCAGATCATCGACAACGCCCGCGCTTCT
GTTCACTGCCGTATAGGCAGCTAAGAAA	GAGAACGATTCCGTCTTGTTGGAGCTTTCTGT
GTTCACTGCCGTATAGGCAGCTAAGAAA	CGACGAGCAACTGCGCTTGCGCGTGCGTAACC
GTTCACTGCCGTATAGGCAGCTAAGAAA	GGAAGGCTGGCGCTCGAACGGATGTGTACAGG
GTTCACTGCCGTATAGGCAGCTAAGAAA	TCCGGATCACCAGGGCGACAGATGGCCACCTC
GTTCACTGCCGTATAGGCAGCTAAGAAA	CTCTGGCGGTAACCTTCCATGATCTGCGCAGCC
GTTCACTGCCGTATAGGCAGCTAAGAAA	TGCATGCACATCGGCGAACTGCTGACGTGCTT
GTTCACTGCCGTATAGGCAGCTAAGAAA	TGGCGCCGCCCGATTTCACGTAGCTGCTCGAT
GTTCACTGCCGTATAGGCAGCTAAGAAA	TGATATCCAGCTGCTCCAGGAACCACTGGCGG
GTTCACTGCCGTATAGGCAGCTAAGAAA	TGATTTCGAAGGCCGCGGGCGACTGATCCGGA
GTTCACTGCCGTATAGGCAGCTAAGAAA	TGGATCAAAGAACGCATTCTCGGCACGTCGAA
GTTCACTGCCGTATAGGCAGCTAAGAAA	TCCTTGCCGGGCGCGGCGGCGAGCAGTTCGCG
GTTCACTGCCGTATAGGCAGCTAAGAAA	GAGTGTGAGGCCGGGCAAACGGATTTGT
GTTCACTGCCGTATAGGCAGCTAAGAAA	TTGACGGCCAATGCCGGCTTCGACTTAGCTCG
GTTCACTGCCGTATAGGCAGCTAAGAAA	AGCCACTCGCGGGCCAGCTCGGGCGATAGCAC
GTTCACTGCCGTATAGGCAGCTAAGAAA	GTGTCGCCCAGCACCGTTCAGCGCTACTTCAT
GTTCACTGCCGTATAGGCAGCTAAGAAA	TCGATCCACACCCGCGAGGACGTGGCCACCGT
GTTCACTGCCGTATAGGCAGCTAAGAAA	AGCAATGGAAAGCAGCGATGTGACCCGACCCG
GTTCACTGCCGTATAGGCAGCTAAGAAA	TGCAGGTCATAGGCGTATTCGAAGGACAGGCT
GTTCACTGCCGTATAGGCAGCTAAAAAA	TGTCCCGAAGTTCATAAGCGGGCTTAGGGCGA
TTTCACTGCCACATAGGTCGTCAAGAAA
>NZ_CP017293|3|2|3079377-3080781|CRT
GTTCACTGCCGTATAGGCAGCTAAGAAA	AGTGGGCCGAAATCGGCCGATGAGTTCATCGG
GTTCACTGCCGTATAGGCAGCTAAGAAA	GCCCAGGACGATCTACTACTACGGCATCCCGG
GTTCACTGCCGTATAGGCAGCTAAGAAA	TGTCGCAGATCGATCGCGAGGACGCCGATGGC
GTTCACTGCCGTATAGGCAGCTAAGAAA	AGCAGCAGATCATCGACAACGCCCGCGCTTCT
GTTCACTGCCGTATAGGCAGCTAAGAAA	GAGAACGATTCCGTCTTGTTGGAGCTTTCTGT
GTTCACTGCCGTATAGGCAGCTAAGAAA	CGACGAGCAACTGCGCTTGCGCGTGCGTAACC
GTTCACTGCCGTATAGGCAGCTAAGAAA	GGAAGGCTGGCGCTCGAACGGATGTGTACAGG
GTTCACTGCCGTATAGGCAGCTAAGAAA	TCCGGATCACCAGGGCGACAGATGGCCACCTC
GTTCACTGCCGTATAGGCAGCTAAGAAA	CTCTGGCGGTAACCTTCCATGATCTGCGCAGCC
GTTCACTGCCGTATAGGCAGCTAAGAAA	TGCATGCACATCGGCGAACTGCTGACGTGCTT
GTTCACTGCCGTATAGGCAGCTAAGAAA	TGGCGCCGCCCGATTTCACGTAGCTGCTCGAT
GTTCACTGCCGTATAGGCAGCTAAGAAA	TGATATCCAGCTGCTCCAGGAACCACTGGCGG
GTTCACTGCCGTATAGGCAGCTAAGAAA	TGATTTCGAAGGCCGCGGGCGACTGATCCGGA
GTTCACTGCCGTATAGGCAGCTAAGAAA	TGGATCAAAGAACGCATTCTCGGCACGTCGAA
GTTCACTGCCGTATAGGCAGCTAAGAAA	TCCTTGCCGGGCGCGGCGGCGAGCAGTTCGCG
GTTCACTGCCGTATAGGCAGCTAAGAAA	GAGTGTGAGGCCGGGCAAACGGATTTGT
GTTCACTGCCGTATAGGCAGCTAAGAAA	TTGACGGCCAATGCCGGCTTCGACTTAGCTCG
GTTCACTGCCGTATAGGCAGCTAAGAAA	AGCCACTCGCGGGCCAGCTCGGGCGATAGCAC
GTTCACTGCCGTATAGGCAGCTAAGAAA	GTGTCGCCCAGCACCGTTCAGCGCTACTTCAT
GTTCACTGCCGTATAGGCAGCTAAGAAA	TCGATCCACACCCGCGAGGACGTGGCCACCGT
GTTCACTGCCGTATAGGCAGCTAAGAAA	AGCAATGGAAAGCAGCGATGTGACCCGACCCG
GTTCACTGCCGTATAGGCAGCTAAGAAA	TGCAGGTCATAGGCGTATTCGAAGGACAGGCT
GTTCACTGCCGTATAGGCAGCTAAAAAA	TGTCCCGAAGTTCATAAGCGGGCTTAGGGCGA
TTTCACTGCCACATAGGTCGTCAAGAAA
Array: NZ_CP017293|4|3089307-3090955
>merge|NZ_CP017293|4|3089307-3090955|CRISPRCasFinder,CRT,PILER-CR
TTTCTTAGCTGCCTACACGGCAGTGAACGACGGCGATGCGGCAACCCTAGCGGCGTCGAATTTCTTAGCTGCCTACACGGCAGTGAACGGCTTCCGAATCGGAAATCTCGACCAGTACGATTTCTTAGCTGCCTACACGGCAGTGAACTCCTTGCCGCTCAGCTCGCCGATCTGCTTGTATTTCTTAGCTGCCTACACGGCAGTGAACACAAGATATCCCTGCTATGCCTCGCGGGGAAATTTCTTAGCTGCCTACACGGCAGTGAACTGCCAGGAGCCCTCCAGATTAGGGGCGTCCGGTTTCTTAGCTGCCTACACGGCAGTGAACGGTTCCCGCGAAACGTCCCATGTCCGGCATCATTTCTTAGCTGCCTACACGGCAGTGAACCTCGGCCTCGG…
>NZ_CP017293|4|4|3089307-3090955|CRISPRCasFinder
TTTCTTAGCTGCCTACACGGCAGTGAAC	GACGGCGATGCGGCAACCCTAGCGGCGTCGAA
TTTCTTAGCTGCCTACACGGCAGTGAAC	GGCTTCCGAATCGGAAATCTCGACCAGTACGA
TTTCTTAGCTGCCTACACGGCAGTGAAC	TCCTTGCCGCTCAGCTCGCCGATCTGCTTGTA
TTTCTTAGCTGCCTACACGGCAGTGAAC	ACAAGATATCCCTGCTATGCCTCGCGGGGAAA
TTTCTTAGCTGCCTACACGGCAGTGAAC	TGCCAGGAGCCCTCCAGATTAGGGGCGTCCGG
TTTCTTAGCTGCCTACACGGCAGTGAAC	GGTTCCCGCGAAACGTCCCATGTCCGGCATCA
TTTCTTAGCTGCCTACACGGCAGTGAAC	CTCGGCCTCGGTCTTGAGCGGGTCACTCTCCA
TTTCTTAGCTGCCTACACGGCAGTGAAC	TACGACGTGGACGTGACCTACCCGGATGGAAC
TTTCTTAGCTGCCTACACGACAGTGAAC	CAGGTGTCGGGCAACCCGTGGCCGGGGATGGT
TTTCTTAGCTGCCTACACGGCAGTGAAC	AGATATCGGCATCGGCTACCGCGGCGCTGATGT
TTTCTTAGCTGCCTACACGGCAGTGAAC	GACGATGGCCTTCAGCAATGAACGCGCGGTTC
TTTCTTAGCTGCCTACACGGCAGTGAAC	GACCGTGCCGTCGACCCGCTCTGGGACCAGCC
TTTCTTAGCTGCCTACACGGCAGTGAAC	ATACACAGCGGCCAGCAGCGCAGCGACAGCCA
TTTCTTAGCTGCCTACACGGCAGTGAAC	CGGATGGTCTCACCACCAGCGTGAACGTCCGG
TTTCTTAGCTGCCTACACGGCAGTGAAC	ACGAATTGCCGCCAGCCGTCGCTCCAGCTTCT
TTTCTTAGCTGCCTACACGGCAGTGAAC	GGCACTGACCGGCTCGTCGTTCATCGATGACT
TTTCTTAGCTGCCTACACGGCAGTGAAC	TATGCGGCGACGTATGGTTCAGAAGTACCGAA
TTTCTTAGCTGCCTACACGGCAGTGAAC	GTAGGGCGCGCTATGATCGCGGCATCTACGCA
TTTCTTAGCTGCCTACACGGCAGTGAAC	GAGCAGTTCGACCCGTCGATGTTGGACACCCA
TTTCTTAGCTGCCTACACGGCAGTGAAC	GGATGGCCGCGATACGCACGCTTGGGTGATCA
TTTCTTAGCTGCCTACACGGCAGTGAAC	GGATGGCCGCGATACGCACGCTTGGGTGATCA
TTTCTTAGCTGCCTACACGGCAGTGAAC	GAGCAAGTGCAGGCCGCTGAGGATTTCAATAA
TTTCTTAGCTGCCTACACGGCAGTGAAC	GGCCTGGGCCGGGCTGAGGCGTGGCCGTCGAA
TTTCTTAGCTGCCTACACGGCAGTGAAC	GATCATCCGAGTTTTCGAGCCGTCCTCGGTCT
TTTCTTAGCTGCCTACACGGCAGTGAAC	CATCTATGCGTTCGGCGCTCAGCAGCGTTCGA
TTTCTTAGCTGCCTACACGGCAGTGAAC	ATGTCTCGCCCGACGTTCTACCGGCATATCAA
TTTCTTAGCTGCCTACACGGCAGTGAAC	GTCTACGATCCGTTCTGGAGCCTGATCAGCCA
TTTCTTAGCTGCCTACACGGCAGTGAAC
>NZ_CP017293|4|3|3089307-3090955|CRT
TTTCTTAGCTGCCTACACGGCAGTGAAC	GACGGCGATGCGGCAACCCTAGCGGCGTCGAA
TTTCTTAGCTGCCTACACGGCAGTGAAC	GGCTTCCGAATCGGAAATCTCGACCAGTACGA
TTTCTTAGCTGCCTACACGGCAGTGAAC	TCCTTGCCGCTCAGCTCGCCGATCTGCTTGTA
TTTCTTAGCTGCCTACACGGCAGTGAAC	ACAAGATATCCCTGCTATGCCTCGCGGGGAAA
TTTCTTAGCTGCCTACACGGCAGTGAAC	TGCCAGGAGCCCTCCAGATTAGGGGCGTCCGG
TTTCTTAGCTGCCTACACGGCAGTGAAC	GGTTCCCGCGAAACGTCCCATGTCCGGCATCA
TTTCTTAGCTGCCTACACGGCAGTGAAC	CTCGGCCTCGGTCTTGAGCGGGTCACTCTCCA
TTTCTTAGCTGCCTACACGGCAGTGAAC	TACGACGTGGACGTGACCTACCCGGATGGAAC
TTTCTTAGCTGCCTACACGACAGTGAAC	CAGGTGTCGGGCAACCCGTGGCCGGGGATGGT
TTTCTTAGCTGCCTACACGGCAGTGAAC	AGATATCGGCATCGGCTACCGCGGCGCTGATGT
TTTCTTAGCTGCCTACACGGCAGTGAAC	GACGATGGCCTTCAGCAATGAACGCGCGGTTC
TTTCTTAGCTGCCTACACGGCAGTGAAC	GACCGTGCCGTCGACCCGCTCTGGGACCAGCC
TTTCTTAGCTGCCTACACGGCAGTGAAC	ATACACAGCGGCCAGCAGCGCAGCGACAGCCA
TTTCTTAGCTGCCTACACGGCAGTGAAC	CGGATGGTCTCACCACCAGCGTGAACGTCCGG
TTTCTTAGCTGCCTACACGGCAGTGAAC	ACGAATTGCCGCCAGCCGTCGCTCCAGCTTCT
TTTCTTAGCTGCCTACACGGCAGTGAAC	GGCACTGACCGGCTCGTCGTTCATCGATGACT
TTTCTTAGCTGCCTACACGGCAGTGAAC	TATGCGGCGACGTATGGTTCAGAAGTACCGAA
TTTCTTAGCTGCCTACACGGCAGTGAAC	GTAGGGCGCGCTATGATCGCGGCATCTACGCA
TTTCTTAGCTGCCTACACGGCAGTGAAC	GAGCAGTTCGACCCGTCGATGTTGGACACCCA
TTTCTTAGCTGCCTACACGGCAGTGAAC	GGATGGCCGCGATACGCACGCTTGGGTGATCA
TTTCTTAGCTGCCTACACGGCAGTGAAC	GGATGGCCGCGATACGCACGCTTGGGTGATCA
TTTCTTAGCTGCCTACACGGCAGTGAAC	GAGCAAGTGCAGGCCGCTGAGGATTTCAATAA
TTTCTTAGCTGCCTACACGGCAGTGAAC	GGCCTGGGCCGGGCTGAGGCGTGGCCGTCGAA
TTTCTTAGCTGCCTACACGGCAGTGAAC	GATCATCCGAGTTTTCGAGCCGTCCTCGGTCT
TTTCTTAGCTGCCTACACGGCAGTGAAC	CATCTATGCGTTCGGCGCTCAGCAGCGTTCGA
TTTCTTAGCTGCCTACACGGCAGTGAAC	ATGTCTCGCCCGACGTTCTACCGGCATATCAA
TTTCTTAGCTGCCTACACGGCAGTGAAC	GTCTACGATCCGTTCTGGAGCCTGATCAGCCA
TTTCTTAGCTGCCTACACGGCAGTGAAC
>NZ_CP017293|4|3|3089427-3090955|PILER-CR
TTTCTTAGCTGCCTACACGGCAGTGAAC	TCCTTGCCGCTCAGCTCGCCGATCTGCTTGTA
TTTCTTAGCTGCCTACACGGCAGTGAAC	ACAAGATATCCCTGCTATGCCTCGCGGGGAAA
TTTCTTAGCTGCCTACACGGCAGTGAAC	TGCCAGGAGCCCTCCAGATTAGGGGCGTCCGG
TTTCTTAGCTGCCTACACGGCAGTGAAC	GGTTCCCGCGAAACGTCCCATGTCCGGCATCA
TTTCTTAGCTGCCTACACGGCAGTGAAC	CTCGGCCTCGGTCTTGAGCGGGTCACTCTCCA
TTTCTTAGCTGCCTACACGGCAGTGAAC	TACGACGTGGACGTGACCTACCCGGATGGAAC
TTTCTTAGCTGCCTACACGACAGTGAAC	CAGGTGTCGGGCAACCCGTGGCCGGGGATGGT
TTTCTTAGCTGCCTACACGGCAGTGAAC	AGATATCGGCATCGGCTACCGCGGCGCTGATGT
TTTCTTAGCTGCCTACACGGCAGTGAAC	GACGATGGCCTTCAGCAATGAACGCGCGGTTC
TTTCTTAGCTGCCTACACGGCAGTGAAC	GACCGTGCCGTCGACCCGCTCTGGGACCAGCC
TTTCTTAGCTGCCTACACGGCAGTGAAC	ATACACAGCGGCCAGCAGCGCAGCGACAGCCA
TTTCTTAGCTGCCTACACGGCAGTGAAC	CGGATGGTCTCACCACCAGCGTGAACGTCCGG
TTTCTTAGCTGCCTACACGGCAGTGAAC	ACGAATTGCCGCCAGCCGTCGCTCCAGCTTCT
TTTCTTAGCTGCCTACACGGCAGTGAAC	GGCACTGACCGGCTCGTCGTTCATCGATGACT
TTTCTTAGCTGCCTACACGGCAGTGAAC	TATGCGGCGACGTATGGTTCAGAAGTACCGAA
TTTCTTAGCTGCCTACACGGCAGTGAAC	GTAGGGCGCGCTATGATCGCGGCATCTACGCA
TTTCTTAGCTGCCTACACGGCAGTGAAC	GAGCAGTTCGACCCGTCGATGTTGGACACCCA
TTTCTTAGCTGCCTACACGGCAGTGAAC	GGATGGCCGCGATACGCACGCTTGGGTGATCA
TTTCTTAGCTGCCTACACGGCAGTGAAC	GGATGGCCGCGATACGCACGCTTGGGTGATCA
TTTCTTAGCTGCCTACACGGCAGTGAAC	GAGCAAGTGCAGGCCGCTGAGGATTTCAATAA
TTTCTTAGCTGCCTACACGGCAGTGAAC	GGCCTGGGCCGGGCTGAGGCGTGGCCGTCGAA
TTTCTTAGCTGCCTACACGGCAGTGAAC	GATCATCCGAGTTTTCGAGCCGTCCTCGGTCT
TTTCTTAGCTGCCTACACGGCAGTGAAC	CATCTATGCGTTCGGCGCTCAGCAGCGTTCGA
TTTCTTAGCTGCCTACACGGCAGTGAAC	ATGTCTCGCCCGACGTTCTACCGGCATATCAA
TTTCTTAGCTGCCTACACGGCAGTGAAC	GTCTACGATCCGTTCTGGAGCCTGATCAGCCA
TTTCTTAGCTGCCTACACGGCAGTGAAC
Array: NZ_CP017293|5|5301810-5301898
>merge|NZ_CP017293|5|5301810-5301898|CRISPRCasFinder
GGCGTTATCCGCCCTACGGACCGGAGCCCCGCTGGCCCAACCTGGTGTAGGGCGAATAACGCCTGGGGCGTTATCCGCCCTACGGATCG
>NZ_CP017293|5|5|5301810-5301898|CRISPRCasFinder
GGCGTTATCCGCCCTACGGACCG	GAGCCCCGCTGGCCCAACCTGGTGTAGGGCGAATAACGCCTGG
GGCGTTATCCGCCCTACGGATCG
Array: NZ_CP017293|6|5931031-5931125
>merge|NZ_CP017293|6|5931031-5931125|CRISPRCasFinder
GCCGACAACGGCAGCGAGCAGACCGTCGACCGCCTGCACAAGGACATGACCAAGGCCGAAGCCCGCCTGGCCGACAACGGCAGCGAACAGACCGT
>NZ_CP017293|6|6|5931031-5931125|CRISPRCasFinder
GCCGACAACGGCAGCGAGCAGACCGT	CGACCGCCTGCACAAGGACATGACCAAGGCCGAAGCCCGCCTG
GCCGACAACGGCAGCGAACAGACCGT
Array: NZ_CP017294|1|295737-295895
>merge|NZ_CP017294|1|295737-295895|PILER-CR,CRISPRCasFinder
TTCCGCACCGTTCACCCCCCGCGTATGCGGGGAACACGGCACCTTTCCAGCCATGCGTTAATCCATCCACCGTTCACCCCCGCGTATGCGGGGAACACAGGTTTCGAAGCTGGGAAGGGGTGATTTCATTCCGTTCACCCCCGCGTATGCGGGGAACAC
>NZ_CP017294|1|1|295737-295895|PILER-CR
TTCCGCACCGTTCACCCCCCGCGTATGCGGGGAACAC	GGCACCTTTCCAGCCATGCGTTAATCCATC
CACCGTTCACCCCCGCGTATGCGGGGAACACAGGTTT	CGAAGCTGGGAAGGGGTGATTTCAT
TCCGTTCACCCCCGCGTATGCGGGGAACAC
>NZ_CP017294|1|1|295742-295895|CRISPRCasFinder
CACCGTTCACCCCCCGCGTATGCGGGGAACAC	GGCACCTTTCCAGCCATGCGTTAATCCAT
CCACCGTTCACCCCCGCGTATGCGGGGAACAC	AGGTTTCGAAGCTGGGAAGGGGTGATTTC
ATTCCGTTCACCCCCGCGTATGCGGGGAACAC
[truncated: 15 more columns]

## Sheet: CRISPRCasFinder_PA83
S2 Dataset. Validation of CRISPR-Cas identification with P. aeruginosa PA14 and PA83
Pseudomonas aeruginosa PA83
Sequence	Sequence_basename	Duplicated_Spacers	CRISPR_Id	CRISPR_Start	CRISPR_End	CRISPR_Length	Potential_Orientation (AT%)	CRISPRDirection	Consensus_Repeat	Repeat_ID (CRISPRdb)	Nb_CRISPRs_with_same_Repeat (CRISPRdb)	Repeat_Length	Spacers_Nb	Mean_size_Spacers	Standard_Deviation_Spacers	Nb_Repeats_matching_Consensus	Ratio_Repeats_match/TotalRepeat	Conservation_Repeats (% identity)	EBcons_Repeats	Conservation_Spacers (% identity)	EBcons_Spacers	Repeat_Length_plus_mean_size_Spacers	Ratio_Repeat/mean_Spacers_Length	CRISPR_found_in_DB (if sequence IDs are similar)	Evidence_Level
CP017293_1_Pseudomonas_aeruginosa_strain_PA83__complete_sequence	CP017293_1_Pseudomonas_aeruginosa_strain_PA83__complete_sequence	0	CP017293_1_Pseudomonas_aeruginosa_strain_PA83__complete_sequence_1	372321	372434	113	Reverse	Unknown	GGCCAAAGAACTGGAGGGCAAGGTATGA	Unknown	0	28	1	58	0	2	1	100	100	100	100	86	0.482759	0	1
CP017293_1_Pseudomonas_aeruginosa_strain_PA83__complete_sequence	CP017293_1_Pseudomonas_aeruginosa_strain_PA83__complete_sequence	0	CP017293_1_Pseudomonas_aeruginosa_strain_PA83__complete_sequence_2	1564552	1565479	927	Forward	F [1.24,0 Confidence: HIGH]	GTTCACTGCCGTATAGGCAGCTAAGAAA	R6271	35	28	15	32	0	15	0.9375	96.4286	98.7954	0	0	60	0.875	0	4
CP017293_1_Pseudomonas_aeruginosa_strain_PA83__complete_sequence	CP017293_1_Pseudomonas_aeruginosa_strain_PA83__complete_sequence	0	CP017293_1_Pseudomonas_aeruginosa_strain_PA83__complete_sequence_3	3079377	3080781	1404	Forward	F [1.24,0 Confidence: HIGH]	GTTCACTGCCGTATAGGCAGCTAAGAAA	R6271	35	28	23	31.8696	0.868873	22	0.916667	71.4286	92.8605	0	0	59.8696	0.878581	0	4
CP017293_1_Pseudomonas_aeruginosa_strain_PA83__complete_sequence	CP017293_1_Pseudomonas_aeruginosa_strain_PA83__complete_sequence	1	CP017293_1_Pseudomonas_aeruginosa_strain_PA83__complete_sequence_4	3089307	3090955	1648	Reverse	R [0,1.24 Confidence: HIGH]	TTTCTTAGCTGCCTACACGGCAGTGAAC	R8787	23	28	27	32.037	0.19245	27	0.964286	96.4286	99.2061	0	0	60.037	0.873988	0	4
CP017293_1_Pseudomonas_aeruginosa_strain_PA83__complete_sequence	CP017293_1_Pseudomonas_aeruginosa_strain_PA83__complete_sequence	0	CP017293_1_Pseudomonas_aeruginosa_strain_PA83__complete_sequence_5	5301810	5301898	88	Forward	Unknown	GGCGTTATCCGCCCTACGGACCG	Unknown	0	23	1	43	0	1	0.5	95.6522	95.6522	100	100	66	0.534884	0	1
CP017293_1_Pseudomonas_aeruginosa_strain_PA83__complete_sequence	CP017293_1_Pseudomonas_aeruginosa_strain_PA83__complete_sequence	0	CP017293_1_Pseudomonas_aeruginosa_strain_PA83__complete_sequence_6	5931031	5931125	94	Unknown	Unknown	GCCGACAACGGCAGCGAGCAGACCGT	Unknown	0	26	1	43	0	1	0.5	96.1538	96.1538	100	100	69	0.604651	0	1
System: CAS-TypeIF (UserReplicon_CAS-TypeIF_1)
#SequenceID	Cas-type/subtype	Gene status	System	Type	Begin	End	Strand	Other_information
CP017293_1_Pseudomonas_aeruginosa_strain_PA83__complete_sequence_2827	cas6_TypeIF	mandatory	CAS-TypeIF	CDS	3080906	3081469	-	ID=1_2827;partial=00;start_type=ATG;rbs_motif=GGA/GAG/AGG;rbs_spacer=5-10bp;gc_cont=0.644;conf=99.88;score=29.37;cscore=22.77;sscore=6.60;rscore=1.18;uscore=-0.38;tscore=4.57;
CP017293_1_Pseudomonas_aeruginosa_strain_PA83__complete_sequence_2828	csy3_TypeIF	mandatory	CAS-TypeIF	CDS	3081473	3082501	-	ID=1_2828;partial=00;start_type=ATG;rbs_motif=AGGA;rbs_spacer=5-10bp;gc_cont=0.649;conf=99.99;score=229.42;cscore=214.39;sscore=15.03;rscore=8.23;uscore=1.07;tscore=4.57;
CP017293_1_Pseudomonas_aeruginosa_strain_PA83__complete_sequence_2829	csy2_TypeIF	mandatory	CAS-TypeIF	CDS	3082512	3083495	-	ID=1_2829;partial=00;start_type=ATG;rbs_motif=AGGAG;rbs_spacer=5-10bp;gc_cont=0.632;conf=100.00;score=108.63;cscore=88.10;sscore=20.53;rscore=14.38;uscore=0.40;tscore=4.57;
CP017293_1_Pseudomonas_aeruginosa_strain_PA83__complete_sequence_2830	csy1_TypeIF	mandatory	CAS-TypeIF	CDS	3083482	3084786	-	ID=1_2830;partial=00;start_type=ATG;rbs_motif=AGGAG;rbs_spacer=5-10bp;gc_cont=0.625;conf=100.00;score=135.04;cscore=114.59;sscore=20.45;rscore=14.38;uscore=0.85;tscore=4.57;
CP017293_1_Pseudomonas_aeruginosa_strain_PA83__complete_sequence_2831	cas3-cas2_TypeIF	mandatory	CAS-TypeIF	CDS	3084844	3088074	-	ID=1_2831;partial=00;start_type=ATG;rbs_motif=AGGA/GGAG/GAGG;rbs_spacer=11-12bp;gc_cont=0.664;conf=99.99;score=427.97;cscore=422.10;sscore=5.86;rscore=-0.16;uscore=-0.89;tscore=4.57;
CP017293_1_Pseudomonas_aeruginosa_strain_PA83__complete_sequence_2832	cas1_TypeIF	mandatory	CAS-TypeIF	CDS	3088071	3089045	-	ID=1_2832;partial=00;start_type=ATG;rbs_motif=GGA/GAG/AGG;rbs_spacer=11-12bp;gc_cont=0.648;conf=100.00;score=161.63;cscore=160.21;sscore=1.41;rscore=-2.88;uscore=0.37;tscore=4.57;
####Summary system CAS-TypeIF:begin=3080906;end=3089045:{sequenceID=CP017293_1_Pseudomonas_aeruginosa_strain_PA83__complete_sequence} : [cas6_TypeIF (3080906,3081469,-); csy3_TypeIF (3081473,3082501,-); csy2_TypeIF (3082512,3083495,-); csy1_TypeIF (3083482,3084786,-); cas3-cas2_TypeIF (3084844,3088074,-); cas1_TypeIF (3088071,3089045,-)]
Sequence(s)	CRISPR array(s)	Nb CRISPRs	Evidence-levels	Cas cluster(s)	Nb Cas	Cas Types/Subtypes
CP017293_1_Pseudomonas_aeruginosa_strain_PA83__complete_sequence	CP017293_1_Pseudomonas_aeruginosa_strain_PA83__complete_sequence_1[372321;372434] (evidence-level=1), CP017293_1_Pseudomonas_aeruginosa_strain_PA83__complete_sequence_2[1564552;1565479] (evidence-level=4), CP017293_1_Pseudomonas_aeruginosa_strain_PA83__complete_sequence_3[3079377;3080781] (evidence-level=4), CP017293_1_Pseudomonas_aeruginosa_strain_PA83__complete_sequence_4[3089307;3090955] (evid…	6	Nb_arrays_evidence-level_1=3,Nb_arrays_evidence-level_2=0,Nb_arrays_evidence-level_3=0,Nb_arrays_evidence-level_4=3	CAS-TypeIF[3080906;3089045],	1	CAS-TypeIF (n=1),
Element	CRISPR Id	Start	End	Spacer	Repeat consensus	Direction	Evidence level	Conservation DR	Conservation Spacer	Evidence level re-evaluation	Blast score on DR4 database
CRISPR	CP017294_1	295742	295895	2	CACCGTTCACCCCCCGCGTATGCGGGGAACAC	ND	1	0.8963	0.4118	NA	42.1
					DRs				Spacers
					CACCGTTCACCCCCCGCGTATGCGGGGAACAC				GGCACCTTTCCAGCCATGCGTTAATCCAT
					CCACCGTTCACCCCCGCGTATGCGGGGAACAC				AGGTTTCGAAGCTGGGAAGGGGTGATTTC
					ATTCCGTTCACCCCCGCGTATGCGGGGAACAC
CP017294.1|CAS-TypeIV_1_found on plasmid
Element	Cas Type	Start	End	Gene	cas genes	Direction	Evidence level
Cas cluster	CP017294.1|CAS-TypeIV_1	295957	301341	5	Csf1_0_IV_3, Csf2_0_IV_2, Csf3_0_IV_1, Csf4_0_IV_5, Csf5_0_IV_4
Gene name	Start	End	Orientation
Csf3_0_IV_1	295957	296619	Reverse
Csf2_0_IV_2	296619	297665	Reverse
Csf1_0_IV_3	297670	298401	Reverse
Csf5_0_IV_4	298385	299113	Reverse
Csf4_0_IV_5	299209	301341	Forward

## Sheet: CRISPRloci_PA83
S2 Dataset. Validation of CRISPR-Cas identification with P. aeruginosa PA14 and PA83
Pseudomonas aeruginosa PA83
CRISPR Array Summary
-
Summary of Self-targeting
-
CAS Protein Classification
Sequence	Protein	subtype	Cassette	Strand	Start	End	Length	Sequence
CP017293.1_2827	cas6f	I-F	interference	minus	3080906	3081469	188	MDHYLDIRLRPDPEFPPAQLMSVLFGKLHQALVAQGGDRIGVSFPDLDESRSRLGERLRIHASADDLRALLARPWLEGLRDHLQFGEAAVVPHPTPYRQVSRVQAKSNPERLRRRLMRRHDLSEEEARKRIPDTVARTLDLPFVTLRSQSTGQHFRLFIRHGPLQATAEEGGFTCYGLSKGGFVPWF*
CP017293.1_2828	cas7f	I-F	interference	minus	3081473	3082501	343	MSKPILSTASVLAFERKLDPSDALMSAGAWAQRDASQEWPAVTLREKSVRGTISNRLKTKDRDPAKLDASIQSPNLQTVDVANLPSDADTLKVRFTLRVLGGAGTPSACNDAAYRDKLLQTVATYVNDQGFAELARRYAHNLANARFLWRNRVGAEAVEVRINHIRQGEVARAWRFDALAIGLRDFKADAELDALAELIASGLSGSGHVLLEVVAFARIGDGQEVFPSQELILDKGDKKGQKSKTLYSVRDAAAIHSQKIGNALRTIDTWYPDEDGLGPIAVEPYGSVTSQGKAYRQPKQKLDFYTLLDNWVLRDEAPAVEQQHYVIANLIRGGVFGEAEEK*
CP017293.1_2829	cas5f	I-F	interference	minus	3082512	3083495	328	MSVTDPEALLLLPRLSIQNANAISSPLTWGFPSPGAFTGFVHALQRRVGISLDIELDGVGIVCHRFEAQISQPAGKRTKVFNLTRNPLNRDGSTAAIVEEGRAHLEVSLLLGVHGDGLDDHPAQEIARQVQEQAGAMRLAGGSILPWCNERFPAPNAELLMLGGSDEQRRKNQRRLTRRLLPGFALVSREALLQQHLETLRTTLPEATTLDALLDLCRINFEPPATSSEEEASPPDAAWQVRDKPGWLVPIPAGYNALSPLYLPGEVRNARDRETPLRFVENLFGLGEWLSPHRVAALSDLLWYHHAEPDKGLYRWSTPRFVEHAIA*
CP017293.1_2830	cas8f	I-F	interference	minus	3083482	3084786	435	MTSPLPTPTWQELRQFIESFIQERLQGKLDKLHPDEDDKRQTLLATHRREAWLADAARRVGQLQLVTHTLKPIHPDARGSNLHSLPQAPGQPGLAGSHELGDRLVSDVVGNAAALDVFKFLSLQYQGKNLLNWLTEDSAEAVQALSDNAEQAREWRQAFIGITAVKGAPASHSLAKQLYFPLPGSGYHLLAPLFPTSLVHHVHGLLREARFGDAAKAAREARSRQESWPHGFSEYPNLAIQKFGGTKPQNISQLNNERRGENWLLPSLPPNWQRQDVNAPMRHSSVFEHDFGRTPEVSRLTRTLQRFLAKTVHNNLAIRQRRAQLVAQICDEALQYAARLRELEPGWSATPGCQLHDAEQLWLDPLRAQTDETFLQRRLRGDWPAEVGNRFANWLNRAV…
CP017293.1_2831	cas3-cas2	I-F	interference	minus	3084844	3088074	1077	MNILLVSQCEKRALSETRRILDQFAERRGERTWQTPITQAGLDTLRRLLKKSARRNTAVACHWIRGRDHSELLWIVGDASRFNAQGAVPTNRTRRDILRKEDENDWHSAEDIRLLTVMAALFHDIGKASQAFQAKLRNRGKPMADAYRHEWVSLRLFEAFVGPGSSDEDWLRRLADKRETGDAWLSQLARDDRQPAPPGPFQKSRLPPLAQAVGWLIVSHHRLPNGDHRGSASLARLPAPIQSQWCGARDADAKEKAACWQFPHGLPFASPHWRARTALCAQSMLERPGLLARGPALLHDAYVMHVSRLILMLADHHYSSLPADSRLGDPNFPLHANTDRDSGQLKQRLDEHLLGVALHSRKLAGTLPRLERQLPRLARHKGFTRRVEQPRFRWQDKAY…
CP017293.1_2832	cas1	I-F	adaptation	minus	3088071	3089045	325	MDDISPSELKTILHSKRANLYYLQHCRVLVNGGRVEYVTDEGRHSHYWNIPIANTTSLLLGTGTSITQAAMRELARAGVLVGFCGGGGTPLFSANEVDVEVSWLTPQSEYRPTEYLQLWVGFWFDEEKRLEAARHFQRVRLERIRHSWLEDRVLRDAGFAVDATALAVAVEDSARALEQAPNHEHLLTEEARLSKRLFKLAAQATRYGEFVRAKRGSGGDPANRFLDHGNYLAYGLAATATWVLGIPHGLAVLHGKTRRGGLVFDVADLIKDSLILPQAFLSAMRGDEEQDFRQACLDNLSRAQALDFMIDTLKDVAQRSTVSA*
CP017293.1_2833	unknown	I-F	potential_cas	plus	3089287	3089904	206	MAEVGSSFLAAYTAVNDGDAATLAASNFLAAYTAVNGFRIGNLDQYDFLAAYTAVNSLPLSSPICLYFLAAYTAVNTRYPCYASRGNFLAAYTAVNCQEPSRLGASGFLAAYTAVNGSRETSHVRHHFLAAYTAVNLGLGLERVTLHFLAAYTAVNYDVDVTYPDGTFLAAYTTVNQVSGNPWPGMVFLAAYTAVNRYRHRLPRR*

## Sheet: CRISPRCasTyper_PA83
S2 Dataset. Validation of CRISPR-Cas identification with P. aeruginosa PA14 and PA83
Pseudomonas aeruginosa PA83
Contig	Operon	Operon_Pos	Prediction	CRISPRs	Distances	Prediction_Cas	Prediction_CRISPRs
CP017293.1	CP017293.1@31	[3080906, 3089045]	I-F	['CP017293.1_2', 'CP017293.1_3']	[125, 262]	I-F	['I-F', 'I-F']
Contig	CRISPR	Start	End	Consensus_repeat	N_repeats	Repeat_len	Spacer_len_avg	Repeat_identity	Spacer_identity	Spacer_len_sem	Trusted	Prediction	Subtype	Subtype_probability
CP017293.1	CP017293.1_1	1564552	1565479	GTTCACTGCCGTATAGGCAGCTAAGAAA	16	28	32	100	46.4	0	TRUE	I-F	I-F	1	Orphan
CP017293.1	CP017293.1_2	3079377	3080781	GTTCACTGCCGTATAGGCAGCTAAGAAA	24	28	31.9	98.6	45.8	0.2	TRUE	I-F	I-F	1	Near to Cas
CP017293.1	CP017293.1_3	3089307	3090955	TTTCTTAGCTGCCTACACGGCAGTGAAC	28	28	32	100	45.4	0	TRUE	I-F	I-F	0.998
Sequence 'CP017293.1' (6816227 bp)
CRISPR 1 Range: 1564552 - 1565479										CRISPR 2 Range: 3079377 - 3080781
POSITION	REPEAT			Length	SPACER					POSITION	REPEAT			Length	SPACER
1564552	GTTCACTGCCGTATAGGCAGCTAAGAAA			[ 28, 32 ]	GCGAAGAAAAAGCCCGCCAGATAGGCCAGGAA					3079377	GTTCACTGCCGTATAGGCAGCTAAGAAA			[ 28, 32 ]	AGTGGGCCGAAATCGGCCGATGAGTTCATCGG
1564612	GTTCACTGCCGTATAGGCAGCTAAGAAA			[ 28, 32 ]	TGGACGCGGGCGTCCTGGCTGATCAGGCTCCA					3079437	GTTCACTGCCGTATAGGCAGCTAAGAAA			[ 28, 32 ]	GCCCAGGACGATCTACTACTACGGCATCCCGG
1564672	GTTCACTGCCGTATAGGCAGCTAAGAAA			[ 28, 32 ]	CAGCGGGATCAGCGACCAGCCGATGGCCCGCA					3079497	GTTCACTGCCGTATAGGCAGCTAAGAAA			[ 28, 32 ]	TGTCGCAGATCGATCGCGAGGACGCCGATGGC
1564732	GTTCACTGCCGTATAGGCAGCTAAGAAA			[ 28, 32 ]	GTCGAGGCTGTCCAGCCGCAGCACGCTGCCGC					3079557	GTTCACTGCCGTATAGGCAGCTAAGAAA			[ 28, 32 ]	AGCAGCAGATCATCGACAACGCCCGCGCTTCT
1564792	GTTCACTGCCGTATAGGCAGCTAAGAAA			[ 28, 32 ]	ATGCCGCCGACCTGGTGCTGGTCGACACGGTG					3079617	GTTCACTGCCGTATAGGCAGCTAAGAAA			[ 28, 32 ]	GAGAACGATTCCGTCTTGTTGGAGCTTTCTGT
1564852	GTTCACTGCCGTATAGGCAGCTAAGAAA			[ 28, 32 ]	TTGACGACCAGCCAGAACCTGCGGCCGTTGGC					3079677	GTTCACTGCCGTATAGGCAGCTAAGAAA			[ 28, 32 ]	CGACGAGCAACTGCGCTTGCGCGTGCGTAACC
1564912	GTTCACTGCCGTATAGGCAGCTAAGAAA			[ 28, 32 ]	GAGGAGTCCGAAGACTTGTCCGTGTCGTACCA					3079737	GTTCACTGCCGTATAGGCAGCTAAGAAA			[ 28, 32 ]	GGAAGGCTGGCGCTCGAACGGATGTGTACAGG
1564972	GTTCACTGCCGTATAGGCAGCTAAGAAA			[ 28, 32 ]	AGGAACGTCCCGTCTCAGTTTGGAACGCCCAC					3079797	GTTCACTGCCGTATAGGCAGCTAAGAAA			[ 28, 32 ]	TCCGGATCACCAGGGCGACAGATGGCCACCTC
1565032	GTTCACTGCCGTATAGGCAGCTAAGAAA			[ 28, 32 ]	TCGCGGCCCTCGGTCTGCCAGCGGAAGCCATG					3079857	GTTCACTGCCGTATAGGCAGCTAAGAAA			[ 28, 33 ]	CTCTGGCGGTAACCTTCCATGATCTGCGCAGCC
1565092	GTTCACTGCCGTATAGGCAGCTAAGAAA			[ 28, 32 ]	TTCATCAGGATGCCGCCAAGGGTCCGCATAAT					3079918	GTTCACTGCCGTATAGGCAGCTAAGAAA			[ 28, 32 ]	TGCATGCACATCGGCGAACTGCTGACGTGCTT
1565152	GTTCACTGCCGTATAGGCAGCTAAGAAA			[ 28, 32 ]	ATGAAGGCCAGCAGGCCGAACACGATTGCGAT					3079978	GTTCACTGCCGTATAGGCAGCTAAGAAA			[ 28, 32 ]	TGGCGCCGCCCGATTTCACGTAGCTGCTCGAT
1565212	GTTCACTGCCGTATAGGCAGCTAAGAAA			[ 28, 32 ]	TCGAGCAGCGGCCCGAGGAGTCCGAAGACTTG					3080038	GTTCACTGCCGTATAGGCAGCTAAGAAA			[ 28, 32 ]	TGATATCCAGCTGCTCCAGGAACCACTGGCGG
1565272	GTTCACTGCCGTATAGGCAGCTAAGAAA			[ 28, 32 ]	TGGAGAAAAGCAATGCGAGTGGTGCGAGGCCA					3080098	GTTCACTGCCGTATAGGCAGCTAAGAAA			[ 28, 32 ]	TGATTTCGAAGGCCGCGGGCGACTGATCCGGA
1565332	GTTCACTGCCGTATAGGCAGTTAAGAAA			[ 28, 32 ]	AGACAATCCGGACCTGCCGCCCAGGACGATCT					3080158	GTTCACTGCCGTATAGGCAGCTAAGAAA			[ 28, 32 ]	TGGATCAAAGAACGCATTCTCGGCACGTCGAA
1565392	GTTCACTGCCGTATAGGCAGCTAAGAAA			[ 28, 32 ]	TGCAGCGACTGCACCTTGGCTTGCTGCCGGTC					3080218	GTTCACTGCCGTATAGGCAGCTAAGAAA			[ 28, 32 ]	TCCTTGCCGGGCGCGGCGGCGAGCAGTTCGCG
1565452		GTTCACTGCCGTATAGGCAGCTAAGAAA			Average Length: 32					3080278	GTTCACTGCCGTATAGGCAGCTAAGAAA			[ 28, 28 ]	GAGTGTGAGGCCGGGCAAACGGATTTGT
Repeats: 15	Average Length: 28				Average Length: 32					3080334	GTTCACTGCCGTATAGGCAGCTAAGAAA			[ 28, 32 ]	TTGACGGCCAATGCCGGCTTCGACTTAGCTCG
										3080394	GTTCACTGCCGTATAGGCAGCTAAGAAA			[ 28, 32 ]	AGCCACTCGCGGGCCAGCTCGGGCGATAGCAC
CRISPR 3 Range: 3089307 - 3090955										3080454	GTTCACTGCCGTATAGGCAGCTAAGAAA			[ 28, 32 ]	GTGTCGCCCAGCACCGTTCAGCGCTACTTCAT
POSITION	REPEAT			Length	SPACER					3080514	GTTCACTGCCGTATAGGCAGCTAAGAAA			[ 28, 32 ]	TCGATCCACACCCGCGAGGACGTGGCCACCGT
3089307	TTTCTTAGCTGCCTACACGGCAGTGAAC			[ 28, 32 ]	GACGGCGATGCGGCAACCCTAGCGGCGTCGAA					3080574	GTTCACTGCCGTATAGGCAGCTAAGAAA			[ 28, 32 ]	AGCAATGGAAAGCAGCGATGTGACCCGACCCG
3089367	TTTCTTAGCTGCCTACACGGCAGTGAAC			[ 28, 32 ]	GGCTTCCGAATCGGAAATCTCGACCAGTACGA					3080634	GTTCACTGCCGTATAGGCAGCTAAGAAA			[ 28, 32 ]	TGCAGGTCATAGGCGTATTCGAAGGACAGGCT
3089427	TTTCTTAGCTGCCTACACGGCAGTGAAC			[ 28, 32 ]	TCCTTGCCGCTCAGCTCGCCGATCTGCTTGTA					3080694	GTTCACTGCCGTATAGGCAGCTAAAAAA			[ 28, 32 ]	TGTCCCGAAGTTCATAAGCGGGCTTAGGGCGA
3089487	TTTCTTAGCTGCCTACACGGCAGTGAAC			[ 28, 32 ]	ACAAGATATCCCTGCTATGCCTCGCGGGGAAA					3080754	TTTCACTGCCACATAGGTCGTCAAGAAA
3089547	TTTCTTAGCTGCCTACACGGCAGTGAAC			[ 28, 32 ]	TGCCAGGAGCCCTCCAGATTAGGGGCGTCCGG					Repeats: 24	Average Length: 28				Average Length: 31
3089607	TTTCTTAGCTGCCTACACGGCAGTGAAC			[ 28, 32 ]	GGTTCCCGCGAAACGTCCCATGTCCGGCATCA
3089667	TTTCTTAGCTGCCTACACGGCAGTGAAC			[ 28, 32 ]	CTCGGCCTCGGTCTTGAGCGGGTCACTCTCCA
3089727	TTTCTTAGCTGCCTACACGGCAGTGAAC			[ 28, 32 ]	TACGACGTGGACGTGACCTACCCGGATGGAAC
3089787	TTTCTTAGCTGCCTACACGACAGTGAAC			[ 28, 32 ]	CAGGTGTCGGGCAACCCGTGGCCGGGGATGGT
3089847	TTTCTTAGCTGCCTACACGGCAGTGAAC			[ 28, 33 ]	AGATATCGGCATCGGCTACCGCGGCGCTGATGT
3089908	TTTCTTAGCTGCCTACACGGCAGTGAAC			[ 28, 32 ]	GACGATGGCCTTCAGCAATGAACGCGCGGTTC
3089968	TTTCTTAGCTGCCTACACGGCAGTGAAC			[ 28, 32 ]	GACCGTGCCGTCGACCCGCTCTGGGACCAGCC
3090028	TTTCTTAGCTGCCTACACGGCAGTGAAC			[ 28, 32 ]	ATACACAGCGGCCAGCAGCGCAGCGACAGCCA
3090088	TTTCTTAGCTGCCTACACGGCAGTGAAC			[ 28, 32 ]	CGGATGGTCTCACCACCAGCGTGAACGTCCGG
3090148	TTTCTTAGCTGCCTACACGGCAGTGAAC			[ 28, 32 ]	ACGAATTGCCGCCAGCCGTCGCTCCAGCTTCT
3090208	TTTCTTAGCTGCCTACACGGCAGTGAAC			[ 28, 32 ]	GGCACTGACCGGCTCGTCGTTCATCGATGACT
3090268	TTTCTTAGCTGCCTACACGGCAGTGAAC			[ 28, 32 ]	TATGCGGCGACGTATGGTTCAGAAGTACCGAA
3090328	TTTCTTAGCTGCCTACACGGCAGTGAAC			[ 28, 32 ]	GTAGGGCGCGCTATGATCGCGGCATCTACGCA
3090388	TTTCTTAGCTGCCTACACGGCAGTGAAC			[ 28, 32 ]	GAGCAGTTCGACCCGTCGATGTTGGACACCCA
3090448	TTTCTTAGCTGCCTACACGGCAGTGAAC			[ 28, 32 ]	GGATGGCCGCGATACGCACGCTTGGGTGATCA
3090508	TTTCTTAGCTGCCTACACGGCAGTGAAC			[ 28, 32 ]	GGATGGCCGCGATACGCACGCTTGGGTGATCA
3090568	TTTCTTAGCTGCCTACACGGCAGTGAAC			[ 28, 32 ]	GAGCAAGTGCAGGCCGCTGAGGATTTCAATAA
3090628	TTTCTTAGCTGCCTACACGGCAGTGAAC			[ 28, 32 ]	GGCCTGGGCCGGGCTGAGGCGTGGCCGTCGAA
3090688	TTTCTTAGCTGCCTACACGGCAGTGAAC			[ 28, 32 ]	GATCATCCGAGTTTTCGAGCCGTCCTCGGTCT
3090748	TTTCTTAGCTGCCTACACGGCAGTGAAC			[ 28, 32 ]	CATCTATGCGTTCGGCGCTCAGCAGCGTTCGA
3090808	TTTCTTAGCTGCCTACACGGCAGTGAAC			[ 28, 32 ]	ATGTCTCGCCCGACGTTCTACCGGCATATCAA
3090868	TTTCTTAGCTGCCTACACGGCAGTGAAC			[ 28, 32 ]	GTCTACGATCCGTTCTGGAGCCTGATCAGCCA
3090928	TTTCTTAGCTGCCTACACGGCAGTGAAC
Repeats: 28	Average Length: 28				Average Length: 32
Contig	Operon	Start	End	Prediction	Complete Interference	Complete Adaptation	Best type	Best score	Genes	Positions	E-values	Coverage Seq	Coverage HMM	Strand Interference
CP017293.1	CP017293.1@31	3080906	3089045	I-F	1	1	I-F	16.3	['Cas6f_2_CAS-I-II-III-IV-V-VI', 'Cas7f_2_CAS-I-F', 'Cas5f_2_CAS-I-F', 'Cas8f_3_CAS-I-F', 'Cas3-Cas2_0_CAS-I-F', 'Cas1_0_IF']	[2827, 2828, 2829, 2830, 2831, 2832]	['3.70e-63', '2.00e-149', '1.80e-106', '7.10e-148', '0.00e+00', '6.30e-154']	[0.979, 0.962, 0.936, 0.851, 0.995, 0.945]	[1.0, 1.0, 0.997, 0.997, 0.999, 1.0]	-1
Contig	Operon	Start	End	Prediction	Complete Interference	Complete Adaptation	Best type	Best score	Genes	Positions	E-values	Coverage Seq	Coverage HMM	Strand Interference
CP017293.1	CP017293.1@40	3884042	3884782	FALSE	0	0	I-A	0	['DEDDh_0_CAS-I-II-III-IV-V-VI']	[3508]	['5.30e-39']	[0.664]	[0.994]	NA
CP017293.1	CP017293.1@35	3540697	3541173	FALSE	0	NA	III-A	1	['Can2_Card1_17_CAS-III']	[3207]	['1.00e-03']	[0.786]	[0.334]	NA
CP017293.1	CP017293.1@61	5499727	5500455	FALSE	0	0	I-A	0	['2OG_1_CAS-I-II-III-IV-V-VI']	[5034]	['2.00e-15']	[0.383]	[0.968]	NA
CP017293.1	CP017293.1@29	2793707	2797084	FALSE	0.2	NA	I-F_T	4	['TniQ_0_CAS-I-F', 'TnsC_0_V-K', 'TnsB_0_V-K']	[2589, 2590, 2591]	['2.70e-28', '1.50e-08', '1.60e-17']	[0.615, 0.711, 0.711]	[1.0, 0.714, 0.549]	-1
CP017293.1	CP017293.1@4	377132	380972	FALSE	0.2	NA	I-F_T	4	['TnsB_0_V-K', 'TnsC_0_V-K', 'TniQ_0_CAS-I-F']	[331, 332, 333]	['1.90e-39', '6.40e-10', '7.90e-24']	[0.886, 0.779, 0.389]	[0.818, 0.781, 1.0]	1
CP017293.1	CP017293.1@44	4240282	4241058	FALSE	0	0	I-A	0	['WYL_0_CAS-I-II-III-IV-V-VI']	[3842]	['4.10e-08']	[0.382]	[0.316]	NA
CP017293.1	CP017293.1@57	5325489	5325791	FALSE	0	0	I-A	0	['Csa3_1_CAS-I-II-III-IV-V-VI']	[4870]	['1.90e-19']	[0.931]	[0.763]	NA
CP017293.1	CP017293.1@53	4902061	4902621	FALSE	0	0	I-A	0	['Csa3_1_CAS-I-II-III-IV-V-VI']	[4483]	['4.40e-05']	[0.326]	[0.398]	NA
CP017293.1	CP017293.1@47	4430659	4431519	FALSE	0	0	I-A	0	['Csa3_1_CAS-I-II-III-IV-V-VI']	[4023]	['2.10e-03']	[0.334]	[0.373]	NA
CP017293.1	CP017293.1@34	3297828	3298178	FALSE	0	0	I-A	0	['Csa3_1_CAS-I-II-III-IV-V-VI']	[2988]	['2.80e-17']	[0.607]	[0.653]	NA
CP017293.1	CP017293.1@14	1262561	1263355	FALSE	0	NA	III-A	1	['AbiEii_0_CAS-III']	[1160]	['4.00e-04']	[0.498]	[0.472]	NA
CP017293.1	CP017293.1@32	3164333	3168173	FALSE	0.2	NA	I-F_T	4	['TniQ_0_CAS-I-F', 'TnsC_0_V-K', 'TnsB_0_V-K']	[2876, 2877, 2878]	['7.90e-24', '6.40e-10', '1.90e-39']	[0.389, 0.779, 0.886]	[1.0, 0.781, 0.818]	-1
CP017293.1	CP017293.1@46	4396593	4397327	FALSE	0	NA	III-A	1	['AbiEii_0_CAS-III']	[3992]	['9.10e-08']	[0.461]	[0.398]	NA
CP017293.1	CP017293.1@66	6207961	6211801	FALSE	0.2	NA	I-F_T	4	['TniQ_0_CAS-I-F', 'TnsC_0_V-K', 'TnsB_0_V-K']	[5643, 5644, 5645]	['7.90e-24', '6.40e-10', '1.90e-39']	[0.389, 0.779, 0.886]	[1.0, 0.781, 0.818]	-1
CP017293.1	CP017293.1@36	3600212	3601822	FALSE	0	NA	III-A	1	['AbiEii_0_CAS-III']	[3254]	['5.40e-04']	[0.309]	[0.317]	NA
CP017293.1	CP017293.1@65	6191033	6191863	FALSE	0	NA	III-A	1	['AbiEii_0_CAS-III']	[5632]	['8.20e-04']	[0.523]	[0.504]	NA
CP017293.1	CP017293.1@41	3894596	3896206	FALSE	0	NA	III-A	1	['AbiEii_0_CAS-III']	[3517]	['1.70e-05']	[0.404]	[0.43]	NA
CP017293.1	CP017293.1@16	1626004	1626678	FALSE	0	0	I-A	0	['DEDDh_0_CAS-I-II-III-IV-V-VI']	[1484]	['8.40e-25']	[0.778]	[0.994]	NA
CP017293.1	CP017293.1@28	2784743	2785585	FALSE	0	NA	IV-B	3	['CysH_0_IVB']	[2576]	['9.90e-06']	[0.612]	[0.578]	NA
CP017293.1	CP017293.1@64	6166874	6167608	FALSE	0	NA	III-A	1	['AbiEii_0_CAS-III']	[5613]	['6.30e-06']	[0.408]	[0.342]	NA
CP017293.1	CP017293.1@12	1039951	1040877	FALSE	0	NA	III-A	1	['AbiEii_0_CAS-III']	[955]	['4.30e-07']	[0.333]	[0.349]	NA
CP017293.1	CP017293.1@67	6303007	6303780	FALSE	0	NA	III-A	1	['AbiEii_0_CAS-III']	[5732]	['2.20e-04']	[0.442]	[0.387]	NA
CP017293.1	CP017293.1@69	6505287	6506204	FALSE	0	0	I-A	0	['Csa3_1_CAS-I-II-III-IV-V-VI']	[5907]	['1.20e-03']	[0.464]	[0.771]	NA
CP017293.1	CP017293.1@51	4694651	4695352	FALSE	0	NA	III-A	1	['AbiEii_0_CAS-III']	[4268]	['1.40e-04']	[0.483]	[0.384]	NA
CP017293.1	CP017293.1@6	519752	521671	FALSE	0.14	0	I-A	2	['Cas3_0_CAS-I']	[465]	['6.30e-05']	[0.323]	[0.592]	-1
CP017293.1	CP017293.1@39	3830239	3832515	FALSE	0.2	NA	IV-A1	2	['Csf4_0_IVA']	[3455]	['6.20e-10']	[0.315]	[0.357]	-1
CP017293.1	CP017293.1@38	3792039	3792662	FALSE	0	0	I-A	0	['2OG_1_CAS-I-II-III-IV-V-VI']	[3424]	['2.50e-12']	[0.418]	[0.989]	NA
CP017293.1	CP017293.1@2	316542	316823	FALSE	0	0.33	I-A	2	['Cas2_11_CAS-I-II-III-IV-V-VI']	[280]	['3.40e-03']	[0.596]	[0.775]	NA
CP017293.1	CP017293.1@58	5420044	5420961	FALSE	0	NA	IV-B	3	['CysH_0_IVB']	[4961]	['5.80e-20']	[0.644]	[0.751]	NA
CP017293.1	CP017293.1@3	342401	343099	FALSE	0	0	I-A	0	['Csa3_1_CAS-I-II-III-IV-V-VI']	[303]	['2.00e-11']	[0.339]	[0.737]	NA
CP017293.1	CP017293.1@22	2363214	2363669	FALSE	0	0	I-A	0	['Csa3_1_CAS-I-II-III-IV-V-VI']	[2170]	['5.20e-04']	[0.428]	[0.525]	NA
CP017293.1	CP017293.1@27	2750036	2750359	FALSE	0	0	I-A	0	['Csa3_1_CAS-I-II-III-IV-V-VI']	[2536]	['2.30e-09']	[0.685]	[0.661]	NA
CP017293.1	CP017293.1@37	3639421	3639894	FALSE	0	0	I-A	0	['CasR_0_CAS-I-II-III-IV-V-VI']	[3288]	['6.50e-05']	[0.601]	[0.328]	NA
CP017293.1	CP017293.1@8	644182	645183	FALSE	0	0	I-A	0	['Csa3_1_CAS-I-II-III-IV-V-VI']	[585]	['2.30e-13']	[0.38]	[0.915]	NA
CP017293.1	CP017293.1@33	3220400	3221512	FALSE	0	NA	III-A	1	['AbiEii_0_CAS-III']	[2924]	['6.40e-05']	[0.358]	[0.461]	NA
CP017293.1	CP017293.1@50	4554130	4554954	FALSE	0	NA	IV-B	3	['CysH_0_IVB']	[4138]	['7.40e-05']	[0.313]	[0.321]	NA
CP017293.1	CP017293.1@45	4261804	4262775	FALSE	0	0	I-A	0	['WYL_0_CAS-I-II-III-IV-V-VI']	[3866]	['1.20e-85']	[0.966]	[0.984]	NA
CP017293.1	CP017293.1@60	5487464	5490689	FALSE	0	NA	III-A	1	['AbiEii_0_CAS-III', 'AbiEii_0_CAS-III', 'CasR_0_CAS-I-II-III-IV-V-VI']	[5024, 5025, 5027]	['5.00e-03', '7.60e-05', '1.80e-03']	[0.351, 0.432, 0.557]	[0.391, 0.475, 0.394]	NA
CP017293.1	CP017293.1@15	1461129	1462052	FALSE	0	NA	III-A	1	['AbiEii_0_CAS-III']	[1337]	['8.00e-06']	[0.305]	[0.317]	NA
CP017293.1	CP017293.1@7	553443	554819	FALSE	0.14	0	I-A	2	['Cas3_0_CAS-I']	[490]	['1.60e-08']	[0.532]	[0.697]	-1
CP017293.1	CP017293.1@43	4142670	4143221	FALSE	0	0	I-A	0	['DEDDh_0_CAS-I-II-III-IV-V-VI']	[3755]	['1.20e-14']	[0.929]	[0.994]	NA
CP017293.1	CP017293.1@26	2518693	2520909	FALSE	0.14	0	I-A	1	['Cas3_0_I']	[2334]	['3.70e-10']	[0.468]	[0.885]	1
CP017293.1	CP017293.1@19	1955975	1956601	FALSE	0	0	I-A	0	['DEDDh_0_CAS-I-II-III-IV-V-VI']	[1791]	['1.20e-32']	[0.785]	[1.0]	NA
CP017293.1	CP017293.1@20	1997038	1998198	FALSE	0	NA	III-A	1	['AbiEii_0_CAS-III']	[1837]	['1.70e-04']	[0.323]	[0.444]	NA
CP017293.1	CP017293.1@42	3961824	3962558	FALSE	0	NA	IV-B	3	['CysH_0_IVB']	[3570]	['1.70e-09']	[0.735]	[0.691]	NA
CP017293.1	CP017293.1@68	6481709	6484438	FALSE	0	0	I-A	0	['WYL_0_CAS-I-II-III-IV-V-VI', 'WYL_3_CAS-I-II-III-IV-V-VI']	[5891, 5892]	['6.30e-06', '1.70e-28']	[0.434, 0.442]	[0.457, 0.953]	NA
CP017293.1	CP017293.1@63	6009368	6009910	FALSE	0	0	I-A	0	['DEDDh_0_CAS-I-II-III-IV-V-VI']	[5488]	['9.40e-12']	[0.779]	[0.8]	NA
CP017293.1	CP017293.1@56	5312994	5313764	FALSE	0	0	I-A	0	['Csa3_1_CAS-I-II-III-IV-V-VI']	[4857]	['3.60e-03']	[0.327]	[0.695]	NA
CP017293.1	CP017293.1@10	864437	865180	FALSE	0	NA	III-A	1	['AbiEii_0_CAS-III']	[792]	['2.90e-07']	[0.407]	[0.345]	NA
CP017293.1	CP017293.1@11	1017741	1018445	FALSE	0	NA	III-A	1	['AbiEii_0_CAS-III']	[929]	['1.00e-04']	[0.434]	[0.352]	NA
CP017293.1	CP017293.1@52	4721714	4723858	FALSE	0.2	NA	IV-A1	2	['Csf4_0_IVA']	[4294]	['1.60e-39']	[0.712]	[0.766]	-1
CP017293.1	CP017293.1@1	85081	85800	FALSE	0	NA	III-A	1	['AbiEii_0_CAS-III']	[79]	['3.30e-06']	[0.442]	[0.349]	NA
CP017293.1	CP017293.1@17	1689360	1690700	FALSE	0.14	0	I-A	1	['Cas3_0_I']	[1544]	['6.70e-13']	[0.541]	[0.673]	1
CP017293.1	CP017293.1@48	4453631	4454044	FALSE	0	0	I-A	0	['Csa3_1_CAS-I-II-III-IV-V-VI']	[4047]	['1.60e-07']	[0.645]	[0.619]	NA
CP017293.1	CP017293.1@59	5435356	5436081	FALSE	0	NA	III-A	1	['AbiEii_0_CAS-III']	[4980]	['2.30e-04']	[0.36]	[0.32]	NA
CP017293.1	CP017293.1@54	5242456	5244621	FALSE	0.2	NA	IV-D	4	['RecD_0_IVD']	[4798]	['2.80e-29']	[0.373]	[0.322]	-1
CP017293.1	CP017293.1@30	2807782	2809389	FALSE	0.25	NA	V-K	1	['TnsB_0_V-K']	[2599]	['1.50e-16']	[0.493]	[0.404]	-1
CP017293.1	CP017293.1@62	5590868	5591581	FALSE	0	NA	III-A	1	['AbiEii_0_CAS-III']	[5115]	['2.00e-04']	[0.483]	[0.377]	NA
CP017293.1	CP017293.1@21	2285392	2286159	FALSE	0	NA	III-A	1	['AbiEii_0_CAS-III']	[2093]	['1.80e-05']	[0.555]	[0.486]	NA
CP017293.1	CP017293.1@49	4485591	4486313	FALSE	0	NA	III-A	1	['AbiEii_0_CAS-III']	[4077]	['5.60e-05']	[0.535]	[0.444]	NA
CP017293.1	CP017293.1@23	2371510	2373180	FALSE	0.14	0	I-A	2	['Cas3_0_CAS-I']	[2179]	['5.70e-09']	[0.433]	[0.688]	1
CP017293.1	CP017293.1@9	668725	670410	FALSE	0	NA	III-A	1	['RT_0_CAS-III-AM-III-B']	[612]	['4.90e-56']	[0.473]	[0.872]	NA
CP017293.1	CP017293.1@24	2383206	2384165	FALSE	0	NA	III-B	1	['htpX_0_CAS-III-B']	[2189]	['3.50e-21']	[0.716]	[0.697]	NA
CP017293.1	CP017293.1@55	5287420	5288862	FALSE	0	0	I-A	0	['DEDDh_0_CAS-I-II-III-IV-V-VI']	[4832]	['1.70e-20']	[0.372]	[0.975]	NA
CP017293.1	CP017293.1@5	392041	392670	FALSE	0	0	I-A	0	['2OG_1_CAS-I-II-III-IV-V-VI']	[342]	['1.60e-20']	[0.424]	[0.989]	NA
CP017293.1	CP017293.1@25	2405468	2406400	FALSE	0	NA	III-A	1	['AbiEii_0_CAS-III']	[2215]	['3.10e-10']	[0.363]	[0.384]	NA
CP017293.1	CP017293.1@18	1702400	1702873	FALSE	0	0	I-A	0	['Csa3_1_CAS-I-II-III-IV-V-VI']	[1552]	['5.70e-07']	[0.373]	[0.525]	NA
CP017293.1	CP017293.1@13	1136237	1138167	FALSE	0.14	0	I-A	2	['NYN_0_CAS-III-B', 'Cas3_0_CAS-I']	[1048, 1049]	['6.00e-11', '2.90e-05']	[0.863, 0.547]	[0.459, 0.686]	1
CP017293.1	CP017293.1@70	6532702	6534408	FALSE	0	NA	III-A	1	['RT_0_CAS-III-AM-III-B']	[5929]	['1.10e-57']	[0.466]	[0.869]	NA
