# Supplementary material for: Unveiling the endogenous CRISPR-Cas system in Pseudomonas aeruginosa PAO1
Source: PLoS One. 2024 Dec 31;19(12):e0312783. doi: 10.1371/journal.pone.0312783 (PMC11687729; doi:10.1371/journal.pone.0312783)
Supplement: S3 Dataset — (XLSX) [file pone.0312783.s003.xlsx]

## Sheet: DR data CRISPRCasFinder
S3 Dataset. DR length in CRISPR-Cas and orphan CRISPR systems / DRs from CRISPRCasFinder
Sequence	Length
>000038e8-5d8c-4cba-a51e-95dbe797455a+3d4f79a1-47b9-40f8-a03c-709a53576270
GTTTCTTGACGACCTATGTGGCAGTGAAA	29
>0000b463-09de-49e0-8fb3-4d179a0830c8
CCGCTCCCCGCGTACACCGGGGTGATCC	28
>0003d655-1d0d-4266-9141-781b136f0ede
TATTGGACACAATTCTGTCCTACGGAAAC	29
>dabda7b8-255b-492f-bd7c-0ec425697a96+0005dcae-fbcd-4afd-843d-71c189f8ef73
GGCTCATCCCCGCTAGCGTGGGGAGCAC	28
>db9abf1c-2d7d-4b71-b8dd-bb111be054f4+000a2e4e-f969-4104-9f5c-0a260857f6f5
GTTTCAATGCTGCTTCGCCTGCAATGGGTTTAGTAT	36
>afe53d3c-e305-4e56-84fb-4f6996a99fa5+000c4fe7-c602-4296-93a0-db9620fdb6d5
GTCCTCTCCGCGCGAGCGGAGGTCCCCCG	29
>000d67ff-2216-4569-ab05-5eaae4ab2ab7
GTTTTTGTACTCTCAAGATTTTAGTAACAGTAAAAC	36
>001192c5-a839-4182-9c5f-096e383d1e22
TTCTTCGTCCCCTAAACGGGGAATCCATTAATATTC	36
>0012f05a-f061-4d34-9bce-defe6c481409
YGGTTTATCCCCGCTGGCGCGGGGAA	26
>0013bf9d-8744-4e25-b530-ad807a38ea7a
ATTTATTATCCCCACTGGGGATCGCCGAAC	30
>0018a0e4-4ec5-4b68-91e2-0f024271c8d6
CCGTTCCCCGCAGATGCGGGGATCAACCG	29
>00195d88-a6d8-42af-adc7-d5978b6ccc3b
CTGCTCCCCGCGCATGCGGGGATGAACCC	29
>001afc2c-0479-42d3-86b2-c31d63f126aa
GTGGTCCCCGCGCACGCGGGGCTGGTCCC	29
>00201f7f-198c-4b78-b4fb-f591c9385323+34b292cf-21e6-4068-9aaa-2ad914caec73
GTTTCAATCCTAAAATAGTCTGATTTTAGCG	31
>0023dd6e-bd37-42e0-9714-2accd6b3a5cb
GTCGCCCTCCGCGCGAGGGCGTGAATCGAAAC	32
>002b5dc9-8f9f-42d9-93b1-2d86079cfc97
GTTGCGAGCACTCCAGGGCTGATGACGAC	29
>ddfb6e62-9bf0-4216-8b5f-3c03b7b2435f+002e36f5-9d1d-4302-94f8-a5d221ed6e08
ATTTCAACCCGCACTCCCCATGCGGGAAGTGAC	33
>0031e091-acfe-432c-80d9-e36b7b5e8c1a
GTTTCAATCCACGTACCTATATAAGGTACGAC	32
>e65ec004-85f8-4a73-8577-81653edd992f+0032cf3f-7ccf-4a64-9d7e-6491031ae79e
CGGGACACCCCCACGCGGTGGGGAGGACC	29
>003446bf-cf50-4979-9b29-45d35652abec
GGATCACCCCTGCTTATGCGGGAAAGAC	28
>d4b75f69-c5de-4a6a-bc2c-25ab830e4288+00355947-4ae7-47ea-a3a7-1162ee844708
CGGTTCACCTCCGCCTGCGCGGAGCGGAC	29
>00388de0-d488-42e8-a30c-50377348562a
GTCGCACTCTGTATAGAGTGCGTGGATTGAAAT	33
>4e5985bc-c266-4e80-b551-9bbef65c7a07+0038aed5-fa69-417e-8a66-233415a31705
GTGTTCCCCGCGCCAGCGGAGATAAACCG	29
>0038d53c-8f55-49ce-81d1-22dd2a34afb8
CACCCCCGCGTTGGCGGGGAAGAC	24
>ea6ed97a-177d-4fb8-afd1-e43016124a22+00394eb1-2c9b-426e-bfa2-31a646cd906c
GTTTCCATCCTTGTTTTAATGGACTGGCGATTCAAAC	37
>0039c859-5970-49f4-a5fd-ed3d4c2e1e3a
CGGTTCATCCCCACGCCTGTGGGGATCGG	29
>0039e8cd-6665-4fb5-92d6-d0d3d89476bc
GCGGCGCCGGACCTCCGGGTCCGGCGAGTATCTCAAT	37
>003adb6d-c450-4d7e-b156-bc883ef1669f
GCGTTCCCCGCAGGCGCGGGGATGAACCC	29
>003bc3eb-9154-4851-b73a-b1f4c875358e
GTTTCAATCCCCTGACGGGGCAGATCCTTTTGCAAC	36
>fe2873ba-39d4-4247-aabf-492530635000+0043121e-530a-4475-ac86-9fe6bdae8119
GTTGTGAATTGCTTTCAAATTTCGTAGTTTTGTGATTGATAACAAC	46
>3121e674-ad55-4722-bb02-135734129ece+0047c652-ab3b-4f31-bc27-1aba3e73169b
TTTTCAACTTCTTTGAAAGTTCAACCTATGGAACC	35
>0047e639-6f59-4d6c-bd0b-1a69a5e184b9
GATAAACATTAACAAAAGTTGTATTGAAAT	30
>0049c643-356d-43d4-a66d-a942c1d3b5df
GGGAACACCCCCGCAGGTGCGGGGACCAA	29
>004b4080-c2da-4be7-9ee5-ff68b81b8aa5
ATTATGAAGCAGTCCCTATGGGATTTGAAAT	31
>d23a4900-a1ed-4c2e-9bc4-e8c35a34b09e+004f37ad-5690-4f03-8823-442b4f0e0c75
ATCGCTCCCCTTTCCAGGGGAGCCCTTTGTTGAGGC	36
>00528583-fd70-4e7b-870a-917456d702d0
GAAACACCCCCACATAAGTGGGGAAGAC	28
>0053789f-34f5-439e-a1d1-4d86a124a61c
GTTTATATCCTTGTTTTAATGGATGAGTAATTCAAAC	37
>00588a4c-6263-461a-87da-aaeb64b5188c
GGATCATCCCCGCGTTGGCGGGAGCACC	28
>006054a5-743b-4c44-a810-51515ba1d80f
GTTTAGTTACTATCTTTAAGGGATTGAAAC	30
>00628b4f-97f1-40c6-85fe-565ebebe3a45
GTTTGTAGCAATCCTTAGAGGATTTGAAAC	30
>00642a80-eab6-4cd2-afbf-a78fe6eec3ff
GTCGGAAGACTTACCCCACTAGTCGGGGATAAAACT	36
>0067564b-eda6-4522-b021-058e41c6623d+77d0f006-a584-41db-a182-534d186d78bf
GTTTTAACTACTTATTATGAAATGTAAAT	29
>006d8914-891e-4aef-a941-8411a3921c87
GTTTGTAACCTCCCCTTTGGGGATTGAAAC	30
>00745b39-0e1f-4c57-87a4-87ef5159089e
GTGTTCCCCACGCCCGTGGGGATGAACCC	29
>0075261c-bf05-4dc0-b513-5a027e4fe2e6
TTCCCCATCCCCCTTACTCAATCGGGTCTTCCTACAC	37
>00781086-52c4-49fa-a2cd-df188a2c3a44
GTGGTCCCCGCGCACGCGGGGGTATCCCT	29
>007b3581-2223-45c2-aa17-ac78fdbd9c71
GTGTTAATGGCCTTACCCCATTAGGGGACGGAAAA	35
>007bb59a-4068-4277-873f-3bf63fb35185
GGTTCCCCAGCGTCCGCGGGGATAGGCCC	29
>007cc4e5-7473-4ed1-bd38-b08c708b0fc2
GTTTCCATTAATTCAACTTCCGAAGAAGTTTTGGGC	36
>007cdd9a-089b-4ed8-84fb-9272b280fcfc
GAGTTCCCCGCGCCAGTGAGGATAAAC	27
>007dfee2-57e4-472e-bceb-3973f90ac759+4306cc1f-9256-441a-82ff-2dfbe1e3722f
GGGTGTTCTACCGCAGGGGCGGGGAACTC	29
>c28def17-6e1f-4c51-adde-118ebd8e0dfe+0080af2f-c82b-4f03-899a-8a0c6e434552
GTCTTCCCCATGCATGCGGGGTTTAGCA	28
>c563bc3b-0ab3-4c5a-8d7e-12fb46ceecf5+008511ea-d0d7-423f-b537-c7fea483abb4
ATTTCAATCCACGCCCCCCGGATGGGGAGCGAC	33
>00866bfc-d40c-44fc-92cf-5bf341cfbfd5
GTTTCAGACGAATCCTTGTGGGGTTGAGGT	30
>008ca918-9ede-4c5c-bfbd-36cdb405b2db
GTCGTCCCCGCATGCGCGGGGATCCTCCG	29
>008f4e44-7f54-4aca-ac56-939d818241a8+79c9bde6-3540-4c08-8457-f5e2c90102ce
CTGCTCCCCGCGCCCGCGGGGGACAACTC	29
>008f89fb-a8b2-4541-97ae-ce21da125e92
TTTTCAGTACATCTCATGTTAATGTTCAAT	30
>0092d85e-7c1d-4981-9f76-89d65b5f5ef1
CCTTCAATCCCCGCGCAACGCGGGGCACAC	30
>00936fbd-1d50-4723-87cd-086610dc16dd+d980f1be-b51e-43c7-8612-b99d04b0f384
GTTTCAATCCTTGTTTTAATGGATCTTGCTCGCGAAT	37
>d937c3ad-6c8e-49cc-8a71-9efaf57ac3b0+009395bc-2c99-41d1-9751-c5642d3901b6
GTGTTCCCCGTAAGTACGGGGATAAACCA	29
>009703eb-95a2-4932-9ebe-d97f2fd5fd20
CGGTTCATCCCCGTGCATACGGGGGAACA	29
>0097fd42-37f9-48d9-890e-3eca72d38133
ATTTAACCTTAACACTTTGTGTATTTAAA	29
>0099f484-6f5a-4a42-9358-5c6a9deebd53
GGACCAACCCTGCTTGCGCGGGGATGAC	28
>009cc6ee-72a4-488c-a99b-31a7e83f4382
GGGACCCTCCCCGCGGGCGCCGGGAGCAG	29
>009dba4f-670c-4b09-9864-fbc850dbec74
GCTTCAATGGGGCCGCTTTTTTTCAAGCGAAAAAAG	36
>00a08937-0222-41e2-99ef-1e3f60cd0f9c
GTCGTCCCCGCACGTGCGGGGTAGCTCC	28
>00a373b2-65f0-46b2-8a72-8b9ebf42e37b
CGTTTCAACCCGCGCTCCCGTACGGGGAGCGAC	33
>00a74fa3-0f5c-457f-89ab-f1490138b716+0d882428-601a-4e28-9597-11b30f57bf61
GTTTGCTAATGACAATGTTTGTGTTGAAAC	30
>00a918d4-974a-4c10-8385-8878053dc69d
GTTTGTATCTTACCTATGAGAAGTTGAAAC	30
>00aba85d-713b-4c32-a174-e267093f2374
CTCCTCCCCACACCCACGGGGGTCAGCCG	29
>00ac6680-2523-4a1c-a047-2627e4d1bcd3
GTGCTCTCCACGCACGTGGAGGTGG	25
>00b2c170-0dfe-4ddf-b131-b280e0396d05+510da3e8-6546-4bb8-ad41-ed7029ed771b
ATTCGCAAGCAAGATCCACTAAAACAAGGATTGAAGC	37
>00b34eaa-5976-4738-b2e1-0a66994467f7
GTTGCGATCCTCGGTCACCCCAGAGAGCAACCGCCAC	37
>00b90a41-a819-429d-9a85-6c55e7c3559b+3d02440b-a22e-4927-9cea-c71fb4c1e081
ATTTCAAAACTTTTCAAGTTTACAGTTCAT	30
>00bad6a4-7894-45b4-b63c-07425befd6e2
GTTTCAATCCTTGTTTTAGTGGATCTTGCTTTCGAAT	37
>00bb3338-2532-4b9f-8f5c-d424b98a3126
AGTTGTAGCCTCCCCTTTGGGGATTGAAAC	30
>43ffb418-6cb3-4b4e-bb60-0c35e040cf0d+00bd1b66-c4a2-4a2b-bc9a-577e451c6c23
GTGGTCCCCGCGCACGCGGGGGTGGTTCC	29
>00bde400-0fe9-42fd-8f8e-c1d90dcda837
GCTTCAATGAGGCCGCGCTCAATTGAGCGAGGAAAG	36
>00bed36e-5e1c-4b94-b5ea-bc90a9de7e07
AGGTTTATCCCCGCTCGCGCGGGGAACGG	29
>f98854bd-5a7e-4cda-be65-500b4a7f4876+00bfdf11-db2a-487a-bcc3-a48acdde1e53
GTGCTCAACGCCTACCGACATCAAAGTTATATTCAG	36
>0b6ca610-ef5b-4de7-b6c1-c8f8740ff497+00bff372-78ad-4ce0-ac2d-e8a2d2e78695
GTTTTCAATTAATTACCCCTCACGGGGATGGAAAC	35
>00c24c53-6ae1-4989-a317-0fe53320b03b
CGGAAGACCTCCACGTCTGTGGAGAGCGC	29
>00c2a578-83ad-4998-8bf8-40668e147971
GTAATTCCCGCACACGCGGTGGTGATCCT	29
>00c3c7f9-a733-4e2f-87e1-fb34119c868e
TGGAACACCCCCGCACGCGCGGGGACCAC	29
>00c76b8f-a17b-4acb-889d-cc3cadcc399c
CGTCGCTCCCGCAGGGGAGCGTGGATTGAAAC	32
>00c8d7f5-f392-4d43-a768-dfe3f7fea93f
ATTTAAATACAATCCTTGTTAAAGTTCAAC	30
>00ca7c6e-45e9-49b1-ac70-8fb3d877e484+ffb8dfd0-0cb4-4162-9e93-8ed00b529acf
GTTTTAGCACTATGTTTATTTAGAAAGAGGTAAAAC	36
>00cb6320-0a23-4b2a-81a3-bc4732f58858
GTTTAAACTCTAATTAATACCTATACATTAGTTAGAA	37
>cfcdb918-2b15-48be-91e8-2825f2fb27e9+00cbce09-627b-4dc7-a017-24a05895902b
GTTTTATATTAACTATGTGGATTCAAAAT	29
>00ccd506-05ee-48d7-9367-5be251bbeeeb
GTTTCAATTCACAGCCACGCGTAGGTGGCTGA	32
>00cd1ab8-7941-4ab6-b357-ba6a712b8dd7
TTTCTTAGCTGCCTGTGCGGCGGTGAAG	28
>00cf3835-82af-4cb7-bffb-d3e9edcf719c
GTTGTGATTAGTTGAATTTTTATTATCTTTGCTGATGCAAGAACAAC	47
>00d2c426-ab7e-4f1d-8135-72fdfa3e19fd
GTTTCAATCCCTTATAGGTACCTAATAAAC	30
>00d74f71-0033-485f-82fe-fbac5ffafd92+a3604ce7-9221-4b73-ac90-34ac7b19f1f6
GTGGTCCCCGCGCATGCGGGGGTGGTCCC	29
>00d8ad06-8134-45c4-96ca-0835571aaf3d
GCTTCAATGAGGCCGCGGCGAATTTGCCGCGGAAAC	36
>00dc16c0-1b80-486c-954a-8a3637305c25
CGGTTTATCCCCGCAGGTGCGGGGATCGG	29
>00dc44b7-6c81-4177-9967-e27d064ecab0
GGACCAACCCCGCTCGCGCGGGGACGAC	28
>00e8f926-bdc1-4e0a-a718-25ebe10ae189
GTTTCAATCCACGCACCCATGTAGGGTGCGAC	32
>00e97172-035d-46ec-ac6b-4c8771e9a38a
GTCTTTAGGCTACCTATAAGGACTTGAAAT	30
>00ee3183-36eb-46f5-9e2b-62e8942a2152
GTTGTAGTTCCCTAACAGTTCTTGGTATGGTATAATT	37
>00ee439d-1c1b-4c02-bcf5-2c5c4b0c12ed
GTCCGCTCCCCGCGCGCGGGGATGGCCCC	29
>00f10d70-1e9b-4104-808b-7d5f4c6b519a
AATATCGTATTTTCTCATACTTAATCAAACCACAAC	36
>00f76eb6-fe75-4f64-af77-609bff6e7eb8
GTCGCGTCCTCACGGGCCCGTGGATTGAAAC	31
>00f8d664-a02e-439b-8d47-1481f5e86486
GCTTCAATTCTTTTGTAGTCTTATTGTAAC	30
>00fbd212-9c33-428a-94e4-e08cb69bb3f9
TTTCAATCCACGCCCCCCCGGATGGGGAGCGAC	33
>365db455-5d22-4ba1-a526-9d6bbbe63528+00fd514a-fd3c-4212-b50b-b823203e2fe8
GCTTAAGTACATCTCATGTTAATGTTCAA	29
>124ce906-94c7-4dbe-8283-ab2b324ab5b7+01037272-385f-4a70-b4de-77e31b2f6df5
GTCTTAATCCCCTCCGGTTTCGGGGCAGGTCTCGGAC	37
>010561a2-a353-49f2-9a77-3a34a38d6429
CGGTTCATCCCCACGCCTATGGGGAACGG	29
>010584d7-43e4-4ad9-a3b0-0339cbfe06e7
GTGTTCCCCGCGCTCGCGGGATGAGCGTT	29
>0106b357-1b4e-4978-a538-191bb359bf91
GGATCACCCCCCCGCTCACGCGGGGAGC	28
>0108bc42-f299-4fd0-a379-d754df23e1b3
TGTGTGTTGATATTCAGAATAATGTAGCTCTAAAAC	36
>010b8be3-a887-475c-81d9-55e3aa67bbdf
GTGCGCTGCCGCTCAGGCAGCTCAGAAA	28
>010c79c8-8775-4367-ad1c-9acf12d9d1e4
GGTTTTATTTAAGTAATGTGAAATGTAAAT	30
>010d55cd-31b6-4405-901f-25e6a20341fb
ATCGCACCCCATGCGGGTGCGTGTGTTGAAAC	32
>51b476e1-659b-40bc-af16-59b76cc9ba1e+010d5851-618d-40c0-97dc-f1f17cc4f5dd
AGTATTCCCCCGCGTACGGGGGTTATCGG	29
>010e29e4-af4a-4fd3-8ccd-0e596776c635
TCGAAGACCTTCGGTCTTCTCGAGCTCC	28
>010f3d11-95a5-4671-a157-76b712f76502
AGTTCAATCCACGCACCCGCGTGGGGTGCGAC	32
>010fedcf-26a9-4b3a-9df0-82a93271e7f6
GTTGTAATTAGGTCTCAAATTATTATTTTTGTGTGAGTAATCACAAG	47
>01111ae3-6239-4044-ba37-f6defc70a2b4+26ced717-96db-4b9f-b2f3-cfdb419328cf
ATTTAAATACATCTCATGTTATTGTTCAA	29
>0111d73b-4217-406f-bb24-ec2338b518d1
GTTCGATTCCACATTTACCCCGTAAGGGGACGGAAAC	37
>e615a562-0055-45f9-a7b1-e533d92c2b9e+0114d47a-109c-40c0-926b-ffebf18f69d2
ATTTCAATCCACGCACCCACATAGGGTGCGAC	32
>0117c9b9-74b4-45e2-a6d7-81f131accff2
CGGCTTCCCGCGCCCGCGGGGATGGCCCC	29
>01192d83-3da7-41fc-b64c-c87aa90e8f68
CGGGCTCATCCGCTAGCGCGGGGAGCAC	28
>01197002-196b-4685-b7ba-9f02f20af1e1
ATGGTTATACCTGTGTATACAGGGAACTC	29
>011e9b11-1b6c-4d45-ac53-c707d8e00537
TACGAAATTATAGTATATTTCTATTTGAAC	30
>011feeb6-67df-4286-a8c7-8ea989b72341
GTTTTAAACCTTGTTAAAAGTGGAATGCCTTCAATAC	37
>0124fa60-ab82-4f0e-b1b4-f30761340924
ATCGAAACGACCACCATCCCTGCAAAGGGATTGAAAC	37
>01250c60-fa9c-4cb0-bc3d-2b0924d5f181
GTATTCTCCGCGCATGCGGAGGTAGCTTC	29
>012c3fb1-7366-43d9-9d02-ce437181d55a
GGTTTAGTTTTAGTTTCTTTTTGT	24
>66be3214-67c9-4fd5-abd3-8032ed8df210+012e40fa-f065-4580-aabb-a1448f26c6d5
GGTTGCAAACCTCGTTAGCCTCGTAGAGGATTGGCCA	37
>0131fd1d-b401-4fcc-b161-adc5b896ba1f
ATAGAAACCTCCACATACGTGGAGAACAC	29
>0132516a-0854-4dd9-aa69-783d4ee5d7bc
CGGTTGAGCCCCGCGCATGCGGGGATCGG	29
>01327108-f133-41cc-bc85-3107d3747e81+b359ca89-c722-4602-b516-6e1ef2b165ce
GGATCACCCCCGCGTGTGCGGGTAAAAT	28
>4a704ded-7395-4661-a581-2ddeaa41552b+01341729-ef49-4998-9186-5415d3388229
GTGAGCCCCGCGCACGCGGGGATGGACCG	29
>0134a757-548e-423d-a4df-3940ae3462da
GTTGTGAGTTCCTTTCAAATTTTTGTAGATTTACAGTATAGAATTACAAC	50
>7fdce6d2-837b-45ea-b117-dc6adf656749+01360899-874f-43b9-8bce-d6c26da59cb1
GTGCTCCCCGCGCCCGCGGGGATGGTCCG	29
>0136b8d7-1e33-485d-b109-6fcafe7a8205
GTGTTCCCCGCGCCCGCGGGGATGACCCT	29
>01372d5e-f816-4d19-ac61-bf44378c88e7
GGAGCACCCCCTGCGACGGCGAGGAGGAC	29
>01393a6e-f2e3-48ae-93ed-c9358268b524
GCGTTCACCCCCGCGTATGCGGGGAGCAC	29
>013b8614-cc16-4b4d-906f-e3e2e90037fc
CTTTCCACACGACCACGTTCTACGGAAAC	29
>013c4ad9-8ab1-427f-90ef-9441e2a2f98d
AGGACCACCCCCGCTCGCGCGGGGAGAAC	29
>013d356b-5802-402d-8ed9-ccd3238071da
ACTCACATCCCCGCGTGTGCGGGGAACAC	29
>01407279-0565-4663-912e-751c68f4b6ef
ATTTACATTCCTCATCAGTTAGATAAAAAC	30
>01422c90-87f2-41ef-b9d9-f0d86871d325
TTTTATCCCGCTGGCGCGGGAACG	24
>01431692-f5a3-4e5f-8ed5-6b1e0ea2929b
GTTAAAATAAGACCGATTCGGTATGAAAAC	30
>01431fec-47e1-4a13-8465-1b0917cd0c6f
GTATTCCCCGCGCTAGCGGGGATAATCCC	29
>01435eda-9d9f-4928-ac32-11779ed4ac6c+92b58673-a358-430c-8868-061cfdd8b945
CTGCTCAACGCCTATCGGCATCAAAGTTATATTCAG	36
>01450d10-8272-4a36-9258-61a029e84fe8+d9612f58-4510-477e-af98-d75ba642046f
GTCTCTCCCTACGTGGGGGCGTGGATTGAAAT	32
>0145c267-c417-4b5c-85a5-1dd87bce3598+4ef018f1-9c8f-489d-871f-fbe0eba87e6f
CGGTTTATCCCCGCTGGCTCGGGGAACAC	29
>0147b3e8-df7f-4ea1-809e-e89eb404b90f
TGCTCCCCCGTGCCTGCGGGGATGAGCCC	29
>0148cc5c-acd7-4985-9d8c-30fe9a4720e6
GTCAGGGAACACCCCGCACCATCAGGTGCATTAAGAC	37
>0148db4f-8c23-4656-bd9d-24e9a0fc3455
GTTTCAATCCACGCGCCCGTGAAGGACGCGAC	32
>0148e300-ad39-4d51-b78a-fd0478ffc730+62c51b5a-2bb3-4cbb-b571-58cd37abe02c
ATGTTCCCCGCGCCAGCGGTGATAAACCG	29
>014a24b4-ddae-4cc8-a523-65d17039ff57
GTCTTAATCCTTGTTCTAATGGAAGAAACTCTCGGAG	37
>014bfb2e-308b-4b1d-ab55-61c5e2203ccd
GTGTTCCCCATATGCACGGGGCTAAACCG	29
>014c50c4-ca41-43e1-9d03-5da25bafe5d4
GTTCCAGACCATTCCATTGAAAAACTAGGATTGAAAC	37
>014f296d-a99c-409f-b681-bee95a2188d2+6d514015-c872-4cfe-92ac-92819b5128c2
GAGTCTATCCCCGTTGGCGCGGGGAACAC	29
>01523301-b5a6-4f33-8996-8fe759c6e564+61036671-9129-4356-bc4a-0b4393e11e56
GTCGCGCCCTGTGCGGGCGCGTGGGTTGAAAC	32
>01524a2b-6854-44ba-b052-da24e6e32f17
CAGCAGAGCATTGCCCCGTAATGAAGGGGTTTGAAAC	37
>0153539e-35cc-496f-9ae2-cd7f05906f5d
CGGGATACCTCCGCTCGCGCGGAGAGGAC	29
>0153d887-d42b-40b1-a447-3dceef80b6f5
GTTCACCGCCACATAGGCGGCTTAGAAA	28
>01561d01-ff2d-4fb3-8a45-9322625f9602+042933e9-6822-4edf-95bd-79755e4be77b
GTTTCAATCCCCTAGATCGGGGAAATTCTAATTAAAT	37
>0157a998-fedd-4c8a-b55f-28b282ec1e50
GTTAAAATAAGATAGTTGCGGTATAGAAAC	30
>0157aec9-0890-4ea6-a790-f9017eeb5604
ACTCACTGCCGCACAGGCAGCTGAGAAA	28
>01586b81-880c-4085-800e-4fd6de7bf2ad
CGTCTAAAGGGGCCGCATTTTGAGATTGCGGTGAGAC	37
>015bceea-2f91-4a0a-ac6b-3021c6cf7764
GCTTCAATCCACTCTACCCAAATGGGTAGAGAC	33
>015c2a01-bf11-42a0-80d2-3a6af47a7361
GTCGGAACCGACTACCGCGAAAACGCGGACTGGAACA	37
>015d2ea7-cd7a-4a06-bd44-5b6cb78e56ff
GTTGCGACCCTCGATCGTCCCGAAGGACAACCGCCAC	37
>015e158a-b6e1-46c5-8db4-8e3000c18b30
GTTAGGCGATCCCCAGTGGGGATAAGAAAT	30
>015f54ec-8df9-4a04-a7f4-cc5ff1910438
TTTGAACCTTAACATAAGATGTAAATACTG	30
>e30c87cb-be97-4ab6-a1ed-a95c64fe0809+01602562-4bd7-4aa4-ad1e-9562603c9c74
GTCGCACCTCTTTTAGGTGCGCGGGTTGAAAT	32
>0162c45c-e0e2-4fb6-bfcd-d129df5e094a
CGGCTCACCTCCGCTTCCGCGGAGCGCAC	29
>0162edce-08db-4862-b309-b7fa4aaf5f38
GGGACCATCCCCGCGTGCGCGGGGACCAC	29
>0166b834-87bc-425c-9540-22f097699700
CTGTCTCCCACGACCGTGGGGATGAACCG	29
>01694260-eded-43fd-932d-f43335079fe3
GTGCTCATGCCGCACGCGGCTTTGTGGGTGGTGCAAC	37
>016b68d0-e0c7-4950-ab91-1be66d132081
GGGAACTTCCCCGCTCGCGCGGGGCCGAC	29
>016d103d-91e1-4760-a5f1-d8e5407b1d5d
GTCCTCCCCGCCGACGCGGGGGTGGTCCG	29
>016d4a84-f3ad-47d0-bfeb-94b435c55d21
AGGCTCACCCCCGCATACGCGGGGCGGAT	29
>016da596-57c7-46cf-b31a-b16a607c85e4
GTTTTGGAATTATTCAAAATAACATAGCTCTAAAAC	36
>a27cc326-37b2-4305-a251-b251a8c3f27c+0178a618-abc8-4e90-bc72-30394832eaa3
GGGTCATCCCCGCGCCTGCGGGGAAAAG	28
>6a4416a2-eee2-4d6e-975e-5a469afc1298+017af105-93b3-4c0c-b0cd-e3583b4e80bd
GTGTTTATCCCCGCTGACGCGGGGAACAT	29
>017e4537-4d52-461e-963a-4675ee68bba1
GTTAAAATCAGACCTTAGAGGGATTGAAAT	30
>0180eba8-81ab-4100-9fea-e0e8aac5bce4
TTTTCAATCCTTATTTTAGTGGAAGCTACCTCTCGAC	37
>0182ac14-4b2f-4fee-9b77-7741cc60c5fa
GGTTGCCCCGCACACGCGGGGATAGACGC	29
>01854ef3-990e-433a-af7c-16634290f491
AGGTTCACCCCCGCGTCGGCGGGGACCAC	29
>01892bc9-d0e8-4904-86e6-11b2a59ed15b
GCTCCCCCCGCCTACGCGGGGATCGACCC	29
>0189522b-b1fa-45a6-8b5a-256bd5dd7c1d
TGAAATACCTCCGCGTGCGCGGAGAATTG	29
>018aa985-c03b-419e-b8d3-895197972773
GTTTCCATCTCTCATTAGCATATTCAAAAC	30
>018b5491-d7df-4c4f-9bf0-2851a37195f6
CCGCTCCCCGCGCCCGCGGGGATGAGCCC	29
>164f3767-7036-451a-8ac0-c9e3f9c2975c+018bfb2f-c19a-42a5-803b-f098763ce163
CGGCTCACCTCCGCTCGCGCGGAGAGGGC	29
>018cfe4b-4e5c-40c1-bc08-61ab7e0a2edc
ACGGTCACCTTCGCTTGCGCGGAGAGGAC	29
>c3d9abf8-c0ca-4ddb-af1f-71ab2b404b6c+01903c96-25ec-48cc-8b8b-bbbdca28101f
GCTGGGAATCAATCACCAATCCCCTTTGATATACTG	36
>01915966-1fda-4990-9963-deef2151403d
CCTAAAATCCATCTAAATCCCTTTGAGGGATTGAAAC	37
>01918fce-fcd1-419d-973b-13e6cef9b2ca
GTCGCCCTCCATGCGGGGGCGCGGATAGAAAC	32
>0191b976-14bc-44a9-9a04-3d2bfcee14d4
GGGTTTTGACCTTATAGATTTACCATGCATCTGAAGC	37
>01925e07-7d26-410a-939f-e8c0b42e848f
GTCTTCCCCACGCAGGTGGGGGGTGTTT	28
>01926c96-b31f-4f22-bd03-da545edc5b11
GTTTCAACTCACGCGCCCCTATGGGGCGCGAC	32
>019329aa-867b-41a0-a05f-7746a8875688
GGGATCACCCCTGCATACGCGGGGCACAG	29
>6f96fd0e-0d6b-416f-944d-fde96fdafa16+0193e902-7aa3-452f-9baf-aac95f897999
GTTGCACCCGGCTATTAAGCCGGGTGAGGATTGAAAC	37
>01951c70-a1fc-426a-837c-3424cf71b51d
GTTGTGGTTTGATGTAAAATTGGTGAAATTTGTAAT	36
>019b12f9-0870-4e17-853d-032b43da9c50
GGTCAGGGAGCACCAGCACCACCAGGTGCATTAAGAC	37
>019bbde1-6620-4150-b180-1d263686240d
CGGCTGACCCCCGCGGGTCCGGGGAGGAC	29
>421c1070-f626-4ca2-b703-edbf5dd65839+019ccac1-f354-49c6-8e72-ca5bfddc3158
GTTCACTGCCGTATAGGCAGCTAAGAAAT	29
>01a1af69-763e-4909-9de7-eed0e7e4e1e8
GTGTTCCCCGCACACGCGGGGGTGATCCT	29
>01a25b9c-132d-44f5-ac56-eb640b2d165c
GGGGCCATTCCCGCGGGTGCGGGGAGCAG	29
>01a30dbd-3c86-444a-91be-2466aa432150
CCTATTCACCTCACGAGGAGCAGGAAAC	28
>01a371a6-9569-4a78-81ec-1f7d424a136b
GGACCACCCCCGCTTGCGCGGGGAAGAC	28
>b90ba98f-d150-49d3-ba73-7cc302b9eac4+01a59a77-434a-4e4a-bbe7-d00cc5e50550
GTCGCGCCCCGTGCGGGCGCGTGGGTTGAAAC	32
>01a9cb88-0523-4bd3-bc59-9bd06b42ef48
GTTGTGATTAGCTTTCAAATTGAATTGTAAATAGTTCTGTCGCAGGT	47
>01ab2866-c002-4a63-8867-2f93aa45fc4e
GTCCGCTCCGCGCAAGCGGAGGCGAGCCG	29
>01aba88d-7840-4d91-b0f9-850f5b6b6209
GTTTCTATCCGCGCGGCCGTGCGAGGCCGCGA	32
>01ae23a2-d8e1-46ec-91e8-e45c1035967d+33fce6c2-598b-4aa3-ab8e-aafd3434a1e4
GTGTTCCCCGTGCCAGCGGGGATAAACCG	29
>01b0da00-d38d-4e7c-8ac8-4cfac681a763
GGGATCACCCCGGCGTGTGCGGGGAACGC	29
>01b0f13a-3fab-4637-be3a-d80999727649
ATTTAAGAACCAGAACCCCGCAAGGGGACGGAAAC	35
>01b6ed35-4df0-45dc-acf2-b6583d9f0d60
GTTTCAACACACAGCCACCCGAAGGCGGCTG	31
>01b8ea6e-989c-4f74-9076-abc3bb681554
GTTCTTCCCGCGCGAGCGGGGCCTGATC	28
>01bcd038-f4fb-40c6-98cb-1ddcb5676842
GTTTGTAGCCTTCCTTATGGAGATTGAGGT	30
>01bd284f-8b80-465c-a71f-5ce89ae00fea
GAGTTCCCCGCGCCAGCGTGGATAAACCG	29
>01bfbceb-57ce-425f-bd66-29c33094e653
CTTCTCCCCGCGTTGATCGCGGGGAGCGGGTTGAAAC	37
>01c21dea-d347-4005-ac2b-e2596b54a97e
AAGTCAATCCGCTTCCTCTAGCGGCATCCCTCAATAG	37
>7b52984e-467f-4faa-9416-439291e16e33+01c3acd8-1dc0-42af-9683-b8502bb826df
ATTAAAGAGAATATCCAGCATTAATGGGGATTGAAAC	37
>01c3fa69-e2fc-4148-b1b7-2444d55034cb
GGCTTATCCCCGCGCGTGCGGGGAAAAC	28
>01c5fe43-f87a-46ff-88b0-046f618adee3
CGTATCCAAACCATTGATGCCGTAAGGCGTTGAGCAC	37
>01c6ba3e-46a5-4cf3-a954-12260377b3d4
GTCCTACCCGCACACGCGGGGGTGATCC	28
>01c73504-168c-4075-9a9c-f63b6b314fa0
GTTTCCATACGTTTAACTGTCAAAGAAGTTTAAAG	35
>01c7c8c5-f4fa-4511-8b20-dce17b7b6373
GTTAGCTGCCGCCCAGGCAGCTCAGAAG	28
>01ce051d-aa8c-431d-9a80-38015e7d28ad+1753aa6a-2803-47b7-8a8e-88db3a652a4d
GGGTTCATCCCTGCGCATGCAGGGGATAC	29
>01d0aadd-2aed-4f58-93db-6cd767b1779f
CTCGCTGATCATCCCTGGAGGGATCGCAAC	30
>01d18ff9-2435-4a8b-bb2b-4dbc0f51a0e9
GTTCACTTCCGTGTAGGCAGCTTAGAAA	28
>01d48842-04fe-4c98-9a0c-ca31a9945d40
TATATCACCCTCTATGAGTGCAATAAGATATAAAG	35
>4de9b940-30ed-4a17-a4f7-a96383a13a62+01d9d5f0-e270-4ad2-a929-df06149fc777
GTTTTAGTACTCTGTAATTTTAGGTATGAAGTAGAT	36
>01e0870f-c222-4599-a131-82ea2892a6a9
GATTTCAATCCACGCACCCATGCAGGGTGCGAC	33
>01e0c432-16a8-4ca7-871e-a262a46104b8
CTTTCCACGAGTTCAAACTCGTGGCCTTATTGAAGT	36
>01e18c4f-5d13-482e-910b-ffd70887b3d4+49c14721-a9c6-49e3-98c2-65e7c6b231bf
GTTTCCATCCCCTTTCGGGGCGAGGTGATTATAAAG	36
>01e3c6e8-6eee-4e86-8da5-2ba6c97b9545
TGGTTTTTAGTATTCGAAATAGCATAGCTCTAAAAC	36
>01e415e2-4580-4ed9-ac12-7ad78db2c3d1
TTTCTAAGCTGTCTACATGGCAGTTAAC	28
>01e49afe-cf5f-4671-a08f-119bb67391e8
GGCTCACTTCCGCCCGCGCGGAGAGGAC	28
>01e7fe40-af70-4c17-aa14-83b3f0271aaa
GGTGTCCCCGCACCCGCGGGGATAGTCCT	29
>01ec61e6-da1a-469b-b2ba-b6b349161d85
GGTTGGATGCTCCCCGTTTGATAGGGGGTTAAGAC	35
>01eebfc9-e699-4bb0-8021-702a5ab8197a+ac006736-61fa-4f91-8aec-512a1c319bc0
GTTTCAATTCTCCTAGAGTCTTATTGCAAC	30
>01ef5c9f-f2d2-42bd-8446-eca706bd8e85+9f0ba24d-a20a-46a5-a9b3-31acff080344
GTTTCAGTCCCCGTGAGGGGATTTGGTTAATGGAAAC	37
>01f1db98-6a1b-417e-ac5f-39246e8f79dc
TTCGCGACGCCTGCCCGCCGGTGAAGGCGAGCGGCAC	37
>27f83b7b-d734-4d97-835f-2e17618fd908+01f28032-c8df-40db-a752-9d814e581710
GTATTCCCCGCGCCAGCGGGGATAAACCG	29
>01f347c4-a063-4650-878c-65974b9ace1a
AAGCTGCCCCCACCCGCGGGGTTGGTCCC	29
>01f48b08-df49-474f-88ae-467d20dc253e
GTTTTCCCGGTCTCCAAGGCCGGGCTCCATTGAGGC	36
>01f5b4cf-60a3-45f0-9760-5c1d8f92eb8f
GCGCTCCCGCTCGCGCGGGCGCTGCC	26
>01f7fa3b-7252-495d-9662-4c0b528e2363
CTACTTATCCTTGTTTTAATGGAAGATACGCTCAGAG	37
>01f8fca3-093d-4a07-aab4-6a19eb76d5c3+f4d803a8-4865-45d7-be63-048c9d7dddbe
GGTTCCATACCTCTAAGGAAGTATTGAAAC	30
>01fa7f61-31a6-4968-8ba8-1e72e2e05898
GGAACATCCCTGCTCGCGCGGGGACAAC	28
>01fa8852-db9d-4687-90b0-b2d612546c63
CTGCAATCCCCGCGTCGCGGGGGAGAC	27
>15f877ae-78c6-4d28-a2aa-3297044621e4+01fc7b6d-13f0-4d25-be61-fb0f7382d0fd
GTTTCAATCCTCTACGAGGCTGACGGGGTTTGCAACC	37
>01fc99eb-0fdf-4ab1-ad6f-17a9fdcc0e08
CACACAATTCCACGATGGATCCAACTCAAAC	31
>02009a1c-a5e8-4c85-862b-7f9354350ed8
ATTATACCATACCAAAAAAATTTAAAAGGGAACTAAAAC	39
>02023670-23fb-43bc-8a93-260e901c2cc4
GATTTACATTCCAATATGGTGCTACTAATAC	31
>0202fa34-6867-4541-8cec-fb03e2569238
GTCGCCCCCTTCGCGGGGGCGCGGATCGAAAC	32
>0206af2f-2ff1-472e-976d-cb3354280243
GTTTCCATCCCCTTGCGGGGTAGGTGTAAGCGTAAC	36
>0206f217-3b39-47ba-8d73-38f169d3472a+85045ba1-43f8-4002-9508-b1aabf07eda5
CGGTTTATCCCCGCCGGCGCGGGGAACAC	29
>02076ca5-3944-4144-9b65-80256e3d5558+ee62131b-66ed-4ab6-826f-94e4518d8e47
GTGTTCCCCGCGCCAGCGGGGATAAACCTG	30
>02094879-e918-4178-8b6e-81341568f873
GCCGTGGCTTCCCTACCGATTTCCCTGTGGTAGGCT	36
>a2d99442-3d05-4018-a0e6-154b329459c8+020d2eae-f784-4e4d-b273-74c9cb54d602
CGGTTCATCCCCACGCATGTGGGGAACAC	29
>020e376a-5522-4aca-8eb2-6efa69e64d50
GTTGAAAGCCTTCCCCGATTCCTAGTGGGTGAGAGC	36
>0212e88a-e51c-4fb4-a3d4-390b5226a329+0aaa8988-27a5-416c-abe0-ba1023391332
GTTTTTGTATTCTCAAGATTTAAGTAACTGTACAGT	36
>0213854e-9592-46ec-b975-1a6f599c9a1b
GTTCTTAATCTCATTAGAATGACGTACTTCTAAAAC	36
>0215a463-563c-4b7b-89bb-88f265601752
GTTTCAATCCACGCCCCCGCACGGAGGGCGAC	32
>0215df2a-6d2e-4390-a34f-2dd41a829cd0
GTTGAAGTTTAACATGAGATACCTTTTTAT	30
>0216a8fa-efc1-4980-bc1d-7893b326b9e1
GTCTCGCCCCATGCGGGCGAGTGGATTGAAAT	32
>021b39d8-7d06-4a1a-85d2-dbc8c6a55280
GTCTTACATTAACTATGAGGCATATAAAG	29
>021b7ff5-cd95-4294-ae86-132232b17c20
GTTGCAAGCCCTCCAGGGCTGATGACCACC	30
>021d3c6f-5788-4577-835e-fd6553303ba3+99b5577a-3271-4f40-afdc-11e47f03e37c
ATTCTAAACCTGCTTGATATGACTACTATTCAAGAC	36
>021fd026-f904-4d64-821d-bc07e6fc189e
ATCGGAAGACACTGGCCGAGACAGGCCGTTAGGAC	35
>022480b3-1644-464a-a426-8af0411ed6dd
TTTCTGAGCTGCCTACGCGGCGGCGAAC	28
>02264388-8cf3-4ae6-a0cb-0f5de85ad732
GGATAAAACATCATTGTTTTAAACTACTACTAAAGC	36
>022b5e8d-ccaa-4663-a5ac-98210cd8e1bf
GTTGTGAATTGCTTTCATTTTACCGTATCTTTGAGATACAACACAAC	47
>022e33cf-5ac2-4345-9fd9-7ea171fbea0f
GTCAGGGAGCACCCAGCACCACTAGGTGCATTAAGAC	37
>02308ac9-c803-43f6-a53f-d8d535fe0da7
GTTTCCATCCCCGTGAGGGGTAATGATTTTAAAAC	35
>522187e9-40f9-4a67-8a25-60fa84885255+0231cd13-88eb-42bf-b8c7-6592a75f8675
GTTGCGATCCTCGGCCGTTCCGAAGGGCGACCGCCAC	37
>02323ba3-ce1c-4c8e-9874-418c8ce2edaa+a33a756c-091f-442d-875b-3704d810d2e2
TTTCTACATATCTTTTGATTTCTGG	25
>02345214-666e-42aa-a462-9b7707874ce1
TTTTAATGCGTCGCACTCATATAGAGTGCGAC	32
>0234719b-9715-4371-ad68-6bb421539a0b
GTGCGCTGCCGCTCAGGCAGCCCAGAAA	28
>023674ee-0ec6-470a-9d1f-96cc8ae3e19c
GTTTTTAGTCTACCTATAAGGGATTGAAAT	30
>0237ba6c-0b1f-4093-9cb2-9d3ede213000
GTTTCATTTATACCTAAAATTACAGAGTACTAAAAC	36
>02380bd5-d8f9-4189-8c95-dfc859dc6504
GTTTCAATCCACACACCCGTATAGGGTGTGAC	32
>02405c84-a650-4095-9070-463493421d82
GATTAGAGCCTACCTATAAGGAATTGAAAC	30
>02410c9e-d037-4393-97a0-b93c4dea0f3f
GCTGTGAACTATACACAAAGATACAAAAAATGAAAGCAATTCACAAC	47
>0241a60f-d84b-4e17-8c94-e884a90876bf+268e0d47-b621-4d1e-a8b0-2dfc99b9a27e
GTATTCCCCTCGCCTGCGGGGGTTATCGG	29
>0244a06d-575e-4fdb-8033-d956cfc45252
GTTTCAATTCGCTTTTAGCGAGACTTCGTCACTGAC	36
>0248dcdf-1703-4b83-a702-c606106c17ab
AGTAGTAGCAAAGTGACAACCTTCTAAAAC	30
>024a0cac-4be0-45a0-ac57-63032af40979+e30b65c8-9a60-4a22-867a-2b5009716cb3
TTTTATATCCCACTACGTTCAGATAAAAC	29
>024a151e-e933-44a8-879f-d66c2c8b7e7e
GGNTTTATCCCCGCTGGCGCGGG	23
>024b8655-4da2-41b1-a6b9-7bdd864e2949
TAGCTCATCCCCGCATGTGTGGGGAACAA	29
>025297dd-9f69-464f-81d8-56d87ca34b8a
GTTCACTGCCGTACAGGCAGCTTAGCTG	28
>0257d670-02d5-4de4-9fe2-6481add86466
TCGCCACCGACGCGGAGGTGTTCCG	25
>025a7eee-c158-4019-8bd0-3bfec4e5fea6
GTTTCCCCCGCGCCTGCGGGGATAGGCC	28
>e929e467-3ea2-420e-a108-747d6f37e7b3+025d5582-9319-46c8-b09c-eb9f3f859761
GTTCCAATAAGACTAGAAGAGAATTGAAAG	30
>0260d4c7-cefa-4747-8497-2c1463ba9d71
GTCGCTTCTGAGGTAGGAAGTGGAAGTAATGGAAAC	36
>d5a24917-ce8c-4358-af07-ad460f97a1c6+02614801-28c7-436e-8f0c-1545a71fdd28
CGGGGTACCTCCGCTCGGGCGGAGAGGAC	29
>02639e72-047b-41cd-b0a4-e9dbe5a59655
GGTGGCGGTCGCCCTTGGGGCGGCCGAGGATCGCAAC	37
>02659622-baab-4d15-9757-ad851128a4bd
CTGCGCATACCGTAAACGGTAAGAGCTGTTGCAAC	35
>0267474b-ca10-4e41-99b4-f528da4947c6
ATTTGAAAATCTACATCGTCGGGTCAGTGGGTGCAAC	37
>0267ce41-dd97-4c8e-8cae-553b9aa1a5c0+619b7ab4-2e36-4934-a4ac-49d24365203a
CTTTCAATCCCGTATGGGATGCATC	25
>026a608a-3887-4053-a8e8-84f934a34e51
TCCACGATATAAGATCAGAATTCCAAAAGATGTGATCTTTGACAAC	46
>026c59ba-9b6a-491c-8865-1eeb442041a2
GTCTCAATGACCTCTAATCCCTTTCAGGGATTGAAAC	37
>026d26e0-b516-4347-b212-2b8efe6ebed0
AATTTAAGGTTAGTTCCATTAAAACAAGGATTGAAAC	37
>026d403a-3c48-4ef8-bee1-75cafe2dea5c
TTTAAATACATATAATATATAAGTTAAG	28
>026d4539-6384-4df4-9786-29f4ab9a40f2
GTTAGAACTAGAGATGAAGCCGAAAGGCAATTGAGAC	37
>026f47cb-c227-46ba-b17b-73375b57403f
GTTTCAATTCCTCTATGGTGCGATTAAAAC	30
>b96afa60-93c8-4b8c-832a-56a1c205e5b3+026fa91c-47f3-48f2-af8b-6ea0fad7f820
TCCTAAATCGCCTAACGGCATCAAAGTTATATTCAG	36
>027198c3-8563-427d-b7a3-ad96ada6dcce
GTTTGAACTTCATATTAAATTTCTACTGTTAAACAC	36
>0271a6b5-a2d9-416f-be33-1d3ed973a336
GTTCACTACCGTATAGGTAGCTTAGAAAT	29
>0273648b-1c4c-429a-a087-6e6b6daaaad9
CGTTTTCCCGCGCGAGCGGGGGTGGGTC	28
>418fc50a-7859-4710-ac0b-7ab6d1695d98+0274b0b3-fbb0-44a6-8477-7318ba671b1e
GTTGTGATTTGCTTGAAAATCTGTACCTTTGTGGTATCTAAAACAAC	47
>2808b2b0-152c-48ee-999b-48cb139f7c0d+027884d7-6fa5-44eb-8aab-fff799202373
AACCCAATTCCTCATAGTTAAGATATAAAC	30
>027adf64-f98d-4360-8733-bb1f93d478b2
CCGTTCCCCGCTCGCGCGGGGATGAACCT	29
>027b6815-68c0-4e64-bc34-224488496a21
GTCTTAATCCCTTTGAAATCAGGGCATGTTTCCTAC	36
>027da7c4-9bb9-4201-9a83-ab7dbd14b3bf
GACCATCCCCCGCGTGTGCGGGGAGCAC	28
>02807d30-2105-4a41-a092-5f77a6dd3ae5
GTCACAGTCCCTCCAGGGGTGATGAGCGAT	30
>0280f2da-fd3b-4036-accb-25801bc4f375+1f996737-fa59-4fd9-9190-fd7e1f974040
GTTTCAATTCCTCATAGGTAGGCTACGAAC	30
>0281af8e-88e2-480b-85e4-c9f886191025
CATTTCAATCCCTCATAGGGATTTATGTGAGTTTCAACT	39
>02847704-cfea-4542-aa2c-bfa3c6737012
CCCCCGCATGCGGGGGTTATCGG	23
>0288ad9a-155b-4171-8a6e-b8bd7acb772e+0ae04879-e9ea-4c85-aa09-4445d785a419
CAGGTTTATCCCACGCCTGTGGGGAACAT	29
>028bba83-d811-44e0-949c-5dcff953973d
ATTTCAACCCGCGCTCCCACAAGGGGAGCGAC	32
>028d8360-ad81-426f-9c3a-72f413dc3bf3
GTATGTAACGTACCTATGAGGAATTGAAAC	30
>0290fd9a-65e4-4baa-a8e4-550e6c72b549
GTTTCCGTCCCCTCTCGGGGTTTTGGGTCYGACGAC	36
>0294bc65-ec64-421e-826c-076737cb0df1
GTCGCAGCGCGCCGGTCGCAGAGGCCGATGTTGA	34
>02954eb4-cb44-4268-bcdb-ec12cd4e7a77
GGGATCACCCCCGTATGCGCGGGGAATAG	29
>02956f59-ffb5-49d3-b8e4-0fd3bfa3b26f
GGAACATCCCCGCGGGTGCGGGGCCGCC	28
>0295bc56-74b3-46ce-8582-0897de6254d9
GTCGCGCCCCGCCCGGGGAGTGCGGATAGAAAC	33
>0296804c-2fdf-4fef-b24f-3ad265876df3
TGTTGTGAAAAGGTTTCAAATGTAACTTCGTATGAGTTCTTAAACAAC	48
>02995c70-7caa-4329-8e18-a91b080f5586
GTTTTGGAACCGTTCAAAACAACACAGCTCTAAAAC	36
>029b52d7-02ae-41f1-a616-c70849d71aba
ATGAACTATAAATTTGAAAAGTTTTGAAAT	30
>029df32e-4cfb-452f-aef3-8f3e0c6bbcd3
GTATTTAGCCTACCTATAAGGAATTGAAGC	30
>029e4c7c-f881-4a8d-8950-7e4f2edf96e3
NNNTAGGGACAGAATTCCGAGAA	23
>029e730e-1654-4878-b301-6e97733044a2
GTATCAATCCCCTTACGGGGCTAGGTGGTTTGCAAC	36
>02a07967-9c0d-4973-a40b-47c644002950
AGCTCATCCCCGCTGACGCGGGGAGCAC	28
>32d9733e-87ad-4ebc-abc8-470f8477ef89+02a183ba-b69f-45ca-a352-021d2227006a
GGGACCATCCCCGCGGGTGCGGGGAGTAG	29
>02a2aea6-7628-4c8a-a26e-649ce7bd5085
GTCCTCCCCGCCGACGTGGGGGTGATCCG	29
>02a5cbf5-f394-4cf8-85a8-42ce4683ed68
GTGGCACCGGCCCTTCCGGGCCGGTGCGGATCACCAC	37
>02aa1385-7fbb-4c78-bada-fd3df5d5bfab
GTCGCTCCCTACACGGGAGCGTGGATTGAAAC	32
>02ac6ecf-5d28-435b-8ec1-c4c4f79c22af
ATTTTAGTCCCTTTTTAAATTTCTTTATGGTAAAATC	37
>02ac8ae3-bae4-4918-bb3d-cf44bfc35c1a
GTCTCACAGCCTAAACGGCATCCCGCCCCTGCAAC	35
>02ade0e8-395e-415d-ac69-691da554ddd0
GTTTTACAGTTTTTAAATTCTTTAAGGTACAAAAAC	36
>02b2380c-0667-44dc-8b63-adb8d9c85d68
GGGATCATCCCCGCGAATGCGGGGAGCAC	29
>02b42a14-8f32-413a-9479-97b50a7893c6
AAGCAAATCCCCTTATAATCGGGTCAGTATGTAAT	35
>02b78dc7-33db-4cd5-9aea-12da0c9b4f44
GTCCCTCCCCGCCAAGCGGGGGTGAGCCG	29
>02ba1569-531e-48a0-9b77-39609698a422+d8fd933b-e14e-4606-b735-3de3112cbf7e
GTGTTCCCCGCGCTCGCGGGGATGAGCCG	29
>2b488a4d-4551-44e1-a791-640a9aa85e74+02ba490c-6fe9-41e4-85b7-c67c678b5c82
GTTTTCAAATCATTACCCCTAACGGGGATTAAAAC	35
>5c36b6d1-5aa1-45b7-acf0-9211ba5240dd+02bbb92d-5d2f-4087-b384-58d6b7088b56
GTTCACTGCCGCATAGGCAGATTGTACT	28
>02bd6f4d-c7a7-4366-901e-cf5b806ea770
CCGCCGCTCGCAGTGATGCCGGAAGGCATTGAGCAC	36
>02c03641-96df-4fa0-bcdf-3d01cf4b79b7
GCTGTAAGTTCTTATGCAAAGTTACTAAATTGGAGTCAAATGACCGC	47
>02c26205-64a3-49ba-b91e-90c5eb641394
CGTTTTAGTCCCTTTTTAAATTTCTTTATGGTAAAAT	37
>4d1df755-7d39-436d-88cf-5869be51b694+02c2cf5a-64a3-4c82-8a4b-38fbb252c17a
GTTTCCGTACCTCTAAGGAAGTATTGAAAC	30
>02c621fa-5f62-4d3b-89e7-0c44e82723fc
CCGGTCCATCCCACGTGCGTGGGGCTAAC	29
>02c96166-b911-406a-8fa2-2bc7346fa89d
CACTTCCGCGTCGGCGGGTATGAC	24
>02c98eaf-3cea-49bd-897e-5f2ee825659d+994335ca-aad7-47f8-abfa-bbc3a51ae255
GTCGCACTCCGCAAGGAGTGCGTGGATTGAAAC	33
>02caa2c6-18db-41d4-8e70-e07f55b2f4aa
GTTTCTAAAGCCCTCCTGCTTGGTAGTGGGTTGAAAG	37
>02cb07de-6a63-43dc-9c7f-0d1a03eb6369
GTTTCAATTCCTTATAGGTAGACTATAATC	30
>aaf9267b-7e68-4504-a825-db11f44914fe+02cb87ee-28dc-4542-89a9-c4e1c48122e5
ACTGTTTATGATATTGCTTTCGTACTAATTGAGAGGTATTCACAACG	47
>02cba664-0e27-472b-9945-c4cc6adc0aad
ATTTTCCCCGCGCACGCGGGGCGGGTCCC	29
>02cffa3a-1e73-4769-bc52-6e9c90ee44a5
CGGCTCACCCCCACCTGCGCGGGGAGGAT	29
>02d0a94b-94da-4f68-aeb1-d3850b3d4fd8
GGACCACCCCCCCTCGCGCGGGGAAGAC	28
>02d234c9-8317-406a-9ea6-f4831e1fe0df
TTTAAGACCCCTCAAAAAACCCTACCCTGTTACAAC	36
>02d598ac-c57b-4724-8d3b-56844a38446c
GTCCCAATGACCTCTAATCCCTTTCAGGGATTGAAAC	37
>02d80adb-462f-4b75-ab7d-45dd76016aeb
GTTCGCCGCCGCGTAGGTGGCTTAGAAA	28
>02d93ab3-8479-4cc1-a351-41d49d40253e
AATTAATACAACTATTGTTAAAGTTAAAT	29
>02dbec8b-b90e-4af2-ad5d-b0c6162b393e
GGAACAATCCCCGCACGCGCAGGGAGCAC	29
>180de40f-a3f6-4fb6-bfde-8c6186b982a7+02dcf446-d3a0-4f9b-a443-d7e1a19d0b0f
GTTGCAATTTCACTTAATCCCTATTAGGGATTGAAAC	37
>02dd7162-d53f-4d00-b668-0f69874c907f+1e882256-a9af-45b6-ba32-af9481ec0f5b
AACGTGTTCCCCGCTGGCGCGGGGAACAT	29
>02e10c96-af17-4c95-a0db-aa5709a3ab24
CTTTTAATCGTACTATCGAGGAATTGAAAT	30
>02e1c351-b266-4e0c-8f73-306088e3bdda+ae3afbce-b02e-46f5-b260-d684832c67db
CTGAATATAACTTTGATGCCGGTAGGCGGTTTAGAA	36
>02e2b564-b03a-4b27-aeab-b49a3c1b6ba8
GGGTCCACCCCCGCGTCGGCGGGGAGCAC	29
>02e3e2c1-1048-426b-b59d-c7252370a622
GTTTCAGTCCCCTAACTTTTCGGGTCTTCAATGTAAC	37
>02e5f761-2e60-4711-976d-b4893d24ee02
GTTTCCGTAGAACATGGTTGTGTGGAAAG	29
>02e68efb-2644-4423-b818-59356c39179c
CTGGTCCCCGCGCGTGCGGGGGTGGTCCG	29
>02e7e207-502f-4c71-a2c7-2e3799eba300+5229a31d-9295-4920-85d4-cae438dc8d84
TTTCTAAGCTGCCTGTACGGCAGTGAAC	28
>02e813eb-82a8-423d-a794-ad3ffc4c473f
AATGCCATCCCCTTTCGGGGCTATCTCTTCCTTAAC	36
>02eb4b3c-bd0a-4270-aa73-a57f07acc86b+77f89b1f-4b50-4ace-b2b6-29d2b8fa5b52
CCGTTTATCCCCGCTGGCGCGGGGAACACA	30
>02f2b81b-b472-4d3a-bb58-56dca90f88ea
GTTTTCATCCCCTTACGGGGTAATGGTGGAGTTTAAC	37
>02f6f592-97a0-4fdb-b43c-185c7ab0050f
GTTCCAATCCACGCGCCCGCGAGGGGCGCGAC	32
>02f726e2-144b-460d-9401-5960b25a9f9b
GTTTCAATTCCATAAGGTACAATTAACAC	29
>02f94017-aab3-48d2-beb8-ccb68cc036d6
GGCTCATCCCCGCTCACGCGGGAAGCAC	28
>02fa1b4a-b685-462a-9ce2-9302d751e930
GAGTAATCCTAGAAGGAATTGAAAG	25
>02fa9195-3e24-410b-b1b7-5f505f662f4f
GGTCTATCTCCGTGCATGCGGAGGAACC	28
>e6d43829-29aa-42bd-a407-c407a009f117+02facd24-2f08-414a-af88-435a6d63c5c0
TTTCTAAGCTGCCTATCCGGCAGTGAAC	28
>7ecf2004-4064-4e2e-8c94-3bc0a42c5ae4+02fd527b-a864-469b-822e-fb73fba34612
GTTGCAATAAGACTCTGGGAGAATTGAAAG	30
>0e441e9b-1d10-4503-9bc2-824a06630d36+02ffb92d-00ce-4ead-8a9f-451d9d69b4d0
TCGGGTACCCACAAGTACTCGTGTGTTTAAAC	32
>02ffc382-564a-4dbd-a8dc-37015f33793f
CGGATCATCCCCGCATCCGCGGAGGACAC	29
>03052aaf-8d5d-4a9c-9169-981a02ad5bed
GTTCTCCCCGCCGACGCGTTGTTCCGTCC	29
>0307051d-384c-4c66-9211-72e52f70a8c6
ATTAAACCTTAACACTTTGTGTAAAAAAGA	30
>0307fbfb-4dc5-4559-91f1-d4f8e77cdfee
GCTCACCCCCCCGCGTAGGCGGGGAAGAC	29
>0307fe15-8646-44f6-a89c-5afdea30cc5b
ATTTCAATCCACTCACCCATGAAAAGTGAGAC	32
>0309b4da-5e8c-4264-a1ea-b0744f4f9077
GTTGTGGTTTGATGTAGAATTTCGATAAGATACAAC	36
>030a351b-7484-4f6d-b134-45d741294f07
GTTTCCTCCGCGTGCGCGGAGACAGGCC	28
>13be7ce5-47b9-4942-9908-4f174cf679c0+030b58fd-6b71-4a85-8986-8d497aa6b534
CGGTTTATCCCCGTTGGCGCGGGGAACAC	29
>030c0708-da36-4c71-b402-24491161088e
GTTTATCCCCGCTGGCGCGGGGATCGG	27
>030c755b-84c9-4e7d-996a-451e51a2361a+0a547160-6d62-4a58-8658-8f1c824e400e
CCTTCAATTCTTTTTGTGTTGTTAC	25
>c181f0a0-cfe4-4cd7-b4db-55a214ca4b65+030cdff4-d95b-414a-8de2-0f4f657e3e9a
CTCACTATACATACACAGTCCGTAAGGCTATTAAGAC	37
>030f574d-0fdd-4153-bc5c-d2457c863230
CGGTTCATCCTCGCATCTGCGGGGAACGC	29
>03103a29-c737-4bce-aa84-07fcd1d215c9
GCTGCGCCCGGTCTGCAGACCGGGCGAGGATCGCAAC	37
>03146553-59f5-4b5f-ae93-c53dda572750
GTCGAAAGACACAGCCCTGCTCGAAAGGGATAAACAT	37
>0315a77c-8e0c-47ff-9b01-8ce327dbd836
GTGGTCCCCGCGCGTGCCGGGGGGGGTGG	29
>0318a2dc-247f-446e-87bc-6e1b4353f966
ACTTTTGGACTGTACAATTTTTATATAGAGTAAAGT	36
>031ad2b4-6315-43c7-a54b-5a9b0a662c00+8e70dbdb-c62c-467a-811d-b6f2a39b2824
GTCCTCCCCACGCACGTGGGGGTGAGCCT	29
>032315cb-8310-433f-8f3e-ce1486b0e0bf
GTTTTAGAGTCATGTTGTTTAGTTTTCGCAAATACGA	37
>92fcd2e5-ba77-4807-a8d1-9bed85bc6716+03249854-302a-4f1e-b368-0ab9c41aff7f
GTGCTCCCCGCGCCAGCGGGGATAAACCG	29
>0327b0cf-2d44-42f3-b0aa-2053ff89ed31
GTTTCAATCCACATCAGTTCCGGAGAACTGGCGGATC	37
>03283e91-2c12-4de9-8feb-bf184c88d0cd+19ff6965-562c-49fc-a238-8d977dc75039
CGGTTCATCCCCACGCGCGTGGGGAACAC	29
>032973a2-13b6-46a4-b1c9-82e402b576e2
CGACCGATCTTTACGTGCGTGGAGAGCAC	29
>032a00cd-484f-4357-bf82-b2a916801143
GTCACATTGAGAGACCCGAACAGAAGGGGACTGAAAG	37
>032e212b-3cd2-4aff-b1cb-e8ab3c9b2e99
GTTCACTGCCACACAGGCAACTTAGAAA	28
>032f0345-1ede-4bd9-993c-b00805f38bdd
GTTTCAGTACCCTCTATCGGGTCGGAGGCTGTGCAGC	37
>0334f804-63d5-443e-ab09-06b0f6d7795c
GTGGTCCCCGCGCACGCAGGGGTGGTCCC	29
>03395f81-112f-474d-a5e1-300a6cae51f7
TTGCTAAGCAGCCTGTCCGGCTGCGAAG	28
>0339b33f-063f-4250-ac55-859a5bb96254
GTCGGCCCCGCGCCTGCGGGGATGCCTC	28
>033c706a-f6a7-4214-b4c6-b178923c5bc1+1f3ab95a-a4ca-48a2-80ae-7d2082824e20
TTATTCCCCGCGCAAGCGGGGATGGTCC	28
>033fe117-e7f1-4d59-b121-e7c5fd6a4c33
GTTTTAGAGCTGTGTTGTTTTGAATAACCCTAAATT	36
>03403fd1-a604-4b13-896b-f99efded9725
CTGCTCCCCGCGCGTGCGGGGTTGGTTCC	29
>0343aa59-6e3c-4a35-b8fc-9fde20e78428
GTTTCAATTCCTCATAGGTAAACTAACAAC	30
>0346f03e-a41e-493c-a6b5-fed4a30a084a
CGGAACATCCCCGCCTGCACGGGGAAAAC	29
>034ee746-98d7-4025-bf39-2e89a4f6a80a
GTCGTCATCAGCCCTTGGAGGGCTCGCAA	29
>0350c877-3395-4763-8d8f-9bad9e61acf2
GTGTTCCCCGCGCCAGCACCAGTTGAACC	29
>03510331-11a3-471b-9339-ff7baa5cba2c
ATTTCAATACATCTTATGTTATTATTAAAC	30
>035128f7-f969-468f-bc3e-7161e083fe27
GTCTTGGATGAGTGTCAGATCAGTAGTTTAGAATTA	36
>035176ba-4f3f-415b-9414-86c017e0b0df
CCTTCAACCGCCCAAGGGTCCGTCTGAAAC	30
>035424a1-ac7d-4601-b760-0b6b62ddf11b
CTGCTCCCTGCACGTGCGGGGATGGTCCC	29
>b9991cf7-2219-460f-b23b-e816e9eaaed1+035680d6-77cc-4043-a328-c044d8079acd
TTCAACCCAGAGTCCCGGCTATTTAGCCGGGAGATAC	37
>03583f93-932a-46e2-9e87-b90d1136877a
GTGTCAATTCCTTATAGGTAATGTATATC	29
>03595cb7-41c8-4e8b-9a89-26d9deba9391
GTCAGGAGGCACCTCGCACCTTAAGGTGCATTAAGAC	37
>035f66df-daed-4858-adf1-4f275d4740f6
ATTTTAATAGTAGCAGAGTGTAATGTAAAT	30
>035fe5ca-12c0-449d-8cab-f620215fa4fa
GTCTTAATCCCCTTAAATGGCGGGGCATCTTTCAGAG	37
>03604908-5bff-48ad-8429-2b9feb07d1a6
CGTCACGGCTGCCTGTACGGCAGTTCAC	28
>d40387c8-bbfe-420d-857c-aeeb19ca1dbc+0360b938-5b24-4c8a-bf08-03ae924b9242
GAAGCAATCAAGAAGAATTGAAAG	24
>0362c9ad-1ed1-4c8c-af47-79a2627dcff0
GGTCACTGCCGCACAGGCAGCTTAGTAAC	29
>950e47ac-c614-48f0-9aab-8585f946a34f+0366d1f3-24b1-4a69-9190-921b39e544ce
GCTGTTTCCAATGGTCCAAAGTTACTAAAATGAAAGCAAGTCACAAT	47
>0368457c-941c-4d48-a370-5b5f365f23a2
ATTTCAATCCACGCTCTCCGTAAGAAGAGCGAC	33
>0369d5e6-cf76-49ef-9734-02096c48833f
ATTTTTCCCACGTGCATAGGGATGATCAT	29
>036a3aa4-dc48-44e2-ae83-66c0ddf5676e
GTCTCAATCCGCGTTCGAGCAGCACACGGACGAGCAT	37
>036c0dfe-6f65-4a04-ab96-c0572c4c2607
GTTTTATCTGAACGTAGTGGGATAAAGCC	29
>037320a3-f754-410c-8461-32f9302ab704
TGTAGTCCCCACGCACGTGGGGATGGCCCG	30
>037791f5-c075-4bc7-ac8f-67056eb0c11d
GGGACCAGCCCCGCGGGTGTGGGGAGCAG	29
>037f2ae9-bf19-43ff-8a99-cd099496a61b
TTTTCTAGCTGCCTATACGGCAGT	24
>037fe819-a0af-4009-8f5e-3b8c9bfa39b4+98c892da-e831-441c-89dc-9136e7affd11
GATTAATAAAAACATTAGATGTATTGAAAT	30
>03818350-f30d-42cc-a7bf-120bd9cea8b4
GGGCTCACCCCCGCGGGCGCGGGAGCGCG	29
>03826fef-040d-4425-9aaf-09bc2dd0db02+f9e2a106-b065-42a6-8a2d-cc2abb8ca2d4
GTTGTGATTAGCTTTAAAATTAGTATCTTTGCATTGGTAAATACAAC	47
>0382d89c-9ced-4091-bab9-73df55cfa0bb
GTTTACATCCCTAATAGTTCAGTTAAAAC	29
>0387c9e8-984a-4f9f-87bb-79257e65fc8e
GCATCACCCCCGCGTGTGCGGGAAAAAA	28
>03898891-488c-49b8-a133-f5971d22c505
GTAATAATAGAATCACATTGGAATTTAGAG	30
>038c0137-d8dd-4e66-94b7-e12282a3ae0d
CTATCCGACGGTGGAAGCCGGCGGCTTCATTGAAGC	36
>038cd0a7-bcf7-4404-9b7e-710a09ebff6b
GTCAGGAAGCACCACGCACCTGTAGGTGTATTAAGAC	37
>038f3c2c-2316-4b36-85f9-0b1e077aef1b
GTCAGAGAGATAGTTTCAGCGAGAGTAGGATTAAGAA	37
>038f94f3-60d3-40a1-b610-9571c4e10434
GTCTTCCCCGCGATTACGGGGTTTAACCG	29
>0390f6ad-2e5b-4555-b969-23513c889b6f
GTTTCCGTCCCCATTAGGGGATCATTTAATTTAAC	35
>0392d3e1-513c-46c2-a9a4-d0fec41e53e0
GTGTTCCCTGTATATACAGGGATAAACCG	29
>03933c18-14b4-4b7c-9a36-947c0b0dbb44
GTCGCAATCCCTTCTAAATGAGGTCTTCTTTCCTAT	36
>03970477-f325-44e2-879c-749009aded83
CCCGACATCCCGCGCGTGCGCGTGCGC	27
>039f2009-91d5-4c25-a282-3c5264703dd9+4bf88964-c8c0-40b6-94d3-f168ce835a1e
GTTTCAATCCACGCACCCGCAAGGGTGCGAC	31
>532b8085-dfd9-4be4-9df0-9f996d0402f9+03a024a0-b2df-4676-967d-8bb0097b7bcb
GTTCACTGCCGCACAGGCAGCTTAGAAAT	29
>03a02e71-aaed-4956-a366-7675c897c3fd
AGTGAACTGCCGAATAGGCAGTTGAAGAT	29
>220dcb6d-5bd0-4e53-aa6d-8c0bbefedde9+03a1d743-3d88-4c63-af16-8bcfdccddafb
GTTTCAATTCCTCATAGTTAAGATAAAAAC	30
>03a24f8e-29e0-489b-a4a0-57e7c6a0b488
GTTTCCGCGGCGAATTCGCCGCAGCCTCATTGAAGC	36
>03a2c561-963d-411b-8618-14a8a1e92cd4
GCTTCAATGGGGCCGCCGACGATTTCGGCGGATTAAC	37
>03a59bcd-f05e-4e94-ba8b-246fa4608d65
GTCTCAATCCGCTCATACGCGGGTAACTCAGC	32
>03a7c4a5-e040-45fc-b3c1-860ab096a53a+2be0f216-4603-4a0b-a6ac-c86e93422b13
TGAATCACCCCCGCGCATGCGGGACAACT	29
>03b43860-ab6a-4ba4-8d6b-5303082d2be7
GTCAGAACGCACCCAGCACCACAAGGTGCATTAAGAC	37
>03b4c158-a13c-482c-b792-17172a9a7c79
GTCGCTCCCCGTGCGGGAGCGTGGATTGGAAC	32
>03b5f12b-a445-4c8d-b470-85ef8dddfb1b
GTTAGATATCATACTTATTAAGGATTAACGC	31
>03b623b7-f952-470d-bacb-8d380459d3ce
GTTTCCGTCCCCTCTCGGGGGTATCTCTTCCTTAAC	36
>03b65a0b-6138-4916-91d9-81095d7f8d4f
GTTTTAATACCCCTATAAACTACTATACATTATGTT	36
>03b802e1-9374-4717-ad3a-825d47da1f18
CATTGATTCCCTGTGAGGGATCTAGGGGTTTTGTGAC	37
>03bb1844-791a-4991-8a66-4ed508023475
GTCCTAATTCAATGCTCATTGAAGGGGTGGTTTGAAG	37
>03bb45b5-e79e-480d-82be-b7a078adf192
GATCCATGGCCCGAAGGCCGAGGGTGTCGCGACAC	35
>03bca1f0-8fc7-434c-8e96-21e256690ab3
GTGCTGCTTATGTAGGCGGAGGTGATCCA	29
>03c381a6-3d12-4f69-a822-649863549d89
GTATTCCCCGCGTAGGCGGGGGTGTTCC	28
>03c3fb37-f96c-4361-b316-42ba68280c81
GTTGCAAATTGCTTTCAATTTTCCGTAACTTTATGATTAGTTACAAC	47
>b37bd2ef-c642-4b79-85c3-a1bb99e5168f+03c465a0-59ca-4173-b563-3ff894245556
CGGTTTATCCCCGCTCGTGCGGGGAACGG	29
>03c5f43f-b22c-435a-a936-70b195b40fb3
GGGAACATCCCCGCGGGCGCGGGAAGCAG	29
>03ca25c2-9f02-4f64-a8a6-3fa60deaf327
GTCGTCATCAGCCCAGGAGGGCTCGCCAC	29
>03ca7f04-554c-4ccb-9fc3-c5d567695a12
GTCCTCCCCGCGTGAGCGGGGGTCTACCGG	30
>03cbcb10-fc24-43b7-bedc-c78449ed4415
ATTAAAATCAGACCGATTCGGAATGTGAAA	30
>422c4d0b-9a39-440f-a796-33bea79d99e9+03cbf478-3b60-4ae3-8037-73406fcca294
GTGTTCCCCACGGGCGTGGGGATGAACCT	29
>03cc23e7-dd00-4db4-896e-a0368cbbcf30
TTTTTAAACGGCTTATACAGCTTTCAAG	28
>03cf77de-f231-49ab-b449-fcb0a6c1860a
GTCGCACTCTACATGGGTGCGACGCATTAAAA	32
>03d17220-d9a4-4686-9a20-456021be0c02
ATTTACATTCCAATATGGTTAGATTCAAAG	30
>03d2638e-5620-4022-b458-0ec32cbe7c9e
AAGTGTTTCCCCTGTGTGGGGGTTATCG	28
>03d65394-bf83-4c2a-b6cf-00adba30a520
GTTGAATAGTAACATAGTATTCTATTAATA	30
>03e243b5-6323-4f79-aecd-074754c5df08
ACTTCAAAACCTTCAAACCCCTTTTAGGGATTGAAAC	37
>2ff14457-72d2-4d5d-80c0-26a7e9cbfbf9+03e68b3a-b34a-4e34-92ce-433a9261d5c3
CTTCCAATCCCCGCGCAAGCGGGGGTGAC	29
>03e9742e-87ec-4907-8a88-183cb24111ef
ATTTCAATACATCATATGTATCGGTTGAAT	30
>03e9c0b5-841e-4eaf-ba67-2d8eb1a4c79d+21e9d7e7-67c1-4234-b639-093778b24ff5
ATTTATATACCATATAGTTAATATAAAGC	29
>03ecc9db-9155-4309-913b-e4b47d66ab88
GTAGAGTCTCAAGAGAGGATAGAAAG	26
>03ecf824-d67c-407c-8163-480382df5ea5
CGGTTCAACCCCACGTGTGTGGGGAAAAGT	30
>03ef657f-6504-46f9-85f2-d4fcf03e6e86
GGCTCATCCCCGTTCACGCGGGGAGCACC	29
>03efed5d-f274-4ec6-815a-f77fedd6db1a
AGCCCCGATCACGAGGGGATTGAAAC	26
>03f0cef6-9b21-447e-a0b8-d1107e08ed8d
GTTTTATACTAACTATATGGAATATAAAT	29
>03f6ef7b-37e5-4fda-b143-e0f6a5e32c96
GTTGCGATCCTCGTCCGCCGGTGAGGGCGGGCGCCAC	37
>03f906a5-9672-4556-9582-3ad94b7f64ad+995cae2b-1a58-4ca6-ab30-25e71c953788
TTTCTAAGCTGCCTGTGTGGCAGTGAAC	28
>92ab706f-1455-4f1b-a383-369bdc49be08+03fb34c4-7603-425b-81b7-b821f1b0c13f
AGGTTTATCCCCGCTGGCGCGGGGAACTC	29
>03fe7e1f-d55d-49fb-8a8f-658f3da0fab5
GTGGCATCGGCGCTCCGGGGCCGATGAGGATCGCAAC	37
>03ffcb4b-65c4-423f-9459-dd7998371cd7
GTTGTTTTAGATACCACAAAGGTACAGATTTTTATCAAATACAATAG	47
>04003937-8129-4104-a033-477d73dc08ee
GTGCTCAACGCCTCTCGACATCACAGC	27
>0401f617-12d2-43b0-89fe-23f5983a4845
GTTTCAGTTCCTCGTAGGTACGATAAAAAC	30
>448297ca-7944-4225-b299-242290829390+04038feb-a6a2-42fc-a58b-f800207483a2
GTGTTCCCCACGCTAGCGGGGATAAACCG	29
>040607a8-ab46-4f41-895b-2df1cbe384ce+d0c5df73-9a00-4aab-8045-c9799ed39da7
GTCGCTCCCTACATGGGGGAGTGGATTGAAAT	32
>040a0c39-4d13-4ed4-90bb-e8ec9db66890
GGCCGTGCTTGACCGCTTGTTCCAATCTGATAGAAT	36
>f38eb3ef-5f97-430d-b7a5-e12d4ca5b982+040b8f83-59fc-4514-ad91-981b60926832
TTATCAATTCCTTTTGAGAATCATC	25
>040ce47b-72bf-4e6e-978d-7beb996c873d
GCCTTCATCCTTATTATACTGGAATAGATCTACAT	35
>040e8b07-8e03-4eb1-b309-47b0f5f37ef8+b845a066-af82-461b-80c8-fa702d4e235e
GTTTTAGAGCTATGTTGTTTTGAATGTTTCCAAAAT	36
>040f1c21-b7f7-4888-ad92-1c46b4e25c56
AGAATTTAACTGGTTGATTCGACATCTACCTGAGAC	36
>04123be9-415f-4d66-8720-2d5f01753fef
GTCGCCCTCCGCGCGAGGGCGTGGATCGAGGC	32
>0413441b-c17d-4285-9763-c972bc866e4b
CTGTTCCCCACATGCGTGGGGATGAACCC	29
>041592e4-1cba-431e-b90e-21bbc7e4c48f
ATTGCAATTTCTCTTAATCCCTATGAGGGATTGAAAC	37
>041e3fcf-d52b-4a02-99cc-252b71ffe51e
GTTATATTCTACAATAAAATAACAGCCGACTAAAAC	36
>0426b9e0-9147-4676-ad3b-55dbfebd51e6
GTTGTGATTTGATGTTATTTGAAGGTGGGTTATATT	36
>04282c9d-05f5-47b7-8cc1-af4e1d456734
GTGCTCTCGGCGCGAGCGGAGGTGGGTCG	29
>042a6565-a700-401c-8291-e3a00bff5032
CGGAACACCCCCGCGCGGGCGGGGAAGAC	29
>042c69ab-21bc-43eb-aebf-e6da3e43db06
CTCTCAATCGTACCTATGTGGCATTGTGAC	30
>042ce902-5ed0-4506-8e58-b7811e55f606
GTAGAGTCCAAATAGGGAATAGAAAG	26
>042d3be4-6d0b-4f71-bc4c-15ec0d23f69e
GGGACCATCCCCGCATGCACGGGGAGCAC	29
>042dfde8-7744-4407-b845-cf65cc6779f4
GAAGCGACCACTGCCCCGCAATGAAGGGGATTGAAGT	37
>042fde71-b127-4369-86f3-37a9e3414b45
CGATTTATCCCCGCTGGCGCGAG	23
>04336467-dde5-40d7-8bfb-a21c7673c9ca
GTCTCGCCCCATACGGGCGAGTGGATTGAAATA	33
>5b2454de-d604-41ae-98c5-008dbce9ba32+04374ba4-1bd0-41ee-b0e7-73a338827195
GTTCGCTGCCGCGCAGGCAGCTTAGAAA	28
>043ac634-c148-4603-a284-ec63ee3fc33a
GCACCCATCCCCGTAAGGGGTTAAGGAATTAAAAC	35
>043de23d-aa60-4945-bc47-f7e9067af30b
GTTTCAATCCACGCGCCCGTGGGGGGCGC	29
>0441df99-9b2f-4b87-9d1d-951a04c12501
CCTTTCAATTCTCTAGAGTCTTATTGCAAC	30
>044274f9-7945-4b57-8403-aafb10597cf6
GTTCGCTCCGCACCCGCGGAGGTCACCCGT	30
>04436b1a-d719-4d11-8369-3e68922c0d93
AGTTTCATCCTTATTTTAATGGATCTTGCTCACGAAT	37
>044418ca-a26c-4863-a918-e817b19cd92d+6d86097e-296a-4747-84d9-b7a77141264d
TTTGCGGTCCTCGGCCGTCCCGAAGGGCGACCGCCAC	37
>0449a020-5614-4a75-9886-b1e9a1310dfe
TGTTGAATACATCTAATGTTAAAGTTAATC	30
>044a236d-eed9-4910-b588-e032e8d250bb+f84ceb99-4691-45c8-b6dc-50ac00690c6a
GGGACCATCCCCGCGAGCGCGGGGAGCAG	29
>342e3a2a-8615-464a-8680-e8babae43e1d+044d4cdb-8d61-47e4-9cf7-f98b2ea4c017
ATTGCCCCTCCTTCTGGAGAGGCCCTTCATTGAGGC	36
>044d4f9e-10e8-4ce3-92df-18123902748e
GCCGCTACGGAGCCCGGCCGTGTCGGCCGGGAAGAG	36
>045060bf-25ef-4d80-93ce-7d9c42361586
GGGACCAACCCCGCGTGCGCGGGGACCAC	29
>0452a015-174b-46d3-9454-839758b42746
GTTTCAACTCACAGCTGCGTGAAGGCGGCTGC	32
>0453d9c1-8fd0-448e-9e60-27f54f841975+fa44e46c-6cbb-4c1a-b17d-d597299ffc67
CTGAATATAACTTTGATGTCGTTAGGCGTTGAGCAC	36
>04565ba9-01e6-489f-bf7d-12725a1587ac
ATCGCCCCTCACGCAGAGGCGCGGATTGAAACA	33
>0458b12d-256b-4a0f-b638-2142d7ac3a22
GTTATTCCCGCGCATGCGGGGAGGA	25
>045b0c33-0487-4e59-a048-cb74a9f57ab0
GGGCCTATCCCCGCGGACGCGGGGGGAAA	29
>045c55d8-777d-45bc-8236-e647bae85e8b
GTTGTTCCGCCGAGATCGTTGGCGGCCCCATTGGTGC	37
>045cf588-89d9-45ea-b1db-aef10ffd7075
CTTTACATAACCACTTCCCCTAACGGGGACGGAAAC	36
>045f7869-99e6-43ce-a1d7-8a8d85b14e19
CGGAGCACCCTCGCGACGGCGGGGAGGAC	29
>045fe4bc-cddc-48c1-9ee2-4b4a61f27147
GTCCCTTGACTCCCGAATCCGGCGAGAATTGAAAC	35
>0463596f-285e-424d-99d6-9ac6c653615d
CGTCCCGCTCGCCGAGATGCCGAGAGGCGTTGAGCAT	37
>0464b96a-7a51-44b3-bf1e-8c272e5db973
CAACAACCTAAACTATGTGATATGTAAAT	29
>04690f03-9b36-4dab-a5e0-579a213d228b
ATTTCAATCCATGCACTTCATACAAACTGCGAC	33
>046b70b1-7b19-49f3-bd71-8e257087dcd0+ff8b9387-da6e-4c71-a745-da83acea5605
TTTTCCGCTTTGAAAAAAAAGCGGCTCCATTGAAGC	36
>046d62d7-b8c1-473b-805d-614408463832
GTTTCAATCCCTCATAGGTAAGCTAACAAC	30
>046fcc68-d4ea-4362-8ac0-5131ce6a0dc1
GGATCATCCCCGCGTGCGCTGGAAGCAC	28
>04710b11-ac62-44da-b0e0-f00d777f5631
AGCTCCCCCGCGTCAGCGGGGGAACTCC	28
>04728e4e-5e9a-493c-8f2e-556d4bde71da
GTTTCAATGCCGCACGCGGCTTTGCGGGTGGTGCAGC	37
>04742fe9-85a0-4aa9-8e18-806804e37364
GAAACACCCCCACAGGCGTGGGGAAGAC	28
>04757b1c-98c7-4b76-9048-24d5e30ef28d
ATTTCCCCGTAAGGGGATTGAAAC	24
>f79e6b96-45ee-4dd2-813e-3573f0c73426+047598d1-d854-4f2b-9113-461c3d34ed2e
CTTTCAAGCCCATTTCCCCGCAAGGGGGCTGAAAC	35
>047830d9-f3f6-4db7-b35e-036a13e194c2+58d6ba1f-6777-4178-9483-a48b163516b6
GTCGCTCCCCACGCGGAAGCGGGGATTAAAAC	32
>04783fc4-d943-44cd-9137-583d652a7401
AGTGTATTCGATCCTTGCTTTGAATCAATCCGCAAA	36
>0478d512-7309-42c5-acc0-cc0e9a222158
GTTGAAACTTTCCCGAGAAGTAAGGGAATTGCGAC	35
>047ba261-27bc-4246-a44d-46a4e12a08c5
GGGTCTATCTCCGCGCACGCGGAGGAACC	29
>047d225e-67d4-4b5d-92af-b4694c6d5681
TTTCTAAACAGCTTATGCAGCTGCAAAG	28
>047d842e-0eca-41ad-a8f3-6ef11148f9a3
TTTTACCCTCCACAAGGGTTCGTCTGTAAC	30
>1d88a788-e6a6-4004-b40f-df5e47873447+047d86b7-29c1-4bf3-b0ed-ca432ecc7f14
GCATCTAGCTGCCTGCACGGCAGTGAAC	28
>04808d5a-125a-4b4d-81a2-52b1da092f7f
GTTTTCTCTGAACTTAGTGGGATTTAAAG	29
>0483ceb0-9b0e-4205-9082-63b400835039
GTTTCAATCGAACTTAAGAGGGATGGAAAA	30
>0486825d-4360-47e7-a1c0-1f2dd8349b79
GTTCTGAGCCTACCTACGAGGAATGGAAGC	30
>04890774-bda7-48dc-ae6f-9f9f147562c7
GAGTTCCCCACAGGCGTAGGGATGAACCG	29
>048fa5d6-b6f9-4d99-a11b-2fcb5077e075
GTTTCCATTAATTCAACTTCCGAAGAAGTTTTGGGT	36
>048fde2d-4047-4945-81f4-c023be356e9d
GTTTTAGTACTTTGTAATTTGAATATTGAAAGTATA	36
>0490cea9-395f-4f76-ac6d-40e195a1ccd6
GTTTTAAACCTTATTATAACAGGAATACATTCAATAC	37
>0492d672-1d4d-4b65-adc2-e27750966e42
GTTTTGTTACCATATGATTTTTTGCTAGAATAAAAT	36
>a7b04e81-7d56-41dc-b3b3-d49740b78ac0+0492f14d-6885-426d-8fb9-ebba45b37e37
GATAATCTCTTATAGAATTGAAAG	24
>b960d3f1-8d8a-4128-8bcf-1e3912c9b19c+04982ae9-2305-4560-a581-8790ec8253dc
GTTGTGAATTGCTTTCAAATTTTGTAGTTTTGTGATTGATAACAAC	46
>e1665c9d-5800-4dd2-97c6-9b6be26cd13f+049b549a-ff8b-464d-a771-d561fe075619
GTGTTCCCCGCGTGAGCGGGGATAAACCC	29
>049bb6e4-448d-41fa-95e3-bf94bb69bfb7
GTTTTAGAGCTATGCTGTTTTGAATGGTCCCAAAACG	37
>049bbf0d-4f0f-4520-8974-9b4913476a97
CTCTTCTCCGCGCACGCGGAGGTACTTCC	29
>049ce4a0-6baa-4c9c-b11c-41df4e37d8fd
CTTTCAACTCCATGAAGGATTCTAA	25
>c186f021-a529-46fd-aa7f-6e968f3222c2+049e1104-07a8-4510-8694-df102c597cf7
AGGTTTATCCCCGCTGGCGCGGGGAACAC	29
>04a022da-8c87-44ee-9a68-797e00523dd9
GTTTTAGTTACTTATTGTGAAATGTAAATA	30
>04a3046c-3a2a-442e-bfe7-e461a57099c6
ATCGCCCCAACACACGCAGGGATGGTTC	28
>04aa079a-cab5-4cbf-956c-242d7398eb09
GCTTCAATCCACGCCCCCGCGCAGGGAGCGAC	32
>04aa97d4-6161-44b7-9bb7-48b03c4a9582+95349ae6-b72b-4f0a-9ccd-fe64470a6a74
GTTCACTGCCGAACAGGCAGCTTAGAAA	28
>04abe332-3bb6-49e5-a7a3-fdaaa7d85367
CTCTGAGAGTATCTTCCATTACAACAAGGATTAAGAC	37
>04ae64ec-ea5a-4c17-a9ff-80188ea34023
GGGCTCATCCCCGCACGTGTGGGAGCACG	29
>04afaa6f-9901-46bf-abee-94c0f328abf5
GCTCGCCCCCCGCTCACACGGGGCGGAC	28
>04b1ed4d-d36e-435f-9e15-bbec10b9fb5e
GTTCAATGCCGTACAGGTAGCTTAGAAA	28
>04b2c033-aa15-433c-b344-ce45269879ef
GCCATAAAGCACCAAGCGCCAAACGGTGCATTAAGAC	37
>04b39dfe-e7f3-45e0-b81f-c31a341b6a08
CGGAGCACCCCCGCGCCGGCGCGGGTCCG	29
>04b487f0-052b-4d7b-b6a2-58b2e23b9618
TTTCTAAACTATCTATGCGATAGAAAGC	28
>04b61205-b6e9-4483-a00f-fb26d4097d24
GTCGAAAGACATGCCCTGTTCCAAAGGGATTGAGAC	36
>04b8d246-d6fa-4aab-b6ee-4dddbe2dfc13
CGAGTTCCCCGATGGGCGGGGATGAACCG	29
>9dfdc3eb-4702-4279-bcf5-0202cc55225e+04ba1add-064c-4458-8e54-f79bd48c5774
TGTGTTCCCCGCGCCAGCGGGGATAAACCA	30
>04bad587-5480-4411-9fcf-360708ff7c48
GTTGCGATCCTCGCCCGCCAGTGAGGGCGGGCGCCAC	37
>04bb8b71-d44b-47d3-bd09-2960a3a0d543
GGGAACAGCCCCGCGGGAACAGCCCCGCG	29
>04c1ea16-0fbc-4419-93e6-970b04f59952
ATGTTCTCCGCACCAGCGGGGATGAGCC	28
>04c2637f-7d04-4f2e-80e8-5d4d257f61a9
CGGTTCATCCCCACGCCGGTGGGGATCGG	29
>1bd2fb41-3839-4ebe-858c-c25515b8810e+04c3eedf-5394-480d-b354-c8216e0e30ad
TGGGGTACCTCCGCTCGCGCGGAGAGGAC	29
>04c4a33c-d01e-43de-a635-5190a02a2ae1
GTTTCCGTCCCCTCTCGAGGTAAATAGGTTTATATC	36
>04c8d326-225b-4d9d-80bd-aa3609805cd1
GTTTTAGATTAACTATATGGAATGTAAGT	29
>04c99011-a05d-42d0-8998-d461463ec260
GTTGTTATTTGCTTTCAAAATGATATTTTTAATATC	36
>04cf231d-252f-4852-953b-4cd7056e3e55
GTTGGGACATGCCTGTTTTTGAAAGGTATTCACAACC	37
>04d299ed-c275-4b13-ae7c-ccb0595e0b1b
GTTACAATCCCTGCCGGGTTCCTCTTCCTTTTCTGACT	38
>04d62e28-44a6-4099-b11a-288a0243bb39
GTCGCGCCCCACGCGGACGCGTGGATGAACCG	32
>04dc8e0a-5a4a-4dd2-b0b4-f3806c70f08d
GCCCGGGCGCGCAGGGGGTGACCG	24
>04dc94de-b9d0-4981-a67d-8ba7bf3fe427
GGAGCATCCCCGCGCATGCGGGGCCGAC	28
>0a609cd7-8beb-4b9f-8777-62b0bbac8527+04df17a6-6211-4886-b52d-d13d05f6a10e
ATTTTACCATAAAGAAAATTAAAAAGGGACTAACCC	36
>04e46c89-267f-4f7d-b86b-0e841393b72a
GTGCTCTCCGCGCGAGCGCAGGTGACCCG	29
>04e51ce4-2dc8-47fe-9cad-38b10c1754be
GTTGCATTCCATGTCACGCCGTTGGGCGTATAGAAAT	37
>04ea3753-9fdd-4d2b-ba88-b42c51412053
CCGTTCCCCGCTCGCGCGGGGATCAACCG	29
>04eb126d-79c0-4532-8780-26ef68b23fad+7ab1a6ee-1ecd-4737-966a-701834fb4798
CCAATAACCCCCGCATGCGGGGGG	24
>04ec7447-5c99-407f-86f6-d20bb662c36f
CGGTTCATCCCCACGCATGTGGTGAACAC	29
>04eda4c6-7e85-4db4-be88-019bea5fffb7
GTTTCTCTCCGCGCGCCCTGGGCGGGGCGCGAC	33
>04ef077e-9bb2-4378-80a5-7b4a3ed624e1
CCTGTCGTCATCCCCCGAAATCGGGGCTGCCCCAGG	36
>04f0792d-fdfd-44c3-8c21-e9cdcfec3838
GTTCCGATCCTCAGCGGCGGGCAAAGCCCCCCGCTGC	37
>04f5645e-1639-425b-b1ef-1e60f336340a
TCGCGCCGCCCGGGGCGTGCGGATAGAAAC	30
>04f68241-93dd-4041-b6b3-31824264d6c9+c8f9b4e2-60e8-4cca-bd36-a9b0d2d27cb1
GAGTTCCCTGTATACACAGGGATAAACCG	29
>04f929db-4e1f-45ec-8572-526460e88fee
GGCTCCCCCGCCCCCGCGGGGATAGACCC	29
>04fa4fcd-d6e6-43fe-86e5-c7bd62854566
GTTTTAGATGGTTGTTAGATCAATAGAGTTTAGAAG	36
>050138ea-66fe-4748-8ee7-97939a9d73df
GTCTCAATCCTTGTTCTAATGGATTCACTATTCTTAC	37
>050771f4-c700-4b3b-bd34-a538f26df323
ACTATAATTCCAAAAGAAAAATCGCTATGCTATGAT	36
>050779a3-e051-4a1b-988a-ffde90005241
CTTTAAATCCCTAGTAGGGATTTTGATAAATTGCAAT	37
>0509513b-43de-4e84-bf90-9166cb10a4c4+3e6552a4-59eb-403d-bf14-6353f679969b
TTTAATTCCAATTAGTTAAGTGCCTGAATGGAAAC	35
>0509ac6b-763e-407b-ad8d-b7ee89d7e832
GAAGAATTCAATAGAATATTGAAAG	25
>050afd0d-53af-4919-8301-09e33686bbd8
GTGGTCCCTGCCGACGCGGGGGTGTTCCG	29
>050e352d-ce39-4e1d-ac3d-b6f91c88a779+dae0888f-f086-4250-bdcc-2b6cc8eedc32
GTTAATCTCCTATGGAGTTGAGAG	24
>050ffd49-c42a-4629-87d3-d3a545f097b5
TTTCTAAGCTACCTACACGGCAGTGAAT	28
>0510080f-b793-4ceb-9a48-425b86dce6c4+678a8e26-7252-4050-a65b-a88c399a3812
GGGACCATCCCCGCATGCGCGGGGAGCAG	29
>5ab8003c-8015-4d6c-a669-ba010ddbe7d4+0510b95e-e317-42af-83b3-7c45dbf772d4
ATTTAAATACATCTCATGTTAAACTTCAAC	30
>05122ebc-3b56-4a04-8fe7-5aca1688091d
ATTGAGAAATGTAGTTCCCCGATAGAGGACGGAAAC	36
>0513cbd4-8763-45b9-9db7-42bf8cfb6468
GTCGCACTCTACATGATTGCGTGGATTGAAAT	32
>0513da1f-40b6-4e25-aefa-07fa3be77cdb+e9e3e4c3-4843-45d4-8d1b-4d57f41a09b7
GTTGTGATTAGCTTTAAAATTAGTATCTTTGCATTGGCAAATACAAC	47
>05160c78-7e77-4cb7-8712-5a089ae6cdbd
GTTTAACTTCTACATTAGATGTATTTAAGC	30
>051797fb-b291-4f1c-90bd-eae45dd31f31
GCCGTCCCCGCGTATGCGGAGGAGAACCA	29
>0519fe92-3f28-4719-8321-b1a89c7b99da
GTCTTGAATAGTAKTCATATCAAACAGGTTTAGAAC	36
>051b2dab-523b-4023-80cc-fd9d5f37427d
GTCACGCTCCATGTGAGCGTGTGAGTTGAAAT	32
>051cd886-52dc-4872-9439-da8deb72cf63
ATTCAACCGATACACGTAGTGTTTGGAAAC	30
>051d4f23-6fd6-4ccd-9849-1b00f6308f1f
GTTTCACGGGCACTCTGCCCTAATCAGTCCGTCGT	35
>051db06e-124d-432f-b55f-ea042289463c
TGTCTCACCCTTCATGGGTGAGTGGATTGAAAT	33
>051e4b4c-0379-4126-b24c-749019b768fb
TTTAAATATATCTAATATATAAGTTAAA	28
>05202642-b502-4475-8790-37ebe9fb77f3
GTCGGCCCCGCGCACGCGGGGATAGTCC	28
>0520606e-b554-4e6d-be0d-ab6de464cf59
GTTTTCCCCGCGTGAGCAGGGATGAGCC	28
>05218da6-08ef-414f-8e56-f4e7d2b87253
GTTTCAATTCCTCATAGGTAAGATCGAAAC	30
>0522a688-9299-4f34-bb83-36701e24a0ce
GTTTCATTCCACGTGACCCCAAAGGGTGCGAC	32
>0523215d-cec4-4d0a-b2d9-c4f225923a8d
GTTTCCATTAATTCGTCACCCCAATAAAAGGGCGAC	36
>052a3d8f-a2a5-46be-9eb3-b96d5c2821d8
AGGTTCACCCCCACGCCTGTGGGGACTTT	29
>052bce0e-9289-45ac-bcaa-e1a8456ae434
ATTGTCCCCACACGTGTGGGGGTGAACCG	29
>0535f286-021e-4245-a939-ca634906f660
GTGTTCCCCGCGCCAGCGGGGATAACCCC	29
>053792b6-def7-4186-8b86-d9fbe500afe9
CTTGCAGAATCCTCAAAGCGGGCCATCTCACCTTAAC	37
>053aa9a3-1057-4244-a0a3-1f9fe5faec5e
GTCAGAAGGCACCTCGCGCCATAAGGTGCATTGAGAC	37
>053ab574-18ca-4a3d-8d46-4266d0776c43
GTCGCTGCTCTTTCGGGAGCAGCCCTTCATTGAGGG	36
>053c9242-cee0-48e2-bdfa-66ae0ab50c47
ATCCTCATCCGCCCTACGAGGGATCGCAAC	30
>23d52876-8d63-4e02-b5c7-60d3cd17a3b5+053c9bcb-2fee-473b-b253-543087195ad9
GTCCTATCCGTGCGAGCGGAGGTGAGCCG	29
>0540f2bd-0273-465b-811b-62924cdf35be
GTTACAATTTCTACGAATCCCTATTATGGATTGAAAC	37
>05411f78-72ff-4e60-b707-faa6d4703007
GTTCCAATTACTAATAATCCCTATCAGGGATTGAAAC	37
>054190f7-0069-42c1-bfc7-6cfb5d785b6d
CTAGATGTCCCCGCTCGCGCGGGGCAACC	29
>05434629-a265-4943-98de-13411c7a42a4
CTCCTAACCCCTTATAGGGAACGGGGAC	28
>05476af3-1af9-442b-bf08-6a5c9654ad75
GTGCAAATTTATCCTTGCAGGATTTAAGAT	30
>0548cfd8-a6d6-4f1e-aebd-ab068bae7151
GTTTCAGACGAACATTTGAGGAGTTGAAGC	30
>054bfbb1-e31c-48a3-abd1-250243b01784
ATCAGAAAGCACCGAGCTCCATAAGGTGCATTAAGAC	37
>054c254c-4235-47d2-b2ea-5015389472b0
GTCGGAACTCCTCGTAGGAGCGATGAGGAC	30
>054eef3a-57c5-4519-9dfc-84ee15c835f1
ATTAGAATTGTACCAGAGTGGAATGTAAAG	30
>054f7936-c28a-4f84-89e8-bf40c4674403
GTTCACTGCCGTACAGGCAGCGTAGAAA	28
>0553b274-27d6-430f-b472-2b54ce496090
CCTGCTCCCGCGCACGCGGGGATGGTCCC	29
>05541ebf-c279-4765-8877-9c17fabb5715
GTTTGCCCCACGCGTGTGGGAATGGGCCG	29
>05576813-68dd-4000-b469-a489521c0011+99981a86-a82d-46e7-a199-5b73a404d745
GTTTCAATCCCCCGAAGGGGTTTAGTTAAATTTCTAC	37
>0557a2b7-c5a1-46a8-a66b-558be3aaa6f4
GTTTCAGTGCTCTACCGTGAGCCGAAAGTATTGAAAG	37
>055831d8-5a1b-482c-942f-1ce8ca7675c9
GTTTTAGATGAACGGTGGGATATAAAGTA	29
>220067b6-5ab4-40ec-bca5-2df86fcd2ebe+055ea7b1-6444-492e-a072-3c950942c20c
GGATCACCCCCGCATGGGCGGGGAAAAG	28
>055ed814-b41e-4574-8dd8-61b9e3976902
GTCTTAATCCCCTTCAAAGTCGGGGCTACTCAGAC	35
>055fb704-bde5-43fd-a8d6-54b87cc30b6a+ed6fee27-da01-4e68-b3f9-e218bbd53fb8
TTTAAATACATATAATGTAGAAGTTAAAC	29
>0560ace5-5150-4dab-bb08-d8cccedd9ec8
CGGTTCATCCCCACGGGTGTGGGGAACGC	29
>0561bd1f-e4d5-410a-8602-51cde3ce73dc
ATTTCCATACTATTTAGTCTATTTCAAAGC	30
>056495f6-00af-4e82-8f8d-e965651596d7
GTTTTGGTAACATTCTAAACAACATGACTCTAAAAC	36
>0564cdc0-caa4-49d3-a445-0793dc461104
TCCTTAAGCAACCATTGATGAGGATAAC	28
>0565acb8-7f90-4794-a5d1-296f20d8b6b5
AATCAGAGAATACCCCGTATAAAAGGGGACGAGAACG	37
>af18c0f3-0db9-4370-86fd-e92065732be0+05660506-56f7-49cf-9715-d91950b0ae19
GCTTAAATACATCCTATGTTAATATTCAAT	30
>05689aff-4e54-4303-82b6-b0bce6e72470
TATTATTTTCGGGATAGGTACGATCAAAAC	30
>056d12b9-187d-4d9a-a02e-c44f178a05f7
GTTTTTGTACTCTCAAGATTTAAGTAACCGTATAAC	36
>0570f56d-9998-4740-9192-ab6b8540b7ed
TCAGCCACCTACGCGTGGCTGCGAATTGAAAC	32
>0570ff56-e27c-4325-bc0c-f0d3813b524b
AATTTAATTCCTTATAGGTATTCTCTAAAC	30
>05723f41-d62e-40e9-8e04-5193c7ae2d2a
CTCTTCCCCACGCGAGTGGGGGTGATCCG	29
>05780593-261e-4bdf-bddf-72974f29c2db
AGCTTTAGAGTTATGTTGTTTTGAATGAATGAAGATG	37
>0578177b-316c-4653-9456-564ee77cae4c
CTGCTCCCCGCGCTCGCGGGGATGGGCTC	29
>71618f1a-6afe-463e-a17a-af863a93e534+057941e3-f8ca-400d-8704-12c73c1282f9
GTCCTCTCCGCGCGAGCGGAGGTGAGTCG	29
>057c7a3b-4d65-4489-8c8a-b9e0ec870435
GTTGTCCCCGCACGCGCGGGGCTGGTCCC	29
>05822477-9722-4ac0-8586-b5be026d47d2
TATTTACATTCCAATATGGTGCTACTAATAC	31
>0582f6e8-9cdf-400c-abb5-05dbbb630c03
GGGACCGTCCCCGCGGGTACGGGAGCAGG	29
>058421c2-a25b-4640-b187-7bdfc5a517f9
TTTTCCAGCCTACCTATGAGGGATTGAAAC	30
>05877794-302f-4cc8-b3d1-cc2e18a8ba95
GGGATCATCCCCGCGCTTACGGGGAACAC	29
>642fa3ee-cf5c-43ac-983f-1333a6333117+058c786e-9aa1-4310-8f7d-42e3da9c6f06
GTAGTCCCCGCACACGCAGGGGTGATGG	28
>058d0c2a-2624-461a-b10f-67b02902bcfa
GTTTCAATCCACACACCTACATGAGGTGTGAC	32
>058d831d-2e85-4411-8baa-d671a3044611
ATTTCAATCCCATAATAGTCTTATTTTAAT	30
>05909ac3-8acc-440c-8965-c0622ff79cd9
CTTTACAAACTATTCCCCTTCACCGGGGATGGAAAC	36
>059120ab-f7a1-4d38-84c4-3160a667049b+f6071278-7581-4b88-9af5-59b07189d7da
CGGTTTATTCCCGCTAGCGCGGGGAACTC	29
>0596458b-15bc-47cf-83b5-52e61f5b477c
CCTTTTCCCATTCGTTGGAATGGATTAGTTGGAAAC	36
>059daacb-5b46-44eb-ba09-c6e5d150659c
GTCGCACCCTATGCGGGTGCGTGGATTGAAAT	32
>05a07317-0010-4c76-b232-9e9ce9b8a479+3803813e-a221-4307-918e-7afb4c861597
CGGCTTACCTCCGCTCGCGCGGAGAGGAC	29
>05a14730-a0b7-4b25-b20d-e5da22238691
GTTTGCATTCAATTAGTTTCTATAAAGAATATAGAG	36
>05a7b74e-3cfb-4776-9002-1a375e61a2db
GTTTTAGATGGTTGTTAGATCAGTGATAACTAGAAT	36
>05a87efe-7e27-410a-b268-55069614ee5c
CGACACTCCGGGTTCCGACCGCAGCACCAC	30
>05a9d9cb-0ffb-4f6b-b437-81cd8bf279e1
TTTCTTAGCTGCCTATACGGCAGTGAA	27
>9a7d4916-8a07-4682-a971-5f37c9a1f96f+05aa347e-0001-44a7-8679-aebdfec1acd4
GTGTTCCCCACGCACGCGGAGACGATTTT	29
>3955b9d3-48ab-4a1b-ae1a-dac3caa04877+05ab4768-cd74-43a8-9178-b57bf3487d1d
CCAATAACCCCCGCATGCGGGGGGAGTAC	29
>05acf258-1470-440d-85bb-4af28d6fae8c+9355d115-be80-4762-9b75-5a8146b521d5
GGACCATCCCCGCTCGCGCGGGGAATAC	28
>05af6584-8471-45ed-9e9c-a699ed86ebba
TCTTTAAGCCACCAGCCAGGTGGATAAC	28
>05b3a395-01be-4232-879c-91d63633b431
CTTTCAATTTTTCCTGGGTTGCATC	25
>05b3a888-2b5a-4e35-80ce-66b70f8fc6e0
GTTCACTGCCGCACAGGCAGCTTTGAAA	28
>05b3f983-f926-4680-9928-9db91d104632
GTTTCAATCCACGCTCTCACATAGAGAGCGAC	32
>05b7e6a5-d89e-40b4-a0a4-7d06547491c4
GTCGCCCCCCACGCGGGGGCGTGGTTTGAAAC	32
>05b8bfeb-7c33-4829-a6ba-b694ff27ff05
GTTCACTGCCGGATAGGCTGCTTAGAAA	28
>05bccc15-c376-49ea-bfee-2ef233ce76de
GTTTTGTTTGTGCCTATAGGGGATTGAAAC	30
>05c01b14-4156-4a97-8410-0d15ba306923+da3d3e66-02ab-4ce5-b75a-0637726edf6e
GTCTCGATGAAGTCCGGCCTAGAAGGCCGGAACAAT	36
>05c5b09c-c33d-4e5d-895b-77add86ccb3d
ATGGTTATCCCCGCTGACGCGGGGAACAT	29
>05c6caad-912a-4e0a-afa8-63ec7ed99006
AATTCTAAGACTACTAATCTGACACTCATCCAAGAC	36
>05c75235-1f1e-48c3-8d89-e54507c6f365
CTGCTCCCCGCACCTGCAGGGATGGCCCC	29
>05c9c288-088f-4392-9dfc-7ed9f37b5b61
GGAACACCCCTGCGGGCGCGGGGACCAC	28
>05c9eaa8-75f5-4861-b168-712b9949e5a7
GTCTGAATCCGGCCCTGCTTGGGAAGGGAACAAGAC	36
>05cacd60-d3cd-41ee-8815-463a9dbe1b4f
GTCCTCCCCGCGCGAGCGGGGGTCTACCGC	30
>05ccffc7-6fd8-441c-b075-d248b5fcbc7c
GTGCTCCCCGCGCACGCGGGGATGGTCCCC	30
>05cdb837-ebfe-4bf9-a4a2-9998e3d9dd89
GTTTTATATTAACTAAGTGGTATGTAAAA	29
>05cdf2e4-007c-4ff4-a78b-d943d769216c
CCGATCCCCGCACGGGCGGGAACCGCTGC	29
>05ce10ff-ece8-4267-bdb2-6d3b1978ff2d
CCCGAAATTTACCCGAATCCCTTTCAGGGATTGAAAA	37
>05ce2f6a-9250-4fa9-81f7-1b9ae41c84aa+9c9ede04-d9f9-46b2-b1aa-31158ae7cee3
GATAAATCCCCAAAGGGATTGAAAG	25
>1efb46f2-0089-4de2-b17e-d8b109272a58+05d09e39-d61f-4e72-ab4e-b4ed40d557ce
GTTTTAGAGTCATGTTGTTTAGAATGATACCAAAAC	36
>05d5cb28-1187-4e9e-a63c-014558e65a83
GCACCCCTCGCGGGTGCGTGGATTGAAAT	29
>05d73f76-6782-465b-ae4d-008f13cff693
TCCGAGCTTGCTGGAAATCAGGTCATGGATTCCAAT	36
>05dac2ad-56d6-482b-aecd-ddd210440ba5
GCTTACATTCCTCTATGGTCGATGGTCAC	29
>05dbc54f-0b71-4b4c-914f-cee76d593938
GTTTTACATTAACTATGAGGTATGCAAAG	29
>da3fecb2-6414-41df-b9b3-fea79a210937+05dd6370-7a0b-4eb2-a2f9-7e65c3a6b8fd
GTCTCAATGCATCCTTAGAGGCACAGAAAT	30
>05df5392-f04d-420d-988d-3d3a31da4982
GTTGCTCCGCCGAGATCGTCGGCGGCCCCAATCACGA	37
>05e1b6f1-35bf-450b-bdb8-febc70289b5c
GTTTCAAACCACGTAGTTTTGTGATATAATTTGCGACA	38
>05e2e92f-2353-4869-9024-6cd8769f013b+6f489c46-95eb-4019-bdba-1907c847822a
ATTTCCATGCCTCTAAGGAAGTATTGAAAC	30
>05e3e735-ec8d-4935-990e-5ec4e027bbf2
CGACCCATCCCCGCCTGCGGGGAACTGAC	29
>8a195365-deaa-470e-ac84-5460e8bc205f+05e6ff29-3d0c-4db1-832d-3a8f4f6a8dcc
GTGTTCCCCGCGTCAGCGAGGATAAACCG	29
>05eacf82-d598-4d75-afb1-543557379ab8+4664b76c-b42d-4733-8665-e1023a1d2267
GGAGCATCCCCGCTCACGCGGGGAAAAC	28
>05ec7f4f-dfb3-41e3-b5ed-13582742dde6
CTGTTTTATAGTCATGTTGTTTAAAAACAAACTATCAC	38
>05ed3a10-8237-48c4-baba-6f8709291783
CAGCCCCGCGTACGCGGGGAGGAC	24
>05ee9aa5-1153-467e-8969-20db352f27a5
GTTTCAATGCTGCTTCGCCTGCAAAGGGTTTAGTAT	36
>05ef8c5e-0a19-4cae-8472-29e603c61cb1
ATTGTAGCAAACACTCCATCGGTGGCGGATTCCTAC	36
>9093a2b9-1025-4e8f-8432-f02f00ac769b+05f48514-9e6c-4736-b783-d86b15b5c8c5
AGGTTCATCCCCGCGGGCGCGGGGAACAC	29
>05f5b820-a650-4895-9dfb-e3065c89f7f1
ATAGTAATCATTCCTTTAAGGGATTGAAAA	30
>05f62f49-31a5-4682-9779-ed79a7b0a752
GTTTTATATTAGCTAAGTGGTATGTAAAT	29
>05f7953a-a63f-4165-94d4-4aa1d35ea4d1
TGGAACACCCCCGCGACGGCGGGGAGACC	29
>05fa1eb0-1ae4-4f02-9181-5652de6f89f4
GTCGCATCCTACGCGGATGCGTGGATTGATAG	32
>05fac959-f50a-4220-bec5-fbe5ddf7b6ce
GCAACACTTTATAGCAAATCCGCTTAGCCTGTGAAAC	37
>05fad8ae-90f4-48b5-bbd8-460a981cbd5f
ATTTACATTCCACTCTGGATAGATTTTAAT	30
>06033021-8f53-4b83-a565-4652cee8d85f
CGGCTCCCCGCGCGAGCGGGGATGGCCC	28
>06037537-cc2f-4558-a29f-d3343125630c+a356dcac-e2c6-4f85-bbd2-f202092a0c9a
ATTTACATTCTACTTTAGTAATACTCTAAT	30
>35eea588-8fa6-4781-a8b7-ec95bcac4019+0605592d-9e8e-4d4b-bbd7-b1689401f458
GTCGCCCCTTCACAGGGGCGTGGATTGAAAC	31
>85d0c80d-6024-4705-ac1f-a72774cbf8ea+06087089-305e-4d2d-8034-f6d542b46246
CGGGGTACCTCCGCTCGCGCGGAGAGGGG	29
>c341002d-d46f-464d-a031-3eac95cf4f0e+060bc88c-deda-4a81-af68-54b2be72dc97
GTATCAATCCCCTTACGGGGCTCAATCCCTTGCAAC	36
>5827dffc-94ae-4a83-8bc5-c5a9444c88ea+060d6823-cd56-4fb4-a0ff-e581cbab03fb
TTTCAATCCACGCACTCCTTGCGGAGTGCGAC	32
>8421a1d1-a1fc-43fa-99a1-406cc5077f4c+060dafad-ec07-4bc1-9192-a8663f8f5194
TTTCTAGGCTGCCTGTACGGCAGTGAAC	28
>06119ac2-a53f-48e2-936d-b682354bdba2
GTTGCGATCCTCGGTCATCCCAAAGGACGACCGCCAC	37
>0614dbb8-d4f6-4751-9f16-eaa3ff0c5b3e+e7dc6234-99fd-4be2-b35d-efc468aefcc6
TTTCTAAGCTGCCTGTGCGGCAGTGAAT	28
>061d4b62-2901-421d-8b37-d1d84cecd22e
GTTTCCGTCCCCTCTCGGGGTTTTGGGTCNNNNNNN	36
>061efcbf-cfe2-4a6c-bb88-17f99a4d1be3
GTGGCGGTCGCCTTCCACGGCGGCCGAGGACCGCAAC	37
>061ff6e7-4132-4187-bcfb-9afa4f0e21f5
GCTTCAATGGGGCCGCGGAGTCATTCCGCGGATCTAC	37
>062022c0-8614-47aa-b7b0-40a808acc288
GATTCAATCCTCGCCCGCCCCGAAGGGCAGGCGCTAC	37
>0620858c-9a68-41d2-b93a-02ce1dd978f0
GGGAAGAACTGCCTATACGGCAGTGAA	27
>0622a4c5-7329-488f-824a-b3630b892d2e
GCCTCCCCCGCGCGAGCGGGGGTGTTCC	28
>0624474b-0a5f-4383-9116-1cec66fb084d
CTTGCAGCCTGATCGCATTTTATAGGCTGATATAAC	36
>32438e89-9811-4321-b9a5-ced4d5682728+0624a1f1-cc9a-401c-893b-80209d41cd6d
CGAGCTATCCCCGCTTGGGCGGGGGAGAC	29
>93852ddd-18cc-4ac5-8dbe-8f4c40f2d7f1+062687cd-a2a1-4b72-8fcb-53170edec19b
GTTCACTGCCGTACAGGCAGTTTCACAA	28
>0628350d-4eb0-47c3-81ba-bb6247b29db3
TTTTAACTCCTGCATTAGATGTATTTAAAC	30
>06285f5d-bafd-4d51-8ba1-8fb614f5e45e
GTCTTAATCCCTTATTAATCAAGTCTTTAGTTCAAAC	37
>06290159-d537-4a38-b9c7-a29bf70f6f74
CCGAATACCCCCGCGTGTGCGGGGAAGAG	29
>062a87dc-9759-4a59-87f9-735957d5018b
GGTTCGCCCGCCAGCAATGGCGGGCGGTGATTGAAAA	37
>062c565d-9d6c-4e30-a64e-f911c6e8b36c
GTGGTCCCCGCGCGTGCGGGGGTGCTCTC	29
>06305b25-6754-4e38-bfad-bf4f4288b89a
ATTTAAATTCTAATATAGAAGTACATAAAT	30
>0631ec04-de82-42d2-827e-bb386990ae4a
CGGTTCATCCCCGCGAGTGCGGGGATCGG	29
>1d926138-3216-41b0-a8fe-614c0548d68a+06320e0f-6c8c-4f1c-96c6-4e471589bca8
CGGTTTATCCCCGCTAGCGCGGGGAAGAC	29
>063342b5-b8d3-45d8-ab38-c11bbcfd5ca3+256fc5ad-4fea-4db3-8bfa-813d3643d451
GTTTCAACACCATTCCTTGGTTTC	24
>06387ca6-5538-4683-9112-71fd639c403f
GTTGTTGATACCTGTGCAAAGATACGAAATATTTCTATGATAAATAA	47
>53ef021c-d85e-4d9b-99e8-62857afc16cc+063a6380-dc3e-4252-8f63-c5d00f6e2f07
GATGCATCCCATAAGGGATTGAAAG	25
>063b5898-5885-443f-8bae-84227303a1d1
GCTCGCTGCCGCCAAGGTAGCTAAGAAA	28
>063b8479-1a08-44a4-a215-0a8a86fee41a+cf5ff81f-0a5a-48a4-9d98-25c2dd789bb6
CCGTTCCCTGCAGGCGCAGGGCTCAACAG	29
>063bd157-b9a3-4fbe-a92d-f2cf08fbfed0
CTATCTCCCGGCTCAATAGCCGGGAGTGGATTGAAAC	37
>063c24da-08f3-4cc9-98cf-da2fc9e7e0bd
CAGGAATACCCCCGCCCTCGCGGGGACCAC	30
>b132d101-5b86-4852-a556-827c70444f8f+06409b89-04b0-4282-b3d6-31ce4aac57af
GTTTCAATCCACTCCCGGCTATTTAGCCGGGAGATAC	37
>0644bccf-2497-4764-a990-d9299c391feb
TCCCCGCGCCTGCGGGGGTAGCTC	24
>0644e4e4-33d7-4e16-963f-07420f156485
GTGCTCTCCGCAGACGTGGAGGTTGGTCG	29
>064c0354-8a3c-4d1d-b322-a431a3e99d44
GTCGTCCCCGCACCTGCGGGGGTAGTTC	28
>064ca733-f010-401b-83e8-950b2941ab4a
CACCAGCGCATTGCCCCGCAATGAAGGGGTTTGAAAC	37
>064cffc8-71f6-4f2d-9248-7aaccb62bf33+27f27832-99c5-4860-a17b-786bdfb526b0
GTTGCGATCCTCACCGGCCCCGAAGGGCCGGTGCCAC	37
>064f0c6b-9160-415c-af37-05962c0986fe+8edf1039-501c-4705-a28b-9c3be9331ecc
AGAACTACCTCCGCATACGCGGAGAAAAG	29
>064f2343-ebd0-4aa0-b2bd-10bf26bbf097
GTTTCACCCCACGCTCCCGCGAGGGGGAGCGA	32
>065042ee-c3f4-4f49-b453-6fdea97f2b23+448db6b6-85bd-4793-9346-1f4d8f237a6c
GGGACCATCCCCGCGTGCGCGGGGAGCGC	29
>0650de22-bdba-44a3-8846-f71c07bfba83
GTCGTCCCCGCATAGGCGGGGTTGG	25
>0652743a-3306-4646-b3e7-343e3105c70a
GTTTTGGAACCATTCGAAACAACACAACTCTAAAAC	36
>06551912-e11a-42f8-9cd9-801f9767be02
ATCACAATCCTTGTTTTAGTAGATTACTTTTTGCAAT	37
>065cc1b9-3c33-4c9f-b563-8a13b3c2500d
GTTTCCGTCCCCTCTCGGGGTTTTGGGCCTGACGAC	36
>065d68f1-803e-45f4-b0ee-9705b2551efe
GTCTCAATGCGCTCAAACGCGGGTAGCTCAGC	32
>0660646e-d6b0-4aab-b85b-7f7571fce5c0
GTCGTAATCCTTGTTTTAGTGGACGTTACTCTCTGAC	37
>0661daa9-3979-472b-8e73-fe0abe01b7f6
GTCACATTGAAAGACCCGAGTAGAAGGGGACTGAAAG	37
>0663b79d-a1ea-4dcc-baa2-be13e27d15d1
GTGTCAAACCCTTATAGGTAAGTTCCAAAC	30
>066b44c9-cbaa-4491-b175-e01dcbad051f
GATTAATCCTAGAAGGATTTGAAAG	25
>066e0964-be6a-4fc1-b41c-d83ef226ec32
GTTTCTTAGCTGCCTACACGGCAGTGAAG	29
>06727d27-044e-4c7a-8907-a987c6c7b5ef
GTTATCCCGGAGCGGTTTGTTCCGGTTTCGTTGAAGC	37
>0673546c-734d-4912-8db5-c9ee6ae6576b
ATCGCTTCTTACACAGGAGCCGGATTGAAACC	32
>0678700c-6a81-4e60-8f99-44091a6a03db
AATAAATCCACAAAGGAATTGAAAG	25
>0679873d-1fb0-4e4b-8ccd-c62c59322e16+0af4b40d-99b2-4d38-85c6-e783e15a135a
GTCTAAAATCAGACCCTAAGGGGAAAATAATA	32
>067a7ca1-ecc9-4c55-b06b-15eaec091862
GGAGCGCCCCCGCAGGCGCGGGGCCGAC	28
>067aa042-991f-49a8-bd28-2f42d519fced
GTTAGCCGCCGCACAGGCGGCTTAGAAA	28
>06825b95-c16c-428c-aeaf-536a448e637a
ATTTTAATCCACACACTCATGTAGAGTGTGAC	32
>0685d280-bcc9-42c8-aa49-28d154627286+9726a608-bd53-4fbf-93ea-3577bdb0db28
ATTTCAATTCCTGTATGGTACAATTAAATC	30
>0686bca6-0d9d-44cd-afca-6f853715a3d1+2fe8ce91-ffd2-4817-8506-85dc5119166c
GTTTCAATCCTTGTTTTAGTGGAAGCTACTTCTCGAC	37
>0688a1f9-4271-4f63-8dc0-ee135e8bae39
GTTTCAATCCCGTTGCCGGGATTCATTATAATGAAAG	37
>0689a222-1b36-481c-ab3b-c383e3c1fe04
GTCCTCATCGGTCCTAGGGCGAGTTTCAGC	30
>0689c739-8e2b-429b-a48a-dbbf14649ff7
TGCTCCCCCGCGCCCGCGAGGATGGACCC	29
>068d09cc-9dc5-489b-b62f-1befbd630012
GGATCACCCCCGCAGGTGCGGGGACAAG	28
>068e0b82-2485-4ee6-85e7-b11fce6ccc43
CTTTAACTACAACATGAGATGTATTGAAAT	30
>06952265-90fc-4834-b1dd-e420ba68ff7a
CCTTTAACCGTACCATGTTGGAATTGAAAT	30
>06965f6d-4919-4ec0-91a8-a6c434bc3e2f
GTTCACTACCGTAGAGGTAGCTTAGAAAA	29
>06997c98-e829-4b7a-ae79-5c085c940ca2
CGGTTCACCCCCGCGTCGGCAGGGAGCAC	29
>069c4981-020f-41c0-8a91-18bff9c25a06+3dc33988-ab72-4758-b2b1-c4278398ecef
CTGCTCCCCGCACCCGCAGGGATGGTCCC	29
>069ceaff-aa01-4e2a-8ebb-b73a880d9a2f
ACCATAGCTGTTCAGAGATCGCGGTCCAGCGCAACG	36
>06a4326f-d15c-40e5-ad2e-149942d05f95
GTCACCACTCGCTAGTGACACCTATTGATTGGAAAC	36
>06a6bad1-d33e-42bf-83ed-0d42c70a6dba
CTTTTAATCTGACTATCATAGAATTGAAAT	30
>06a76dba-da7a-4216-812a-39b9ba624d0d
GTTTTTCATTAACTAAGTGGAGTGTGAAT	29
>06aa6bcb-91cc-4237-8e2f-d830b626ab73
GGGTTAATCCCTGCGGGGGCAGGGGCAGG	29
>06ad9d51-fba6-45b4-96a7-4fc35c47bb05
GTTTCCGTCCCCTCTCGGGGTTTTGGGTCTNNNNNN	36
>43dd4c72-3a56-4be8-ad13-94ffa80443e3+06b0fd4d-bab7-4022-bff5-84a3d3d8d541
TTTTCTAAGCTGCCTATCCGGCAGTGAAC	29
>06b6b320-e6db-4500-9c7b-0010b6884897
GTTTTAGAGCTATGTTGAATTAAATGCTTCCAAAAC	36
>06b7ca0c-612e-4c2f-9976-cba6792c8355+98b36a82-d95b-410c-9354-6e37b3396a59
GGGCTTATCCTCGCGAATGCGGGGAACAC	29
>06b9578c-00d2-4c6b-ac52-77094279c669
GTTGTGAATTGCTTTCAGATTGTTTTTTGATATATTTGTGTCAGC	45
>06bb9e13-8428-46fb-b87e-21f0ffabfa5b
GTCTTAATCCCTTCAGTTCAGGGAAACCATCCAACC	36
>06bbd005-9e54-4fc2-bbd2-d7fa39ba0b0d
GTTTCCGTCCCCTTGCGAGGTAGATAGGTTTATGTC	36
>06bd5992-2195-42f7-9167-39ef4cd38ab5
TTTCTAAGTTGCGTGTACGGCAGCGAAC	28
>06c352bc-75e1-4b03-b28e-28d3893c072d
TTGCTAAGCTGGGTGTGCGGCATTGCTC	28
>06c3bbee-425d-4fd7-af83-f30ee579ce01
AGCTGCGGTTGGACCGCACCCCGTTCCTTGCTAGAATC	38
>06c80d62-3810-4ef0-b1f9-3dd7e486e473
CTCGAACCGACACAAATAGTGTTATGACAA	30
>06c8a941-5704-4e9f-a4c0-6f0e5484f1f4
AGGATAATCTCCACTTACGTGGAGAACAC	29
>06ca0a37-8857-457e-a9de-7e2e4d769074
GTCACATTCTTTACTTATCCCTCACGGGGACGGAAAC	37
>06cf1ffa-77dd-4542-b5be-238e550b9519
GTGCTCCTCGCGCCCGCGAGGATGGTCCC	29
>81574fe9-3fe1-41d5-9797-1761ce895a9e+06d12d6f-894f-4653-96f2-8fa59926dd46
AAGATGCCTCCACGTACGTGGAGAATAC	28
>06d28036-9c0e-4892-b69d-09b861a0c659+ff5b6885-a3d8-4b1b-8699-bbae2660c899
GTCTTCCCCACGCAGGTGGGGGTGTTTC	28
>06d38786-0928-49d1-a2d6-ca33c0d1c2a0
GCAGCACCGGCCCTCCGGGACCGGTGAGGATCGCAAC	37
>06d7c8b5-1b1d-4f11-90db-27fe4a1a9351
GAGTTCCCGCGCCAGCGGAGATAAACC	27
>06d86649-f824-4bd9-b7c3-64034d0f450c
CTTTTTCATCAACTTCCCCTCACGGGGATGGAAAC	35
>06db04a7-77d2-47af-b7af-2eb07c293f66
CCGGAACACCCCCGCCCTCGCGGGGACCAC	30
>06dd85c0-95ef-41cb-8073-b78e35a8ca37+5cf971a4-aa29-461a-bf0a-00f791655311
CATTCACATTATTCAAATTTACCAAGAATCTTTATC	36
>06e066f5-908b-433f-84eb-ce5dda415450
ATGTTCCCCACGGGCGTGGGGATGAGCTG	29
>fbe85b91-b66b-4b7b-8fe3-8225f47ab8e1+06e391e8-63e2-4358-ad69-cc88be22eaf5
GTTTCCATTCCTCATAGGTAGATTCTAAAC	30
>06e9e11c-e868-468d-9cfe-db1fae735b3f
GTAGCTTGAAGTGATCGAATCAGAGGGTTCTCAGTTA	37
>06e9e17b-5d8a-4c42-8727-9421240faa4e
GTCTTGGATGAGTGTCAGATCAGTAGTTCCGAGTACT	37
>29acb4f5-6828-4fa6-89f0-da63ab5645fc+06f25770-47b6-490a-a990-564a27b71f41
GTCTCAATGAAGTCTGGCCTGGAAGACCGGAACAAT	36
>06f28e55-280f-4a54-b0f7-b89dfc0da7f0+0f98d888-4481-436c-b98d-6738b489877c
GTCGCCCCCCGTGCGGGGGCGTGGATTGAAAC	32
>06f344f5-f861-4163-8f80-f7a961298c04
CTTCAATTTTCTCATATGCAGGCTCGAAAC	30
>06fffe44-6eaa-44b0-9671-bdf042705b2b
GTATTCCCCGCACACGCGGAAGCAGTTTC	29
>0701cfa2-f495-403f-8375-fddf93a83eac
ATTTAAATTCTAATATGGAAATACATAAAT	30
>0703a666-2a0c-4983-8a42-3b9c3120e5f0
GTTCCAGAACTACCCTTGTGGGATTGAAGC	30
>07072b41-d304-4e69-ba3c-1a06d271a495
GTGCGCAGCCCATGTCCGCGAAGACGCGGATTGAGAC	37
>070c2f63-4a68-4d02-8696-6fffceda2a09
GTCATAAAGCACCGAGCGCCATAAGGCGCATTAAGAC	37
>0d750da8-ad34-497e-a7c0-6ed8b34bfd57+070d4007-bd31-47b4-b553-87a7900426c1
GTGTTCCCCGCGCCAGCGGGGATAAATCG	29
>070d60a0-e8fd-43ce-9cf7-d7482ea5b7d6
GTTTAGTTACTTCCTTTAGGGGATTGAGAC	30
>070de071-8eec-40bc-af0f-1cdcf4e6be90
GTTGAAATCAGACTAATGTAAGATTGAGAA	30
>0714eb6f-6d75-4d88-afe3-cb8b286f30ab
GTGCTCCCCGCGAACGCGGGGGCAGTGTC	29
>42f29528-a6e0-4663-bd75-7a1d4e2c7bed+0722a1b0-9bc6-4e54-8e55-8995dd24c467
GTTTCTAATCTTCCTGGTGGAGTTGAAAG	29
>072888df-2929-49fd-a8d1-1f6f3a649b4d
GGGCTCATCCCCGCCAGCGCGGGGAGCAC	29
>072b21cb-796a-4605-bc6b-4a3ac5beb330
GTTTCAACCCGCAAGCCCGTGAGGGGCTCGA	31
>072be736-417e-4c04-92ce-e0c1756f27cc
CAATCTCTACTGGTTCTCATTTCGCTGTGCTACAAT	36
>07360086-0ef8-4835-9c3c-2429400e7b10
GACCGAAGACCTGCTGGAAACAGCGGGGATTAAAAG	36
>fec25c1b-144e-4dde-bce5-7db776c00287+073e3db0-62e6-4197-9e1a-cb9bf4099902
GGGGTATGATGCCTGCACGGCAGTGAAC	28
>073f3535-9394-491e-b37f-7e93ad891e76
CGGTTCATCCCCTCGCGGGCGGGGAACAC	29
>073ff295-7888-497e-9433-189f1adc2eb6
GTTGGAACAATTGCCCCGACCAGAGGGGATTGACTC	36
>07457c4b-d77d-43fe-babc-adc3caa400d8
GTTTGTAGCCTCCCCTTTGGGGATTGAAA	29
>074dd085-ae56-492f-b485-9d2d53708e95
GCTCTTGAACTGATTGATTTGACATCTACCTGAGAC	36
>0750860f-14d7-4261-afe0-7748fd50f63e
GTCTTATTGAAAGCCCCTACGAAAATGTAGGGACAT	36
>0750ea42-194f-4392-916e-671454604b49
ATTCTAAGCTGCCTGTACGGCAGTACAC	28
>ad9de76f-9c21-4fb0-8d9c-a529fe7f825d+0752203c-72b9-4b66-8051-a3cb83222228
CTGCTCCCCGCGCACGCGGGGATGGTCCA	29
>7767dd52-e543-4dc0-bf91-c9e9a2ea0141+075470e9-751b-45e6-a03e-3c903be5e4fd
ATTTACATTCCATATAGTTAATCTAAAAT	29
>0758e8a6-c0ba-4740-8bf5-001d1000b6bf
ATTTCAATTCCTGCAAGGTAAGGTACAAAC	30
>0758fdc0-494f-408a-aa81-bb525b8f9f0c
TGTTATCAATCGCAAAACCACAAAATCTGAAAGCAATTCACAAC	44
>075a80a0-9b64-44cd-9378-4e980bf6ced4
TTCAATCCCACAGATTGGTTCGATTAAAAC	30
>075bf0bc-a533-4944-85a8-3a3950aa0be9
CTTCCTCGCCGGCGCCTTCTTGGC	24
>075da889-6c94-4509-9e78-ef16b5c75fc6
CTTTTCTCCGCGCATGCGGAGGTAGTTCC	29
>075ed012-66ef-41dd-af71-ba0e75b0dc8f
GTTGCGGCTTGACCGCATTTTTTAATCTGTTACAAC	36
>0764f6e0-feed-4351-ae37-c288506522e5
GTTTTGGTACCATTCTAAACAACATGACTCTATAAC	36
>0767ddff-0d87-418f-924c-4636c5f3c456
GGGACCATCCCTGCGGGTGCGGGGAGCAC	29
>0768390b-339e-45bc-8ff5-5fa719a3de9c
ATTTTTAGCCTACCTATTAGGGATTGAAAC	30
>076854ef-9af9-4356-9e51-8fcdef9e8fb8
CGCTTAGATGTGTATTAAATCAATGAGTTTTGAACC	36
>07692068-c3fc-4863-be11-f34dc0bd3561
GCTGGGGATTCATTCTCATTCCCTGTGATAAGCTTC	36
>0769e432-16bf-4f05-945b-100aacdbcfe2
GTTGCGATCCTCGCCCGCCCGTGAAGGCGGGCGCCAC	37
>076b4dce-6f5f-43dd-9690-e38accfbdbd2
GTTCACTGCCGAATAGGCAGCTTAGGGA	28
>076ecd3e-f49f-4637-a424-c9c02b4794d9
GTTCTTCCCGCGCGAGCGGGGCTTGTCC	28
>731379bd-ca19-4834-9c31-fe76371e04d8+076fa378-20ac-4629-8a06-34e04108100a
TTTCTAAATGGCGTATGTCACCATGAAC	28
>0771d5a6-50ac-4fa4-87e0-d301fec773b0
GTGGGAACGTCCCCGCGCGCGGGGAGCAC	29
>077372c9-aa83-491b-956a-12a9641e9053
GTCGCCCCCCACGCGGGGGCGTGGATCGAAAC	32
>314a0900-3ea5-4ef0-adcc-acb2dbc3b3af+07770b71-727f-4000-b642-057c415849b4
GGGTTTATCCCCGCTGACGCGGGGAACAC	29
>077cc66e-df87-45cb-8501-2c1cad9c81bb
GTTTCCACTACCCAACAGTCGTGGCCTCATTGAAGC	36
>077eadcc-24be-4399-837a-ba699bb9bf89
CGGTTTATCCCTGTGTATACAGGGAATAT	29
>077f348a-3e9c-4a45-9082-dfc4386824ac+381059dc-6f0b-49a9-af90-5662cc9dfc2a
TGTGCATGCTGCCTGTACGGCAGTGAAC	28
>0780a5f3-94f5-4297-b5b6-28c36ac3c703
GTCGCTCCCCGTGCGGGAGTGTGGATTGAAAT	32
>078146b4-a216-443f-9a5e-ed71e0aebbc6
GGCTTCCCCGCGTGCGCGGGGATTGTAGA	29
>0789a500-fe04-49d3-a8d6-ad18d06125f9
GTTTCAATCCTCACCTGGCTTAATAGCCGGGTGCAAC	37
>07911812-dace-42eb-9512-b5c2830f90cf+12b76adf-1492-4ff6-9f3d-dddb382f8f02
TTTCTGAGCTGCCTGGGCGGCAGCCAAC	28
>07956cea-68f7-425a-94b3-f13e0345d9ee+8247a566-d90d-40ae-aa12-e01d70f4c5cd
GGTTTTCCCCCGCACGCGCGGGGACGAC	28
>07994803-0cbb-4f88-b03f-6f28ebb7f81b
GTTTCTGTGCCCGTAGGCAGGTAGAGCGCTGTCGAC	36
>079cee14-f057-43cf-b904-520674205b54
GTCGTCCCCACGCGCGTGGGGGCACGCCC	29
>079e4a5e-c47f-43f4-99a4-1f1329cf5135+644791e3-608a-4f3e-b1f6-554364a591c5
GGAGCATCCCCGCGGGTGCGGGGCCGAC	28
>b9afe0ad-06be-4ba1-b7db-1fc7f9d735e6+07a28111-e1ee-453d-ac2f-171bfb7c31bb
GGGACCACCCCCGCACGCGCGGGGACCAC	29
>07a2dd2c-45ee-41de-8a38-f3989fe2cfa8
AGTGCTCCCGCGCGAGCGGGGATGGTCC	28
>07a325ff-a49d-4cec-803c-2f93afbf1ca7
GCCGGCGGGCGCGCTCCCGCGCGGGGAGCGAC	32
>07a3d20f-999c-4869-8c7e-2e46c5315bad
GTTGCGATCCTCGGTCGTCCCGGAGGGCGACCGCCAG	37
>47d4671c-3e9b-4f1e-9699-c933da3330ba+07a5fa5f-99de-4c92-bc32-b9eefe6a8c96
GTTGCAATCCTCGGTCCCCCCGAGGGGCGACCGCCAC	37
>07aaa193-be76-4b6f-b060-fd8a231f8b8a
GTTCACTGCCGGATAGGCAGCCTAAGAA	28
>a862ba01-80a2-4617-9497-2a881af9018e+07ad3cd0-52c7-480f-ab39-331ed0e993b5
ATTTCAATCCAAGCACCTATATGAGGTGCAAT	32
>07b24594-2ee8-424e-ab6f-059e7d1318ee
CTATCTATACATATTCAGTCTTAAGACTATTAAGACC	37
>07b2ab9e-9c6f-4bda-9b70-92f00fb20cb6
TGGATCATCCCCGCCTGTGCGGGGCAAAC	29
>9365185c-cbce-4347-b5e0-a24eaba85cad+07b49fae-dc30-4906-bd6c-c9f4fff3f2c2
GTTTACTGCCGTACAGGCAGCTTAGAAA	28
>07b5ec00-aa9b-4603-a029-4b23bd811072+8e669095-2b2c-449b-a527-f4793aa4dc19
GTTTTAGAAGAGTATCAAATCAATGAGTAGTTCAAC	36
>07bc7965-a8d3-42f2-b8e4-1b8eb1aee8a4
GTCGCGTCCTAACGGGCGCGTGGATTGAAAC	31
>07c05446-7236-4c6e-9195-a927c213ac95
GTTTTCCCCGCGCGAGCGGGGTGGATCC	28
>07c0aab5-df93-4ff9-a8ed-3abc1f68deb8
GTTTCCGTCCCCTCTCGGGCTTTTGGGTCTGACGAC	36
>07c5c49b-ed63-452f-9292-88cbcc48b5dc
GTCGCACTCTACATGAGCGCGTGGATTGAAAT	32
>07c7b15d-e6a7-4dc5-b611-15750b86ae08
GTTCACTGCCATACAGGCAGCTTAAAAA	28
>07cc08ac-5392-4467-b13e-17ae6de16607
TGTTTTATATTAATTAAGTGGTATGTAAAG	30
>07cc22c9-75d4-4345-8fa8-a84df73954c5
TTTCTAAGCTGCCTGTGCGGTAGTTAAG	28
>07cd0cdc-0ad9-499e-8f20-059f5a3eba80
ATTTACATTCCATAATGTATCTATTAATTC	30
>07cee9d4-8856-432c-8d93-1492ec8b06b0
GTTAGCTGCCTGTGCGGCAGCTAACTGA	28
>07d01c6e-d00c-43c5-8ec4-049d6a212568
GTTTCCATCCCCGTGAGGGATAAAGGAATTAAAAC	35
>07d34441-bac2-4f43-9190-1e6011750165
GTGCTCCCCTCGAACGCGGGGATGATCCG	29
>07d45f21-a77c-48ee-b133-e8afa9ed7bb7
GTCGGAATAATGGATGAAGCCGAAAGATGATTGAGAC	37
>fa45cb03-d268-4e8d-895a-f49aec4a5a83+07d5d9d8-aa64-461f-b1b3-18aa80bd6a58
GTGTTCCCCGTGCATACGGGGATGAACCG	29
>07dd4e65-f947-4a50-892e-eebb7de92485
AGGATCAGCCCCGCGCCCGCGGGGAGCAC	29
>07ddd3ed-b500-4400-a9b0-0924a2eb0cea
GTCACTTCTATTCTGAGAAGTGGAATTAATGGAAAC	36
>19d4e4eb-5552-499b-8702-3710deaf3db9+07dea3e3-1dab-4525-b20f-58785dafbc4f
GTTTATATCTTACCTAATAAGGAATTGAAA	30
>07e03e87-1329-4acd-a145-da2b728cbda5
GGCGCATCTCCGCCTTCGCGGAGCGGAC	28
>39ea93b4-7772-49be-ba7a-775fbdf012e8+07e18320-2401-4cf7-bc8c-4ef06a065352
GTGCTCCCCGCGCCCGCGGGGATGAGCCC	29
>07e1d6ea-2159-4a14-b1e7-a2c920947ce1
GTGGTTCATCCCGCGCCTGCGGGGAACGG	29
>07e21be5-b993-4351-bc3f-5bdfc854fe7d+90aca870-c3f7-4593-9006-d201801adb58
TGATTACGATAATATAAATCTTGAGAGTACAAAAAC	36
>07e4bf2b-cef0-412f-b87e-4930118defb4
GTTTCAATCCCTGATAGGGATTAAGTCGAATTTAAAC	37
>07e57327-c9f6-4d08-adb5-043d86345f41
TTTCTAAGCTGCCTACACGGCAGTAAAT	28
>07e66209-9b99-4d3b-87a8-e94f8026e0d0
TGGTTCACCCCCACATGCGTGGGGAATAC	29
>07e853bd-274f-456c-be6a-ba74ca3e43d4
GCTCCAATTAATCTTAAACCCTACTAGGGATTGAAAC	37
>07e85d95-614b-43c8-8bb0-072136121480
GCCTCGATCCGCGCCCCCGTGAGGGGGCGAC	31
>c020a3e7-f263-4100-a3c8-18d86a8eff10+07e968fb-169c-4b05-82f4-6796c40bb8fb
GTTTTATCTGAACTTAGTGGGATATAAAT	29
>07f0ca23-beb1-418a-a3a1-99abf9a41f6d
GTTTCCATCCCCTCACGGGGTAAAGGAAATAAAAC	35
>07f11f1c-7b70-41ab-9973-296170ca88da
ATTTCAGTCCCCTTTTCATCGGGGTAATTAGTGCAAC	37
>07f1792e-f6ca-48a0-82fd-7cc6a784d7f6+55b239e9-9b4b-4bfc-a2d8-d861a84a4e38
GTTTCAATCCACGCACCCGCATGGGGTGCGAC	32
>07f21917-9a82-4f79-a523-1242ff4fbaa0
GTTTTTATCCCCTTGCAGTGGAATAGGTTGTGGAAAC	37
>07f75cd0-6e6a-4b43-a940-96bbca9b1141
GTCGCTCCCTTCGCGGGAGTGTGGATTGAAAT	32
>0800c6a0-d72c-44ac-ae2a-8262bf4591c4
GTTTTAAAACTATATAATCCCTATTAGGGATTGAAAC	37
>0804b678-291f-4e0a-97b4-3310917dd612
AGGACCATCCCCGCACGCGCGGGGACCAC	29
>0807720b-9fff-4d25-9c46-fe66de1709d8
TTTCTAAGCAACCTGTGCGGTCGTGAAG	28
>080797fe-75ee-4ba1-992c-1019692ce1e1
CTTTATGATCGCATCTCCCCGCAAGGGGATGGAAACT	37
>0807f5e9-8078-4e9c-9fef-bb42f9f54b6d
GTTTCCGTCTCCTATCGGAGTTATATTCTCACTTAT	36
>08085910-39d3-491c-ac53-f7891481f1ed+64840052-78d5-4f72-a5cb-9d4a63d5b903
GTCTTGAATAGTAGTCATATCAAACAGGTTTGGAAC	36
>d184bf89-cad0-4a21-b95a-93611a5100db+08092c02-94cf-4cd5-aa5f-241e700aa2d8
GTGCTCCCCGCGCGTGCGGGGGTGGT	26
>080a8217-b118-437a-aadb-84a3146f421d
GTTGTATCTTATTGAGTTTCTACATCAAACCACAACG	37
>080bfd59-501c-4549-aaeb-e36f40669996
GTGCTCCCCGCGCCCGCGGGGATGATCCC	29
>080e6075-9936-4f63-b39a-059f96a5ca02
TGTCCGATCCACGCCCGCGCGCGGCGGGCGAC	32
>08138c7d-c26d-486f-bbfd-16fc17d24a1d
CTCGTCCCCGTGCACGCGGGGGTGTTTCC	29
>cbb5607c-c2a8-41ba-963e-54841395acc2+08148dee-f475-4f9d-9aef-f106725a73f6
ATCTAAATCGCCTACCGGCATCAAAGTTATATTCAG	36
>081494b4-0dad-4d0e-9953-f06c7e281d3b
CAGCACTCCGGATTTCATCCAGAGCACCAC	30
>08156be3-df7f-40bb-b15f-562e11e2726d+c7ab7563-dbf0-4c98-8c5e-9e4cddb7a566
GTATTCTCCGCGCACGCGGAGGTAGTTCG	29
>08161ad9-5643-44d0-a85c-cd93dd79918c
GGGTTCCCCACGCATGTGGGGATGAACCG	29
>0816e70c-f354-472c-bb34-96fdc548dc63
GTGTTCCCCGCACCAGCGGGGATAAATCA	29
>08184e22-7bd8-4d9b-873d-7c4aedb1eb9a
CTTCCAATTCCTGTACGGATTTATC	25
>08197cc1-7ef7-40f3-93c9-2f9ed1ea0e34
GTGCTCAACGCCTTACGGCATCAGAGGTTATATCAC	36
>081a3c14-9fc9-4065-9994-95c10964baf0
ATTTAAATACATCTCATGTTAAGGTTAATC	30
>081cb15e-401d-4202-a515-793916338f49
ATTTACATTACAGTATGTTTCTATTTAAAT	30
>08213c63-8273-4a35-980d-ac5384f8aa72
GTCCCAATGACCCTAAATCCCTTTCAGGGATTGAAAC	37
>08215fdb-5183-4b97-99b1-16c29ce802b4
ATTTCTAATCTAACCATACTGGAATGTAAAT	31
>0823ec73-cde4-472a-ae03-fc0a97d8fd92
CTTCATGGCTGCATAAGCCGTTTAGAAA	28
>0828959b-b4d0-447e-a469-b1fdab1de4e1
ATTTCAATTCACACCCTCACACTGAGGGTGAC	32
>0828d0e5-d7ee-46ab-b96a-8ee49fb8843c
TTTTTAGCACTATGTTTATTTAGAAAACATCATCAA	36
>082a9543-cf74-4ba2-8bcd-1a3b163bafb3
GTCTTAATCCTTGTTCTAATGGAAGATACTCTCGGAG	37
>082b505a-c4b1-4b1a-9885-c7c5c7f5410b
ATTATAACATATATAAACTAAGGTTTTTTATGATTA	36
>082b6421-308f-4cf3-8bc1-2645dd0a6fe5
GTAGTCCCCACGCACGTGGGGATGGCCTG	29
>08309d72-baac-495a-8875-8d6d2ab39c33
ATTTCAATACATCTAATGTTTTGGTTCTAC	30
>08317d61-f57d-413a-a377-1341e95e6ec6
ATGCTCCCTGCGACTGCGGGGCAAAGCCC	29
>08320a9c-9e8c-42be-bdf8-a818da900dd8
GGACCATCCCGCGGGTGTGCGGGGAGCAC	29
>0832b404-979d-4f63-83bc-07c8d980c030
ATTTCAATTCCTGTATGGAGCGATTGAGAG	30
>083533d2-4d54-4790-91c8-3f935b57b7ee
GTCTCCGCGGTTAACCCACCGCGGCCCCATTGAAGG	36
>08356ccc-2e6f-4858-a4c0-59c937025332
GTTCGCCGCCGCACAGGTGGCTTAGAAA	28
>08392b1c-f38f-4202-a5b3-ee247f09fac5
ATTAGAATCGTACCAGAGTGGAATGTAAAG	30
>083fcb62-e984-4d39-9c1e-677ee7f8da8d
CGGAACACCCTCGCATCGGCGAGGAGGAC	29
>0840799a-b6b2-490f-ba33-88c9c07bbdcc
GCCCCGATCCCCGCGTGCGCGGGGAGCAG	29
>08415e34-e00b-44bf-a167-5826e0348da0+5a3228a5-9513-4b2d-b628-76f7b42421f0
GTCGTCCCCGCGTGCGCGGGGGAAACTT	28
>08457fd6-a440-41e2-94a7-f4fdc37917ef
TGTTCCCCCGCACATGCGGGGATGCTCCG	29
>08461e94-40e8-4919-90f0-e58c22ae90e3
TTTCTAAACCGCCTATGCGGCGGTATGG	28
>084662c4-86e4-4ae5-af56-1a2d2b43e5f5
GTCATAAAGCACCGAGCGCCAAACGGCGCATTAAGAC	37
>084c9f6c-ef1a-4e97-b472-dc2f3fb8269a
ATCAAACCTTAACACTATGTGTAATAAAA	29
>084d95d4-f2fa-43e0-9185-b087f2824d7e
TCGCCGCCCCCGCAGATGCGGGGACGAC	28
>084ee4d6-ebe9-4a64-80f2-fb4b3796fdc0
GTCTTAATCCCCTGTTAAACGGGGTATCTCCGAAC	35
>084fc067-ae3b-4164-bdaf-40a4fc793c07+a21d43dd-7692-485c-98d7-f4884183d662
GTTCACTGCCGTATATTGTGCACCTAAA	28
>085805d4-ea36-42ae-9978-b9eb46b27f8a
TTTTCCATTAATTCCGCTTCTAAAGAATAGAAGCGAC	37
>0858d430-2b85-49c2-a5ae-678192f63f20
CTGTTTATCCCCGCTAGCGCGGGGAACAC	29
>085cad3e-d409-489e-b837-48cfcd5495b6
CTGCTCCCCGCGCATGCGGGGATGGTCGA	29
>085cb6f5-a351-4cc3-8899-d9c0fc03e194
CTATCCATGGCTGAAAAGTCGTGGCCCCATTGAAAC	36
>085eea0f-0e17-483f-ae55-9d046cc983fc
AGTTTGAGAGTAGTGTCATATCCAATCCATCTCAAAC	37
>0860d4c6-0292-4ac3-978b-4e6c3a802357
GTCGTCCTCGCGCACGCGGGGCTGCTCC	28
>08645561-efda-4fda-824d-421961b9a830+d7c772c8-1633-4acf-93fb-bce7b74fb76e
TTTCAATTCTCTTAGAGTCTTATTGCAAC	29
>08656bb6-bd76-433e-a76f-bfd6de2d6d85
ATTTCAATTCCTCATAGATAGGCTAAAAAC	30
>0865fe3f-c750-4915-9423-797c3e00d330
GTTTCAACCCGCGCGTCCGCGAGGGACGCGAC	32
>08661e17-e1e1-4cdf-bb30-feb05c76975e
ATTTCAATCCACACTCCCCTCACAGGGAGCGAC	33
>086b5d9f-5d82-4123-bcc8-960353e28083
ATTGAACACTAACATGAGATGTATTTAAAT	30
>086d230c-79e5-4458-abc1-77e50596bac2
GTCGCACCTTCACGGGTGCGTGGATTGAAAC	31
>0870f28f-b60f-45a9-98fc-727667eae0dc
GTGCTCTCCTCGCAGGCGGAGGTGAGCCG	29
>08722ab9-2716-42d2-af86-ef5ba718fda7
ATTTCAATCCACGCTCCCCACACGGGGAGCGAC	33
>0874d497-5909-4b48-9b3c-f807917fae25
GGTGGCGATCCCTCTCTCACCCCGGATGACTACAAT	36
[truncated: 55,426 more rows]

## Sheet: Orphan CRISPR in P. aeruginosa
S3 Dataset. DR length in CRISPR-Cas and orphan CRISPR systems / Orphan CRISPR system in P. aeruginosa strains
assembly_id	sequence number	bac_def	CRISPR number	Acr number	Self-targeting number	Interact phage number	prophage number	CRISPR type
GCA_002968585.1_ASM296858v1	1	Pseudomonas aeruginosa strain AR_0354 chromosome, complete genome	2	1	0	4	5	Orphan
GCA_002968655.1_ASM296865v1	2	Pseudomonas aeruginosa strain AR_0353 chromosome, complete genome	3	0	2	129	13	Orphan
GCA_002968955.1_ASM296895v1	1	Pseudomonas aeruginosa strain AR_0357 chromosome, complete genome	3	2	1	0	14	Orphan
GCA_003028335.1_ASM302833v1	1	Pseudomonas aeruginosa strain MRSN12280 chromosome, complete genome	4	5	1	8	9	Orphan
GCA_003052005.2_ASM305200v2	1	Pseudomonas aeruginosa strain WCHPA075019 chromosome, complete genome	1	0	0	1	6	Orphan
GCA_003060845.1_ASM306084v1	1	Pseudomonas aeruginosa strain JB2 chromosome, complete genome	3	0	1	39	0	Orphan
GCA_003073895.1_ASM307389v1	3	Pseudomonas aeruginosa strain AR439 chromosome, complete genome	3	5	0	23	12	Orphan
GCA_003288355.1_ASM328835v1	1	Pseudomonas aeruginosa strain AR_455 chromosome, complete genome	1	1	0	0	16	Orphan
GCA_003319235.1_ASM331923v1	1	Pseudomonas aeruginosa strain HS9 chromosome, complete genome	2	4	0	0	8	Orphan
GCA_003332705.2_ASM333270v2	1	Pseudomonas aeruginosa strain PA34 chromosome, complete genome	1	0	0	0	9	Orphan
GCA_003369735.1_ASM336973v1	2	Pseudomonas aeruginosa strain Y89 chromosome, complete genome	1	0	54	5	8	Orphan
GCA_003369775.1_ASM336977v1	1	Pseudomonas aeruginosa strain Y31 chromosome, complete genome	3	0	2	1	6	Orphan
GCA_003429185.1_ASM342918v1	1	Pseudomonas aeruginosa strain PABL012 chromosome, complete genome	3	0	0	1	5	Orphan
GCA_003433235.1_ASM343323v1	1	Pseudomonas aeruginosa strain 24Pae112 chromosome, complete genome	2	4	0	9	12	Orphan
GCA_003641125.1_ASM364112v1	1	Pseudomonas aeruginosa strain 268 chromosome, complete genome	4	0	1	8	0	Orphan
GCA_003957825.1_ASM395782v1	1	Pseudomonas aeruginosa strain GIMC5015:PAKB6, complete sequence	1	0	0	2	5	Orphan
GCA_004010895.1_ASM401089v1	1	Pseudomonas aeruginosa strain LW chromosome, complete genome	1	0	0	4	8	Orphan
GCA_004102665.1_ASM410266v1	1	Pseudomonas aeruginosa strain PAO1161 chromosome, complete genome	1	0	0	1	7	Orphan
GCA_900618245.1_paerg000	1	Pseudomonas aeruginosa isolate paerg000 genome assembly, chromosome: 0	3	0	0	0	5	Orphan
GCA_900618285.1_paerg005	1	Pseudomonas aeruginosa isolate paerg005 genome assembly, chromosome: 0	2	0	0	8	10	Orphan
GCA_900618305.1_paerg009	1	Pseudomonas aeruginosa isolate paerg009 genome assembly, chromosome: 0	2	0	0	8	9	Orphan
GCA_900636755.1_43941_E01	1	Pseudomonas aeruginosa strain NCTC12903 genome assembly, chromosome: 1	3	2	0	1	8	Orphan
GCF_000006765.1_ASM676v1	1	Pseudomonas aeruginosa PAO1, complete genome	2	0	2	1	4	Orphan
GCF_000017205.1_ASM1720v1	1	Pseudomonas aeruginosa PA7, complete sequence	4	0	2	18	12	Orphan
GCF_000026645.1_ASM2664v1	1	Pseudomonas aeruginosa LESB58, complete genome	2	9	4	84	8	Orphan
GCF_000284555.1_ASM28455v1	1	Pseudomonas aeruginosa NCGM2.S1 chromosome 1, complete sequence	3	0	0	0	10	Orphan
GCF_000359505.1_ASM35950v1	1	Pseudomonas aeruginosa B136-33, complete sequence	1	0	0	0	5	Orphan
GCF_000473745.2_ASM47374v3	1	Pseudomonas aeruginosa VRFPA04 chromosome, complete genome	5	0	0	0	9	Orphan
GCF_000496605.2_ASM49660v2	1	Pseudomonas aeruginosa PA1, complete sequence	2	0	1	0	7	Orphan
GCF_000496645.1_ASM49664v1	1	Pseudomonas aeruginosa PA1R, complete genome	2	0	0	0	5	Orphan
GCF_000504045.1_ASM50404v1	1	Pseudomonas aeruginosa MTB-1, complete sequence	2	0	0	0	7	Orphan
GCF_000508765.1_ASM50876v1	1	Pseudomonas aeruginosa LES431, complete genome	2	9	4	84	7	Orphan
GCF_000568855.2_ASM56885v2	1	Pseudomonas aeruginosa PAK chromosome, complete genome	18	0	1	2	5	Orphan
GCF_000816985.1_ASM81698v1	1	Pseudomonas aeruginosa strain F22031, complete genome	5	0	0	120	10	Orphan
GCF_000829255.1_ASM82925v1	1	Pseudomonas aeruginosa strain NCGM1984	3	0	0	8	14	Orphan
GCF_000829275.1_ASM82927v1	1	Pseudomonas aeruginosa strain NCGM1900	3	0	0	8	13	Orphan
GCF_000829885.1_ASM82988v1	1	Pseudomonas aeruginosa strain FRD1, complete genome	2	3	1	1	5	Orphan
GCF_000981825.1_ASM98182v1	1	Pseudomonas aeruginosa strain Carb01 63, complete genome	1	5	0	0	16	Orphan
GCF_001077475.1_ASM107747v1	1	Pseudomonas aeruginosa strain F9676, complete genome	5	0	1	39	4	Orphan
GCF_001293085.1_ASM129308v1	1	Pseudomonas aeruginosa strain PA1RG chromosome, complete genome	2	0	1	0	7	Orphan
GCF_001482325.1_ASM148232v1	1	Pseudomonas aeruginosa strain 12-4-4(59) chromosome, complete genome	3	0	0	1	8	Orphan
GCF_001515845.2_ASM151584v2	1	Pseudomonas aeruginosa strain S86968 chromosome, complete genome	4	0	0	1	11	Orphan
GCF_001515915.2_ASM151591v2	1	Pseudomonas aeruginosa strain T38079 chromosome, complete genome	4	3	0	1	8	Orphan
GCF_001516005.1_ASM151600v1	1	Pseudomonas aeruginosa strain T52373 chromosome, complete genome	1	0	0	0	5	Orphan
GCF_001516205.2_ASM151620v2	1	Pseudomonas aeruginosa strain W45909 chromosome, complete genome	3	3	3	0	7	Orphan
GCF_001516225.2_ASM151622v2	1	Pseudomonas aeruginosa strain W60856 chromosome, complete genome	5	3	1	18	6	Orphan
GCF_001516265.1_ASM151626v1	1	Pseudomonas aeruginosa strain F30658 chromosome, complete genome	1	0	0	0	11	Orphan
GCF_001516305.2_ASM151630v2	1	Pseudomonas aeruginosa strain H5708 chromosome, complete genome	2	0	0	1	6	Orphan
GCF_001516345.1_ASM151634v1	1	Pseudomonas aeruginosa strain H47921 chromosome, complete genome	3	7	0	22	10	Orphan
GCF_001518975.1_ASM151897v1	1	Pseudomonas aeruginosa strain USDA-ARS-USMARC-41639 chromosome, complete genome	2	0	0	1	432	Orphan
GCF_001542835.1_ASM154283v1	1	Pseudomonas aeruginosa strain F9670 chromosome, complete genome	4	3	0	1	8	Orphan
GCF_001548135.1_ASM154813v1	1	Pseudomonas aeruginosa strain 8380	4	1	0	92	7	Orphan
GCF_001548335.1_ASM154833v1	1	Pseudomonas aeruginosa strain IOMTU 133	2	0	0	1	7	Orphan
GCF_001618925.1_ASM161892v1	1	Pseudomonas aeruginosa strain ATCC 27853, complete genome	5	3	0	1	7	Orphan
GCF_001632245.1_ASM163224v1	1	Pseudomonas aeruginosa strain BAMCPA07-48, complete genome	5	0	0	3	12	Orphan
GCF_001729505.1_ASM172950v1	1	Pseudomonas aeruginosa strain ATCC 15692 chromosome, complete genome	1	0	0	0	6	Orphan
GCF_001750705.1_ASM175070v1	1	Pseudomonas aeruginosa strain FA-HZ1, complete genome	2	3	0	0	7	Orphan
GCF_001792875.1_ASM179287v1	1	Pseudomonas aeruginosa strain PA11803, complete genome	1	3	0	1	12	Orphan
GCF_001874465.1_ASM187446v1	1	Pseudomonas aeruginosa isolate B10W, complete genome	2	1	0	124	9	Orphan
GCF_001879525.1_ASM187952v1	1	Pseudomonas aeruginosa strain Paer4_119 chromosome, complete genome	3	0	2	1	6	Orphan
GCF_002085605.1_ASM208560v1	1	Pseudomonas aeruginosa strain RIVM-EMC2982 chromosome, complete genome	3	4	1	1	17	Orphan
GCF_002085755.1_ASM208575v1	2	Pseudomonas aeruginosa strain E6130952 chromosome, complete genome	3	4	1	8	13	Orphan
GCF_002104595.1_ASM210459v1	1	Pseudomonas aeruginosa strain PASGNDM699 chromosome, complete genome	4	0	6	128	12	Orphan
GCF_002104615.1_ASM210461v1	1	Pseudomonas aeruginosa strain PASGNDM345 chromosome, complete genome	2	0	0	124	12	Orphan
GCF_002192475.1_ASM219247v1	1	Pseudomonas aeruginosa strain Pa124 chromosome, complete genome	4	0	0	8	13	Orphan
GCF_002192495.1_ASM219249v1	1	Pseudomonas aeruginosa strain Pa58 chromosome, complete genome	4	0	1	126	13	Orphan
GCF_002205355.1_ASM220535v1	1	Pseudomonas aeruginosa strain Pa127 chromosome, complete genome	4	0	0	8	14	Orphan
GCF_002205375.1_ASM220537v1	1	Pseudomonas aeruginosa strain Pa1242 chromosome, complete genome	2	0	1	1	8	Orphan
GCF_002208645.1_ASM220864v1	1	Pseudomonas aeruginosa strain Pa1207 chromosome, complete genome	5	3	0	9	11	Orphan
GCF_002237405.1_ASM223740v1	1	Pseudomonas aeruginosa strain Ocean-1155 chromosome, complete genome	4	3	0	8	447	Orphan
GCF_002237425.1_ASM223742v1	1	Pseudomonas aeruginosa strain Ocean-1175 chromosome, complete genome	3	3	0	0	11	Orphan
GCF_002287725.2_ASM228772v2	1	Pseudomonas aeruginosa strain PPF-1 chromosome, complete genome	4	3	0	0	7	Orphan
GCF_002411865.2_ASM241186v2	1	Pseudomonas aeruginosa strain 97 chromosome, complete genome	4	0	2	0	8	Orphan
GCF_002812865.1_ASM281286v1	2	Pseudomonas aeruginosa strain PB353 chromosome, complete genome	2	5	0	1	7	Orphan
GCF_002812885.1_ASM281288v1	2	Pseudomonas aeruginosa strain PB354 chromosome, complete genome	2	5	0	1	7	Orphan
GCF_002812905.1_ASM281290v1	1	Pseudomonas aeruginosa strain PB350 chromosome, complete genome	2	0	0	0	8	Orphan
GCF_002812905.2_ASM281290v2	1	Pseudomonas aeruginosa strain PB350 chromosome, complete genome	2	0	0	0	6	Orphan
GCF_002812925.1_ASM281292v1	1	Pseudomonas aeruginosa strain PB367 chromosome, complete genome	2	0	0	0	6	Orphan
GCF_002968585.1_ASM296858v1	1	Pseudomonas aeruginosa strain AR_0354 chromosome, complete genome	3	3	0	4	5	Orphan
GCF_002968655.1_ASM296865v1	2	Pseudomonas aeruginosa strain AR_0353 chromosome, complete genome	5	0	2	129	11	Orphan
GCF_002968955.1_ASM296895v1	1	Pseudomonas aeruginosa strain AR_0357 chromosome, complete genome	3	2	1	0	14	Orphan
GCF_003028335.1_ASM302833v1	1	Pseudomonas aeruginosa strain MRSN12280 chromosome, complete genome	5	4	1	8	10	Orphan
GCF_003052005.1_ASM305200v1	1	Pseudomonas aeruginosa strain WCHPA075019 chromosome, complete genome	1	0	0	1	4	Orphan
GCF_003060845.1_ASM306084v1	1	Pseudomonas aeruginosa strain JB2 chromosome, complete genome	3	4	1	39	9	Orphan
GCF_003073735.1_ASM307373v1	1	Pseudomonas aeruginosa strain AR445 chromosome, complete genome	1	1	0	0	9	Orphan
GCF_003073895.1_ASM307389v1	3	Pseudomonas aeruginosa strain AR439 chromosome, complete genome	5	7	0	23	11	Orphan
GCF_003288355.1_ASM328835v1	1	Pseudomonas aeruginosa strain AR_455 chromosome, complete genome	2	1	0	0	12	Orphan
GCF_003319235.1_ASM331923v1	1	Pseudomonas aeruginosa strain HS9 chromosome, complete genome	3	3	0	0	8	Orphan
GCF_003369735.1_ASM336973v1	2	Pseudomonas aeruginosa strain Y89 chromosome, complete genome	1	0	54	5	9	Orphan
GCF_003369755.1_ASM336975v1	1	Pseudomonas aeruginosa strain Y82 chromosome, complete genome	2	1	0	1	9	Orphan
GCF_003369775.1_ASM336977v1	1	Pseudomonas aeruginosa strain Y31 chromosome, complete genome	3	0	2	1	7	Orphan
GCF_006364735.1_ASM636473v1	1	Pseudomonas aeruginosa strain FDAARGOS_767 chromosome, complete genome	3	0	2	1	6	Orphan
GCF_007559125.1_ASM755912v1	1	Pseudomonas aeruginosa strain 243931 chromosome, complete genome	2	0	0	0	6	Orphan
GCF_007833895.1_ASM783389v1	2	Pseudomonas aeruginosa strain C79 chromosome, complete genome	4	0	0	211	11	Orphan
GCF_008705235.1_ASM870523v1	1	Pseudomonas aeruginosa strain E90 chromosome, complete genome	5	4	1	25	8	Orphan
GCF_009497675.1_ASM949767v1	2	Pseudomonas aeruginosa strain PA59 chromosome, complete genome	4	2	2	2	13	Orphan
GCF_009648875.1_ASM964887v1	1	Pseudomonas aeruginosa strain CFSAN084950 chromosome, complete genome	3	1	2	90	6	Orphan
GCF_009662315.1_ASM966231v1	1	Pseudomonas aeruginosa strain AG1 chromosome, complete genome	1	2	0	0	11	Orphan
GCF_009676885.1_ASM967688v1	1	Pseudomonas aeruginosa strain KRP1 chromosome, complete genome	2	3	0	0	6	Orphan
GCF_009720405.1_ASM972040v1	2	Pseudomonas aeruginosa strain T2436 chromosome, complete genome	3	0	0	22	13	Orphan
GCF_009720425.1_ASM972042v1	2	Pseudomonas aeruginosa strain T2101 chromosome, complete genome	5	1	0	31	11	Orphan
GCF_011106815.1_ASM1110681v1	2	Pseudomonas aeruginosa strain PAG5 chromosome, complete genome	4	0	0	104	10	Orphan
GCF_011466835.1_ASM1146683v1	2	Pseudomonas aeruginosa strain CF39S chromosome, complete genome	4	4	3	60	11	Orphan
GCF_012935295.1_ASM1293529v1	1	Pseudomonas aeruginosa strain AA2 chromosome, complete genome	3	0	0	1	3	Orphan
GCF_012971705.1_ASM1297170v1	2	Pseudomonas aeruginosa strain LYT4 chromosome, complete genome	2	3	0	1	10	Orphan
GCF_013001005.1_ASM1300100v1	1	Pseudomonas aeruginosa PAO1 chromosome, complete genome	2	0	0	2	5	Orphan
GCF_013201095.1_ASM1320109v1	1	Pseudomonas aeruginosa strain PAC6 chromosome, complete genome	1	0	0	0	8	Orphan
GCF_013305765.1_ASM1330576v1	1	Pseudomonas aeruginosa strain LIUYANG-E chromosome, complete genome	1	0	0	0	6	Orphan
GCF_013305815.1_ASM1330581v1	1	Pseudomonas aeruginosa strain LIUYANG-C chromosome, complete genome	3	0	2	3	6	Orphan
GCF_013305845.1_ASM1330584v1	4	Pseudomonas aeruginosa strain LIUYANG-A chromosome, complete genome	1	0	0	0	6	Orphan
GCF_013341315.1_ASM1334131v1	1	Pseudomonas aeruginosa strain PAAK095 chromosome, complete genome	3	0	0	1	7	Orphan
GCF_013343315.1_ASM1334331v1	1	Pseudomonas aeruginosa strain DVT729 chromosome, complete genome	2	3	0	0	5	Orphan
GCF_013343415.1_ASM1334341v1	1	Pseudomonas aeruginosa strain DVT421 chromosome, complete genome	3	0	0	84	4	Orphan
GCF_013343475.1_ASM1334347v1	1	Pseudomonas aeruginosa strain DVT779 chromosome, complete genome	3	0	0	86	6	Orphan
GCF_013343495.1_ASM1334349v1	1	Pseudomonas aeruginosa strain DVT414 chromosome, complete genome	1	3	0	0	6	Orphan
GCF_013343515.1_ASM1334351v1	1	Pseudomonas aeruginosa strain DVT413 chromosome, complete genome	6	0	1	0	8	Orphan
GCF_013343575.1_ASM1334357v1	1	Pseudomonas aeruginosa strain DVT401 chromosome, complete genome	2	2	0	58	8	Orphan
GCF_900070375.1_PAO1OR	1	Pseudomonas aeruginosa strain PAO1_Orsay chromosome I	2	0	0	2	6	Orphan
GCF_902172305.1_Pseudomonas_aeruginosa_PAK	1	Pseudomonas aeruginosa PAK chromosome 1	4	0	1	1	5	Orphan
GCF_902703185.1_PcyII-29	1	Pseudomonas aeruginosa strain PcyII-29 isolate PcyII-29 chromosome PcyII-29	3	4	3	38	8	Orphan
GCF_902703195.1_PcyII-40	1	Pseudomonas aeruginosa strain PcyII-40 isolate PcyII-40 chromosome PcyII-40	3	1	0	0	12	Orphan
GCF_902703215.1_C7-25	1	Pseudomonas aeruginosa strain C7-25 isolate C7-25 chromosome C7-25	3	0	0	1	8	Orphan

## Sheet: DR in Orphan CRISPRs P. aer
S3 Dataset. DR length in CRISPR-Cas and orphan CRISPR systems / DRs in orphan CRISPR systems in P. aeruginosa strains
assembly_id	DRs	Spacer	DR lenght	Spacer length		DR length average	DR length SD	DR length median	DR length min	DR length max
GCA_002968585.1_ASM296858v1
	GAGTTCGGATGCCGAACTCTG	CCCGATCTACCTCATTCAACCCC	21	23		29.5439	6.84879	28	15	55
	GAGTTCGGATGCCGAACTCAG	TGAAATCAGCGGCAAGCAATGCGCTTTACCGCT	21	33
	GAGTTCGGATGCCGAACCCAG	ACAGAATCCGCCGAGTACGCCCT	21	23
	TGGTTCGGATGCCGAACTCAT		21			Number of DR = 28		Number of DR = 50
	GGAGGCTCCAGCGCAGACGCCGTAAGGAGGCTCCGCGATGCCTAGGCAAG	AGAACAAAGGGGACAGATTTATTTTCCCTACTCTAGTTTTCTAAGCAA	50	48		1201		56
	GGAGGCTCCAGCGCAGCCGCCGTAAGGAGGCTCCGCGATGCCTAGGCAAG		50
	GGCCAAAGAACTGGAGGGCAAGGTATGA	GCCAGCACAGCGTATCCCGCTCCGTATCCCGTTCAACAGGCTCTCCATCCAGAAGCGT	28	58		Spacer length average	Spacer length SD	Spacer length median	Spacer length min	Spacer length max
	GGCCAAAGAACTGGAGGGCAAGGTATGA		28
	GCCGCCGTCGCGGTTGTCGAAGGCGCCTC	CCGTGGCGCTCAGGCCGGCGTCGGCCACCAGCAC	29	34		36.7843	10.1219	32	18	63
	GCCGCCACGGTTGTCCAGGCTGGCGCCGT	GGACGTTCAACTCGCTGCGGCTCGACAGCAGGCC	29	34
	GCCGGCGCGGTTGTCCAG		18
	TTTGCCCCTTCTTGAACTGCGTT	TCCGACGAGCGTCCTCGCGCGAGAAGCCCCTTCATGCCGCAGTTCCATGGCG	23	52
	TATGCCCCTTCTTGAACTGCGTT		23
	TTTCTTAGCTGCCTATACGGCAGTGAAC	GTTCTTCATATCGATGCCCAGGCGGCCCATAA	28	32
	TTTCTTAGCTGCCTATACGGCAGTGAAC	GAGGCCCGCGCCGCCCTGGCGCAACCCTCCCC	28	32
	TTTCTTAGCTGCCTATACGGCAGTGAAC	GAGAGGCGAGTTGTTCGCCGTGAAATTCCCGC	28	32
	TTTCTTAGCTGCCTATACGGCAGTGAAC	GACTGTGTCCGACAGAACCGAAAAACCATCAT	28	32
	TTTCTTAGCTGCCTATACGGCAGTGAAC	GGCGACCTCGATTTGCAGCGCGGCGGTACGAT	28	32
	TTTCTTAGCTGCCTATACGGCAGTGAAC	ACCTCTGGGGCGATGCGTACATCCGCGACAAG	28	32
	TTTCTTAGCTGCCTATACGGCAGTGAAC	CAGGGTAGTGTCGCCGTCCTCGATCTCGTCGC	28	32
	TTTCTTAGCTGCCTATACGGCAGTGAAC	CAGCGCGACCAGGCAGGCGACCAGGGCGAGTA	28	32
	TTTCTTAGCTGCCTATACGGCAGTGAAC	CGCGACTTCCAGCGCAACCTGCGGCCGATCCT	28	32
	TTTCTTAGCTGCCTATACGGCAGTGAAC	TTCCTTGGCGGCCCGAATCCACAGGCTCTGGT	28	32
	TTTCTTAGCTGCCTATACGGCAGTGAAC		28
	TTTCTTAGCTGCCTATACGGCAGTGAAC	GTTCTTCATATCGATGCCCAGGCGGCCCATAA	28	32
	TTTCTTAGCTGCCTATACGGCAGTGAAC	GAGGCCCGCGCCGCCCTGGCGCAACCCTCCCC	28	32
	TTTCTTAGCTGCCTATACGGCAGTGAAC	GAGAGGCGAGTTGTTCGCCGTGAAATTCCCGC	28	32
	TTTCTTAGCTGCCTATACGGCAGTGAAC	GACTGTGTCCGACAGAACCGAAAAACCATCAT	28	32
	TTTCTTAGCTGCCTATACGGCAGTGAAC	GGCGACCTCGATTTGCAGCGCGGCGGTACGAT	28	32
	TTTCTTAGCTGCCTATACGGCAGTGAAC	ACCTCTGGGGCGATGCGTACATCCGCGACAAG	28	32
	TTTCTTAGCTGCCTATACGGCAGTGAAC	CAGGGTAGTGTCGCCGTCCTCGATCTCGTCGC	28	32
	TTTCTTAGCTGCCTATACGGCAGTGAAC	CAGCGCGACCAGGCAGGCGACCAGGGCGAGTA	28	32
	TTTCTTAGCTGCCTATACGGCAGTGAAC	CGCGACTTCCAGCGCAACCTGCGGCCGATCCT	28	32
	TTTCTTAGCTGCCTATACGGCAGTGAAC	TTCCTTGGCGGCCCGAATCCACAGGCTCTGGT	28	32
	TTTCTTAGCTGCCTATACGGCAGTGAAC		28
	TTTCTTAGCTGCCTATACGGCAGTGAAC	GTTCTTCATATCGATGCCCAGGCGGCCCATAA	28	32
	TTTCTTAGCTGCCTATACGGCAGTGAAC	GAGGCCCGCGCCGCCCTGGCGCAACCCTCCCC	28	32
	TTTCTTAGCTGCCTATACGGCAGTGAAC	GAGAGGCGAGTTGTTCGCCGTGAAATTCCCGC	28	32
	TTTCTTAGCTGCCTATACGGCAGTGAAC	GACTGTGTCCGACAGAACCGAAAAACCATCAT	28	32
	TTTCTTAGCTGCCTATACGGCAGTGAAC	GGCGACCTCGATTTGCAGCGCGGCGGTACGAT	28	32
	TTTCTTAGCTGCCTATACGGCAGTGAAC	ACCTCTGGGGCGATGCGTACATCCGCGACAAG	28	32
	TTTCTTAGCTGCCTATACGGCAGTGAAC	CAGGGTAGTGTCGCCGTCCTCGATCTCGTCGC	28	32
	TTTCTTAGCTGCCTATACGGCAGTGAAC	CAGCGCGACCAGGCAGGCGACCAGGGCGAGTA	28	32
	TTTCTTAGCTGCCTATACGGCAGTGAAC	CGCGACTTCCAGCGCAACCTGCGGCCGATCCT	28	32
	TTTCTTAGCTGCCTATACGGCAGTGAAC	TTCCTTGGCGGCCCGAATCCACAGGCTCTGGT	28	32
	TTTCTTAGCTGCCTATACGGCAGTGAAC		28
	CCGCTGCGCCGACGTTTCACGGCGGATA	TGCGTCCCGCGGCCCCGTAGTCGGGCCGTAGGGCGAATAACGCCACCGGCGTTATCCG	28	58
	CCGCTGCGCCGACGTTTCATGGCGGATA	ACCGCAAGCGGTTATTCGCCCTACGCGGCC	28	30
	TCGAAGCTCACCCGTTTTACGGTGGATA		28
	AGGATGAAACTATATTTGCATGGCT	CCGTGGTTTTCAGACCGTTTGAAGGCCGCTGCGAGGCATT	25	40
	AGGATGAAACTTTAGATGCAGGCCG	GGCAGGGTGCTTCCCAGCCAGTCCAGCAAAATCGTTCGCGTT	25	42
	AGGATGAAACTTTATTTGCA		20
GCA_002968655.1_ASM296865v1
	GCCGCCGTCGCGGTTGTCGAAGGCGCCTC	CCGTGGCGCTCAGGCCGGCGTCGGCCACCAGCAC	29	34
	GCCGCCACGGTTGTCCAGGCTGGCGCCGT	GGACGTTCAACTCGCTGCGGCTCGACAGCAGGCC	29	34
	GCCGGCGCGGTTGTCCAG		18
	TTTGCCCCTTCTTGAACTGCGTT	TCCGACGAGCGTCCTCGCGCGAGAAGCCCCTTCATGCCGCAGTTCCATGGCG	23	52
	TATGCCCCTTCTTGAACTGCGTT		23
	TTTCTTAGCTGCCTATACGGCAGTGAAC	GTTCTTCATATCGATGCCCAGGCGGCCCATAA	28	32
	TTTCTTAGCTGCCTATACGGCAGTGAAC	GAGGCCCGCGCCGCCCTGGCGCAACCCTCCCC	28	32
	TTTCTTAGCTGCCTATACGGCAGTGAAC	GAGAGGCGAGTTGTTCGCCGTGAAATTCCCGC	28	32
	TTTCTTAGCTGCCTATACGGCAGTGAAC	GACTGTGTCCGACAGAACCGAAAAACCATCAT	28	32
	TTTCTTAGCTGCCTATACGGCAGTGAAC	GGCGACCTCGATTTGCAGCGCGGCGGTACGAT	28	32
	TTTCTTAGCTGCCTATACGGCAGTGAAC	ACCTCTGGGGCGATGCGTACATCCGCGACAAG	28	32
	TTTCTTAGCTGCCTATACGGCAGTGAAC	CAGGGTAGTGTCGCCGTCCTCGATCTCGTCGC	28	32
	TTTCTTAGCTGCCTATACGGCAGTGAAC	CAGCGCGACCAGGCAGGCGACCAGGGCGAGTA	28	32
	TTTCTTAGCTGCCTATACGGCAGTGAAC	CGCGACTTCCAGCGCAACCTGCGGCCGATCCT	28	32
	TTTCTTAGCTGCCTATACGGCAGTGAAC	TTCCTTGGCGGCCCGAATCCACAGGCTCTGGT	28	32
	TTTCTTAGCTGCCTATACGGCAGTGAAC		28
	TTTCTTAGCTGCCTATACGGCAGTGAAC	GTTCTTCATATCGATGCCCAGGCGGCCCATAA	28	32
	TTTCTTAGCTGCCTATACGGCAGTGAAC	GAGGCCCGCGCCGCCCTGGCGCAACCCTCCCC	28	32
	TTTCTTAGCTGCCTATACGGCAGTGAAC	GAGAGGCGAGTTGTTCGCCGTGAAATTCCCGC	28	32
	TTTCTTAGCTGCCTATACGGCAGTGAAC	GACTGTGTCCGACAGAACCGAAAAACCATCAT	28	32
	TTTCTTAGCTGCCTATACGGCAGTGAAC	GGCGACCTCGATTTGCAGCGCGGCGGTACGAT	28	32
	TTTCTTAGCTGCCTATACGGCAGTGAAC	ACCTCTGGGGCGATGCGTACATCCGCGACAAG	28	32
	TTTCTTAGCTGCCTATACGGCAGTGAAC	CAGGGTAGTGTCGCCGTCCTCGATCTCGTCGC	28	32
	TTTCTTAGCTGCCTATACGGCAGTGAAC	CAGCGCGACCAGGCAGGCGACCAGGGCGAGTA	28	32
	TTTCTTAGCTGCCTATACGGCAGTGAAC	CGCGACTTCCAGCGCAACCTGCGGCCGATCCT	28	32
	TTTCTTAGCTGCCTATACGGCAGTGAAC	TTCCTTGGCGGCCCGAATCCACAGGCTCTGGT	28	32
	TTTCTTAGCTGCCTATACGGCAGTGAAC		28
	TTTCTTAGCTGCCTATACGGCAGTGAAC	GTTCTTCATATCGATGCCCAGGCGGCCCATAA	28	32
	TTTCTTAGCTGCCTATACGGCAGTGAAC	GAGGCCCGCGCCGCCCTGGCGCAACCCTCCCC	28	32
	TTTCTTAGCTGCCTATACGGCAGTGAAC	GAGAGGCGAGTTGTTCGCCGTGAAATTCCCGC	28	32
	TTTCTTAGCTGCCTATACGGCAGTGAAC	GACTGTGTCCGACAGAACCGAAAAACCATCAT	28	32
	TTTCTTAGCTGCCTATACGGCAGTGAAC	GGCGACCTCGATTTGCAGCGCGGCGGTACGAT	28	32
	TTTCTTAGCTGCCTATACGGCAGTGAAC	ACCTCTGGGGCGATGCGTACATCCGCGACAAG	28	32
	TTTCTTAGCTGCCTATACGGCAGTGAAC	CAGGGTAGTGTCGCCGTCCTCGATCTCGTCGC	28	32
	TTTCTTAGCTGCCTATACGGCAGTGAAC	CAGCGCGACCAGGCAGGCGACCAGGGCGAGTA	28	32
	TTTCTTAGCTGCCTATACGGCAGTGAAC	CGCGACTTCCAGCGCAACCTGCGGCCGATCCT	28	32
	TTTCTTAGCTGCCTATACGGCAGTGAAC	TTCCTTGGCGGCCCGAATCCACAGGCTCTGGT	28	32
	TTTCTTAGCTGCCTATACGGCAGTGAAC		28
	CCGCTGCGCCGACGTTTCACGGCGGATA	TGCGTCCCGCGGCCCCGTAGTCGGGCCGTAGGGCGAATAACGCCACCGGCGTTATCCG	28	58
	CCGCTGCGCCGACGTTTCATGGCGGATA	ACCGCAAGCGGTTATTCGCCCTACGCGGCC	28	30
	TCGAAGCTCACCCGTTTTACGGTGGATA		28
	AGGATGAAACTATATTTGCATGGCT	CCGTGGTTTTCAGACCGTTTGAAGGCCGCTGCGAGGCATT	25	40
	AGGATGAAACTTTAGATGCAGGCCG	GGCAGGGTGCTTCCCAGCCAGTCCAGCAAAATCGTTCGCGTT	25	42
	AGGATGAAACTTTATTTGCA		20
GCA_002968955.1_ASM296895v1
	TCATACCTTGCCCTCCAGTTCTTTGGCC	ACGCTTCTGGATGGAGAGCCTGTTGAACGGGATACGGAGCGGGATACGCTGTGCTGGC	28	58
	TCATACCTTGCCCTCCAGTTCTTTGGCC		28
	CTTGCCTAGGCATCGCGGAGCCTCCTTACGGCGGCTGCGCTGGAGCCTCC	TTGCTTAGAAAACTAGAGTAGGGAAAATAAATCTGTCCCCTTTGTTCT	50	48
	CTTGCCTAGGCATCGCGGAGCCTCCTTACGGCGTCTGCGCTGGAGCCTCC		50
	AATCGGCGGATAACGCCCTGGAAACGCCGACACCTCCCCAACTCCGTAGGGCGA	ATAACCGCTCGCGGTTATCCGCCGCTTATCCGCGACATCGGCGGATAACGCCCATG	54	56
	GCGTTATTCGCCCTACGCACCCCGGAAACGCCGGACAACGTCCCAACTCCGTAG	GGCGAATAACCGCTCGCGGTTATCCGCCGCTTATCCGCGATATCGGCGGATAACGCCCATG	54	61
	GCGTTATTCGCCCTACGC		18
GCA_003028335.1_ASM302833v1
	GGAGGCTCCAGCGCAGACGCCGTAAGGAGGCTCCGCGATGCCTAGGCAAG	AGAACAAAGGGGACAGATTTATTTTCCCTACTCTAGTTTTCTAAGCAA	50	48
	GGAGGCTCCAGCGCAGCCGCCGTAAGGAGGCTCCGCGATGCCTAGGCAAG		50
	GGCCAAAGAACTGGAGGGCAAGGTATGA	GCCAGCACAGCGTATCCCGCTCCGTATCCCGTTCAACAGGCTCTCCATCCAGAAGCGT	28	58
	GGCCAAAGAACTGGAGGGCAAGGTATGA		28
	AATCGGCGGATAACGCCCTGGAAACGCCGACACCTCCCCAACTCCGTAGGGCGA	ATAACCGCTCGCGGTTATCCGCCGCTTATCCGCGACATCGGCGGATAACGCCCATG	54	56
	GCGTTATTCGCCCTACGCACCCCGGAAACGCCGGACAACGTCCCAACTCCGTAG	GGCGAATAACCGCTCGCGGTTATCCGCCGCTTATCCGCGATATCGGCGGATAACGCCCATG	54	61
	GCGTTATTCGCCCTACGC		18
	CGGGTGCAACCGTTGCACCCCGTT	GTGTCGTCAGTTGCACCCCGTTACGTCGTGGTTTGCACCCCGTTACGTCGTCATTTGCAC	24	60
	CCGGTGCAACCGTTGCACCCCGTT		24
	GGGCGCATGACGCCAACGGCGTCATCCGCCGATACCTCGCCGAAATGGCGG	ATAACCGCTCTACGCCACGGACAGCGCGAAGTCCCGATAGCTCCGTA	51	47
	GGGCGCATGACGCCAACGGCGTCATCCGCCGATATCTCGCCGAAATGGCGG		51
GCA_003052005.2_ASM305200v2
	GCGGCGGGTATCGGCGGATAACGCC	TCCGGCGTTATTCGCCCTACGCGGAGGGTTCCCAGCTTTCGCTCCGCCGTTG	25	52
	CGGCGGGGTATCGGCGGATAACGCC		25
GCA_003060845.1_ASM306084v1
	GGCCAAAGAACTGGAGGGCAAGGTATGA	GCCAGCACAGCGTATCCCGCTCCGTATCCCGTTCAACAGGCTCTCCATCCAGAAGCGT	28	58
	GGCCAAAGAACTGGAGGGCAAGGTATGA		28
	ATCGGCGGATAACGCCCTGGAAACGCCGACACCTCCCCAGCTCCGTAGGGCGAA	TAACCGCTCGCGGTTATCCGCCGCTTATCCGCGACATCGGCGGATAACGCCCATGG	54	56
	CGTTATTCGCCCTACGCACCCCGGAAACGCCGGACAGCGTCCCAACTCCGTAGG	GCGAATAACCGCTCGCGGTTATCCGCCGCTTATCCGCGACATCGGCGGATAACGCCCATGGCG	54	63
	TTATTCGCTCTACAC		15
	TTTCTTAGCTGCCTATACGGCAGTGAAC	CGCTGGCGTTTCTCCCGCTGGCGCTGGGCGTT	28	32
	TTTCTTAGCTGCCTATACGGCAGTGAAC	TCCTATCGGTGGTCGTCGCGGTTCATCTTCTT	28	32
	TTTCTTAGCTGCCTATACGGCAGTGAAC	CTCGACGGTTTCATTGGCGGCCCGCTGATACG	28	32
	TTTCTTAGCTGCCTATACGGCAGTGAAC	TCGTCGTACCCAGCCGTCCACCAGAGCGCTCT	28	32
	TTTCTTAGCTGCCTATACGGCAGTGAAC	GCTTCGCATCCGGCTCTGGCTACAGCTGCCAA	28	32
	TTTCTTAGCTGCCTATACGGCAGTGAAC	GTCTACGCCACCCAGGACTGGGTGACGGTGAA	28	32
	TTTCTTAGCTGCCTATACGGCAGTGAAC	TCGGTGATGGTCTGGTCTTCGGCCGGCGTTGC	28	32
	TTTCTTAGCTGCCTATACGGCAGTGAAC	CAGCGGGCCGATCAACAGGCCGGACAGCATGC	28	32
	TTTCTTAGCTGCCTATACGGCAGTGAAC	TACGAGTTCGACGCAACGATGTCGGCCACCCA	28	32
	TTTCTTAGCTGCCTATACGGCAGTGAAC	GCGAACGGGCCAAGAGAATTGGCGGACGTAGA	28	32
	TTTCTTAGCTGCCTATACGGCAGTGAAC	ATGCGCGAGGACGTTCGCCGCCCAGCCCATGA	28	32
	TTTCTTAGCTGCCTATACGGCAGTGAAC	CTGATTTCGGCGTAAGTCTCGCCCGTGGTCAA	28	32
	TTTCTTAGCTGCCTATACGGCAGTGAAC	AGAACGCACGCGAGCAAATCTGGCAGTTCGAA	28	32
	TTTCTTAGCTGCCTATACGGCAGTGAAC	GAAGAGAGTCGCAAGAACACCAAACCGCCCCA	28	32
	TTTCTTAGCTGCCTATACGGCAGTGAAC	GTTCCAGTTCATCCCGCGCACGCCTGGGCAAA	28	32
	TTTCTTAGCTGCCTATACGGCAGTGAAC	CCTTGCCTGCGCCATCTGGACGCGTGGCTTAA	28	32
	TTTCTTAGCTGCCTATACGGCAGTGAAC	TACGAGCGTGCCGACGATGGCATCGGTCCGTT	28	32
	TTTCTTAGCTGCCTATACGGCAGTGAAC		28
	TTTCTTAGCTGCCTATACGGCAGTGAAC	CGCTGGCGTTTCTCCCGCTGGCGCTGGGCGTT	28	32
	TTTCTTAGCTGCCTATACGGCAGTGAAC	TCCTATCGGTGGTCGTCGCGGTTCATCTTCTT	28	32
	TTTCTTAGCTGCCTATACGGCAGTGAAC	CTCGACGGTTTCATTGGCGGCCCGCTGATACG	28	32
	TTTCTTAGCTGCCTATACGGCAGTGAAC	TCGTCGTACCCAGCCGTCCACCAGAGCGCTCT	28	32
	TTTCTTAGCTGCCTATACGGCAGTGAAC	GCTTCGCATCCGGCTCTGGCTACAGCTGCCAA	28	32
	TTTCTTAGCTGCCTATACGGCAGTGAAC	GTCTACGCCACCCAGGACTGGGTGACGGTGAA	28	32
	TTTCTTAGCTGCCTATACGGCAGTGAAC	TCGGTGATGGTCTGGTCTTCGGCCGGCGTTGC	28	32
	TTTCTTAGCTGCCTATACGGCAGTGAAC	CAGCGGGCCGATCAACAGGCCGGACAGCATGC	28	32
	TTTCTTAGCTGCCTATACGGCAGTGAAC	TACGAGTTCGACGCAACGATGTCGGCCACCCA	28	32
	TTTCTTAGCTGCCTATACGGCAGTGAAC	GCGAACGGGCCAAGAGAATTGGCGGACGTAGA	28	32
	TTTCTTAGCTGCCTATACGGCAGTGAAC	ATGCGCGAGGACGTTCGCCGCCCAGCCCATGA	28	32
	TTTCTTAGCTGCCTATACGGCAGTGAAC	CTGATTTCGGCGTAAGTCTCGCCCGTGGTCAA	28	32
	TTTCTTAGCTGCCTATACGGCAGTGAAC	AGAACGCACGCGAGCAAATCTGGCAGTTCGAA	28	32
	TTTCTTAGCTGCCTATACGGCAGTGAAC	GAAGAGAGTCGCAAGAACACCAAACCGCCCCA	28	32
	TTTCTTAGCTGCCTATACGGCAGTGAAC	GTTCCAGTTCATCCCGCGCACGCCTGGGCAAA	28	32
	TTTCTTAGCTGCCTATACGGCAGTGAAC	CCTTGCCTGCGCCATCTGGACGCGTGGCTTAA	28	32
	TTTCTTAGCTGCCTATACGGCAGTGAAC	TACGAGCGTGCCGACGATGGCATCGGTCCGTT	28	32
	TTTCTTAGCTGCCTATACGGCAGTGAAC		28
	TTTCTTAGCTGCCTATACGGCAGTGAAC	CGCTGGCGTTTCTCCCGCTGGCGCTGGGCGTT	28	32
	TTTCTTAGCTGCCTATACGGCAGTGAAC	TCCTATCGGTGGTCGTCGCGGTTCATCTTCTT	28	32
	TTTCTTAGCTGCCTATACGGCAGTGAAC	CTCGACGGTTTCATTGGCGGCCCGCTGATACG	28	32
	TTTCTTAGCTGCCTATACGGCAGTGAAC	TCGTCGTACCCAGCCGTCCACCAGAGCGCTCT	28	32
	TTTCTTAGCTGCCTATACGGCAGTGAAC	GCTTCGCATCCGGCTCTGGCTACAGCTGCCAA	28	32
	TTTCTTAGCTGCCTATACGGCAGTGAAC	GTCTACGCCACCCAGGACTGGGTGACGGTGAA	28	32
	TTTCTTAGCTGCCTATACGGCAGTGAAC	TCGGTGATGGTCTGGTCTTCGGCCGGCGTTGC	28	32
	TTTCTTAGCTGCCTATACGGCAGTGAAC	CAGCGGGCCGATCAACAGGCCGGACAGCATGC	28	32
	TTTCTTAGCTGCCTATACGGCAGTGAAC	TACGAGTTCGACGCAACGATGTCGGCCACCCA	28	32
	TTTCTTAGCTGCCTATACGGCAGTGAAC	GCGAACGGGCCAAGAGAATTGGCGGACGTAGA	28	32
	TTTCTTAGCTGCCTATACGGCAGTGAAC	ATGCGCGAGGACGTTCGCCGCCCAGCCCATGA	28	32
	TTTCTTAGCTGCCTATACGGCAGTGAAC	CTGATTTCGGCGTAAGTCTCGCCCGTGGTCAA	28	32
	TTTCTTAGCTGCCTATACGGCAGTGAAC	AGAACGCACGCGAGCAAATCTGGCAGTTCGAA	28	32
	TTTCTTAGCTGCCTATACGGCAGTGAAC	GAAGAGAGTCGCAAGAACACCAAACCGCCCCA	28	32
	TTTCTTAGCTGCCTATACGGCAGTGAAC	GTTCCAGTTCATCCCGCGCACGCCTGGGCAAA	28	32
	TTTCTTAGCTGCCTATACGGCAGTGAAC	CCTTGCCTGCGCCATCTGGACGCGTGGCTTAA	28	32
	TTTCTTAGCTGCCTATACGGCAGTGAAC	TACGAGCGTGCCGACGATGGCATCGGTCCGTT	28	32
	TTTCTTAGCTGCCTATACGGCAGTGAAC		28
GCA_003073895.1_ASM307389v1
	GGGGTGGGCTGAACGACGAGGCCTCGACAGGATGTCGGCTCGGCCTCAC	CCAAGACGCCGAACCGCATGCGTTTTGAAGGGCGAACGACCGGCCAGGATGGCCGGGCC	49	59
	GGGGTGGGCTGAACGACGAAGCCTCGACAGGATGTCGGCTCGGCCTCAC		49
	ACGGTCTGTTCGCTGCCGTTGTCGGC	CAGGCGGGCTTCGGCCTTGGTCATGTCCTTGTGCAGGCGGTCG	26	43
	ACGGTCTGCTCGCTGCCGTTGTCGGC		26
	GGCGTTATCCGCCGATACCCCGCCGC	AACGGCGGAGCGAAAGCTGGGAACCCTCCGCGTAGGGCGAATAACGCCGGA	26	51
	GGCGTTATCCGCCGATACCCGCCGCG		26
	TCATACCTTGCCCTCCAGTTCTTTGGCC	ACGCTTCTGGATGGAGAGCCTGTTGAACGGGATACGGAGCGGGATACGCTGTGCTGGC	28	58
	TCATACCTTGCCCTCCAGTTCTTTGGCC		28
	TTCCCGGTTTAGCATGCGAAACTGG	GTTCAAATTTTCCGGCTGATGACTTTCCTGCGGAGCATCCG	25	41
	GTTCCGGTTTAGCATGCGAAACTGG		25
GCA_003288355.1_ASM328835v1
	CCGACAACGGCAGCGAGCAGACC	ATCGACCGCCTGCACAAGGACATGACCAAGGCCGAAGCCCGCCTGG	23	46
	CCGACAACGGCAGCGAACAGACC		23
	GGCCAAAGAACTGGAGGGCAAGGTATGA	GCCAGCACAGCGTATCCCGCTCCGTATCCCGTTCAACAGGCTCTCCATCCAGAAGCGT	28	58
	GGCCAAAGAACTGGAGGGCAAGGTATGA		28
GCA_003319235.1_ASM331923v1
	TCATACCTTGCCCTCCAGTTCTTTGGCC	ACGCTTCTGGATGGAGAGCCTGTTGAACGGGATACGGAGCGGGATACGCTGTGCTGGC	28	58
	TCATACCTTGCCCTCCAGTTCTTTGGCC		28
	GCCGCCGTCGCGGTTGTCGAAGGCGCCTC	CCGTGGCGCTCAGGCCGGCGTCGGCCACCAGCAC	29	34
	GCCGCCACGGTTGTCCAGGCTGGCGCCGT	GGACGTTCAACTCGCTGCGGCTCGACAGCAGGCC	29	34
	GCCGGCGCGGTTGTCCAG		18
	AAGGTGAAAGCTTATGGGGCGGAAGGTGAACG	TCTATGGGGCGCTAAGGTGAAAGGATATGGGGCG	32	34
	TAGGTGAATGTTTATGGGGCAATGGTGAAAGA		32
GCA_003332705.2_ASM333270v2
	GGCCAAAGAACTGGAGGGCAAGGTATGA	GCCAGCACAGCGTATCCCGCTCCGTATCCCGTTCAACAGGCTCTCCATCCAGAAGCGT	28	58
	GGCCAAAGAACTGGAGGGCAAGGTATGA		28
	CCGACAACGGCAGCGAGCAGACC	ATCGACCGCCTGCACAAGGACATGACCAAGGCCGAAGCCCGCCTGG	23	46
	CCGACAACGGCAGCGAACAGACC		23
GCA_003369735.1_ASM336973v1
	ATCACTCTGCCAGGTCCTGACCTCGGCGTCGG	CGGCGAGCTAGGTGATTCGGCCCGA	32	25
	ATCACTTCGCCAGGTCCTGACCTCGGCCCCGG	CGGCGAACTGGGTGGTTCCACTGGA	32	25
	GCCACTCCACCAGGAACTGACTTCGGCGCCGG	CGGCGAACTGAGTGTTGCGGCCCGC	32	25
	AACACTCTGCCAAGGAACGACCTCGGCGCCGA	GGGCAAGATGGGTGTTTCCACTGGA	32	25
	AACACTCTGCCAAGGAAAGACCTCGGCGCCGA	CGGCGAACTGGGTGTTGCGGCCCGC	32	25
	AACACTCTGCCAAGGAACGACCTCGGCGCCGA	GGGCAAGATGGGTGTTTCCACTGGA	32	25
	AACACTCTGCCAAGGAAAGACCTCGGCGCCGA	CGGCGAACTGGGTGTTGCGGCCCGC	32	25
	AACACTCTGCCAAGGAACGACCTCGGCGCCGA	GGGCAAGATGGGTGTTTCCACTGGA	32	25
	AACACTCTGCCAAGGAAAGACCTCGGCGCCGA	CGGCGAACTGGGTGTTGCGGCCCGC	32	25
	AACACTCTGCCAAGGAACGACCTCGGCGCCGA	GGGCAAGATGGGTGTTTCCACTGGA	32	25
	AACACTCTGCCAAGGAAAGACCTCGGCGCCGA	CGGCGAACTGGGTGTTGCGGCCCGC	32	25
	AACACTCTGCCAAGGAACGACCTCGGCGCCGA	GGGCAAGATGGGTGTTTCCACTGGA	32	25
	AACACTCTGCCAAGGAAAGACCTCGGCGCCGA	CGGCGAACTGGGTGTTGCGGCCCGC	32	25
	AACACTCTGCCAAGGAACGACCTCGGCGCCGA	GGGCAAGATGGGTGTTTCCACTGGA	32	25
	AACACTCTGCCAAGGAAAGACCTCGGCGCCGA	CGGCGAACTGGGTGTTGCGGCCCGC	32	25
	AACACTCTGCCAAGGAACGACCTCGGCGCCGA	GGGCAAGATGGGTGTTTCCACTGGA	32	25
	AACACTCTGCCAAGGAAAGACCTCGGCGCCGA	CGGCGAACTGGGTGTTGCGGCCCGC	32	25
	AACACTCTGCCAAGGAACGACCTCGGCGCCGA	GGGCAAGATGGGTGTTTCCACTGGA	32	25
	AACACTCTGCCAAGGAAAGACCTCGGCGCCGA	CGGCGAACTGGGTGTTGCGGCCCGC	32	25
	AACACTCTGCCAAGGAACGACCTCGGCGCCGA	GGGCAAGATGGGTGTTTCCACTGGA	32	25
	AACACTCTGCCAAGGAAAGACCTCGGCGCCGA	CGGCGAACTGGGTGTTGCGGCCCGC	32	25
	AACACTCTGCCAAGGAACGACCTCGGCGCCGA	GGGCAAGATGGGTGTTTCCACTGGA	32	25
	AACACTCTGCCAAGGAAAGACCTCGGCGCCGA	CGGCGAACTGGGTGTTGCGGCCCGC	32	25
	AACACTCTGCCAAGGAACGACCTCGGCGCCGA	GGGCAAGATGGGTGTTTCCACTGGA	32	25
	AACACTCTGCCAAGGATCGCCCTCGGCGCCGC		32
GCA_003369775.1_ASM336977v1
	GGCCAAAGAACTGGAGGGCAAGGTATGA	GCCAGAACAGCGTATCCCGCTCCGTATCCCGTTCAACAGGCTCTCCATCCAGAAGCGT	28	58
	GGCCAAAGAACTGGAGGGCAAGGTATGA		28
	GCGGCGGGTATCGGCGGATAACGCC	TCCGGCGTTATTCGCCCTACGCGGAGGGTTCCCAGCTTTCGCTCCGCCGTTG	25	52
	CGGCGGGGTATCGGCGGATAACGCC		25
	TACCCACCATGAAACGGGTGGGCTTCGA	GGCCGCGTAGGGCGAATAACCGCTTGCGGT	28	30
	TATCCGCCATGAAACGCCAGCGCAGCGG	CGGATAACGCCGGTGGCGTTATTCGCCCTACGGCCCGGCTCCGGGGCCGCGGGACGCA	28	58
	TATCCGCCATGAAACGCCGGCGCAGCGG		28
GCA_003429185.1_ASM342918v1
	GGCCAAAGAACTGGAGGGCAAGGTATGA	GCCAGCACAGCGTATCCCGCTCCGTATCCCGTTCAACAGGCTCTCCATCCAGAAGCGT	28	58
	GGCCAAAGAACTGGAGGGCAAGGTATGA		28
	GCGGCGGGTATCGGCGGATAACGCC	TCCGGCGTTATTCGCCCTACGCGGAGGGTTCCCAGCTTTCGCTCCGCCGTTG	25	52
	CGGCGGGGTATCGGCGGATAACGCC		25
	GCATAAAGGGGACAGATTTATTTTCCCTACTCTAATTCTCTGAGCAGGGAGG	GTCCAGTGCAGGCGCCGTAAGGAGGCTTCGCAA	52	33
	GCATAAAGGGGACGGATTTATTTTCCCTACTCTAATTCTCTGAGCAGGGAGG		52
GCA_003433235.1_ASM343323v1
	GGAGGCTCCAGCGCAGACGCCGTAAGGAGGCTCCGCGATGCCTAGGCAAG	AGAACAAAGGGGACAGATTTATTTTCCCTACTCTAGTTTTCTAAGCAA	50	48
	GGAGGCTCCAGCGCAGCCGCCGTAAGGAGGCTCCGCGATGCCTAGGCAAG		50
	GGCCAAAGAACTGGAGGGCAAGGTATGA	GCCAGCACAGCGTATCCCGCTCCGTATCCCGTTCAACAGGCTCTCCATCCAGAAGCGT	28	58
	GGCCAAAGAACTGGAGGGCAAGGTATGA		28
	CGGGTGCAACCGTTGCACCCCGTT	GTGTCGTCAGTTGCACCCCGTTACGTCGTGGTTTGCACCCCGTTACGTCGTCATTTGCAC	24	60
	CCGGTGCAACCGTTGCACCCCGTT		24
	GCAACGCAGTTCAAGAAGGGGCA	TACGCCATGGAACTGCGGCATGAAGGGGCTTCTCGCGCGAGGACGCTCGTCG	23	52
	GAAACGCAGTTCAAGAAGGGGCA		23
GCA_003641125.1_ASM364112v1
	GGAGGCTCCAGCGCAGACGCCGTAAGGAGGCTCCGCGATGCCTAGGCAAG	AGAACAAAGGGGACAGATTTATTTTCCCTACTCTAGTTTTCTAAGCAA	50	48
	GGAGGCTCCAGCGCAGCCGCCGTAAGGAGGCTCCGCGATGCCTAGGCAAG		50
	GGCCAAAGAACTGGAGGGCAAGGTATGA	GCCAGCACAGCGTATCCCGCTCCGTATCCCGTTCAACAGGCTCTCCATCCAGAAGCGT	28	58
	GGCCAAAGAACTGGAGGGCAAGGTATGA		28
	AATCGGCGGATAACGCCCTGGAAACGCCGACACCTCCCCAACTCCGTAGGGCGA	ATAACCGCTCGCGGTTATCCGCCGCTTATCCGCGACATCGGCGGATAACGCCCATG	54	56
	GCGTTATTCGCCCTACGCACCCCGGAAACGCCGGACAACGTCCCAACTCCGTAG	GGCGAATAACCGCTCGCGGTTATCCGCCGCTTATCCGCGATATCGGCGGATAACGCCCATG	54	61
	GCGTTATTCGCCCTACGC		18
	CGGGTGCAACCGTTGCACCCCGTT	GTGTCGTCAGTTGCACCCCGTTACGTCGTGGTTTGCACCCCGTTACGTCGTCATTTGCAC	24	60
	CCGGTGCAACCGTTGCACCCCGTT		24
GCA_003957825.1_ASM395782v1
	GGCCAAAGAACTGGAGGGCAAGGTATGA	GCCAGCACAGCGTATCCCGCTCCGTATCCCGTTCAACAGGCTCTCCATCCAGAAGCGT	28	58
	GGCCAAAGAACTGGAGGGCAAGGTATGA		28
	TCGCCGCAGGCTTCGCAGCAGGAGCGGTGGCGGGCTTGGTTGCGGCAGGTTT	CGCGGCTACGGGTTTCGCCGCAGGCTTGGCCGCCGGTTTCGCCGCAGGCTTC	52	52
	GCAGCCGGCTTGGCTGCAGGCTTCGCGGCCGCGGATTTCGCCACAGGCTTGG	CCGCCGGTTTCGCCGCAGGCTTC	52	23
	GCAGCTGGCTTGGCTGCGGGCT		22
GCA_004010895.1_ASM401089v1
	GAGTTCGGCATCCGAACTCTG	CCCGATCTACCTCATTCAACCCC	21	23
	GAGTTCGGATGCCGAACTCAG	TGAAATCAGCAACAAGCAATGCGCTTTACCGCT	21	33
	GAGTTCGGATGCCGAACTCAG	ACAGAATCCGCCGAGTACGCCCT	21	23
	TGGTTCGGATGCCGAACTCAT		21
	GGCCAAAGAACTGGAGGGCAAGGTATGA	GCCAGCACAGCGTATCCCGCTCCGTATCCCGTTCAACAGGCTCTCCATCCAGAAGCGT	28	58
	GGCCAAAGAACTGGAGGGCAAGGTATGA		28
GCA_004102665.1_ASM410266v1
	GGCCAAAGAACTGGAGGGCAAGGTATGA	GCCAGCACAGCGTATCCCGCTCCGTATCCCGTTCAACAGGCTCTCCATCCAGAAGCGT	28	58
	GGCCAAAGAACTGGAGGGCAAGGTATGA		28
	GCAACGCAGTTCAAGAAGGGGCA	TACGCCATGGAACTGCGGCATGAAGGGGCTTCTCGCGCGAGGACGCTCGTCG	23	52
	GAAACGCAGTTCAAGAAGGGGCA		23
GCA_900618245.1_paerg000
	GGCCAAAGAACTGGAGGGCAAGGTATGA	GCCAGCACAGCGTATCCCGCTCCGTATCCCGTTCAACAGGCTCTCCATCCAGAAGCGT	28	58
	GGCCAAAGAACTGGAGGGCAAGGTATGA		28
	AAGGTGAAAGCTTATGGGGCGGAAGGTGAACG	TCTATGGGGCGCTAAGGTGAAAGGATATGGGGCG	32	34
	TAGGTGAATGTTTATGGGGCAATGGTGAAAGA		32
	CCCCGGCCCGGCCATCCTGGCCGGTCGTTCGCATTGAAAAACGCATGCG	GTTTGGCGTCTTGGGTGAGGCCGAGCCGACATCCTGTCAGGGCCTCGTCGTTCAGCCCAT	49	60
	CCCCGGCCCGGCCATCCTGGCCGGTCGTTCGCATTGAAAAACGCATGCG		49
GCA_900618285.1_paerg005
	GGCCAAAGAACTGGAGGGCAAGGTATGA	GCCAGCACAGCGTATCCCGCTCCGTATCCCGTTCAACAGGCTCTCCATCCAGAAGCGT	28	58
	GGCCAAAGAACTGGAGGGCAAGGTATGA		28
	CGGGTGCAACCGTTGCACCCCGTT	GTGTCGTCAGTTGCACCCCGTTACGTCGTGGTTTGCACCCCGTTACGTCGTCATTTGCAC	24	60
	CCGGTGCAACCGTTGCACCCCGTT		24
	CCCCGCTAACCCAACGTGGTGTACGGCGAATAAC	GCCTATGGCGTTATCCGCCCTACGGACCGGCG	34	32
	CCCCGCTAACCCAACGTGGTGTAGGGCGAATAAC		34
	CCGACAACGGCAGCGAGCAGACC	ATCGACCGCCTGCACAAGGACATGACCAAGGCCGAAGCCCGCCTGG	23	46
	CCGACAACGGCAGCGAACAGACC		23
GCA_900618305.1_paerg009
	CGGGTGCAACCGTTGCACCCCGTT	GTGTCGTCAGTTGCACCCCGTTACGTCGTGGTTTGCACCCCGTTACGTCGTCATTTGCAC	24	60
	CCGGTGCAACCGTTGCACCCCGTT		24
	CCCCGCTAACCCAACGTGGTGTACGGCGAATAAC	GCCTATGGCGTTATCCGCCCTACGGACCGGCG	34	32
	CCCCGCTAACCCAACGTGGTGTAGGGCGAATAAC		34
	CCGACAACGGCAGCGAGCAGACC	ATCGACCGCCTGCACAAGGACATGACCAAGGCCGAAGCCCGCCTGG	23	46
	CCGACAACGGCAGCGAACAGACC		23
	GGCCAAAGAACTGGAGGGCAAGGTATGA	GCCAGCACAGCGTATCCCGCTCCGTATCCCGTTCAACAGGCTCTCCATCCAGAAGCGT	28	58
	GGCCAAAGAACTGGAGGGCAAGGTATGA		28
GCA_900636755.1_43941_E01
	GGCCAAAGAACTGGAGGGCAAGGTATGA	GCCAGCACAGCGTATCCCGCTCCGTATCCCGTTCAACAGGCTCTCCATCCAGAAGCGT	28	58
	GGCCAAAGAACTGGAGGGCAAGGTATGA		28
	GCGGCGGGTATCGGCGGATAACGCC	TCCGGCGTTATTCGCCCTACGCGGAGGGTTCCCAGCTTTCGCTCCGCCGTTG	25	52
	CGGCGGGGTATCGGCGGATAACGCC		25
	CCCTACGGACCGGCGCTCCGCTGGCCCAACGTGGTGTAGGGCGAATAACCGC	CACGCGGTTATCCGCCATTTCAGACGCCTCACGGCGAATAACGCCTGGGGCGTTATCCA	52	59
	CCCTACGGACCGGCGCTCCGCTGGCCCAACCTGGTGTAGGGCGAATAACCGC		52
	GCCGACAACGGCAGCGAGCAGACCGT	CGACCGCCTGCACAAGGACATGACCAAGGCCGAAGCCCGCCTG	26	43
	GCCGACAACGGCAGCGAACAGACCGT		26
GCF_000006765.1_ASM676v1
	GGCCAAAGAACTGGAGGGCAAGGTATGA	GCCAGCACAGCGTATCCCGCTCCGTATCCCGTTCAACAGGCTCTCCATCCAGAAGCGT	28	58
	GGCCAAAGAACTGGAGGGCAAGGTATGA		28
	CCCGGCGTAGGACGAATAACCGCCAGCTCGGCAGAGGCTACGGCGGATAA	CGCCTGGGGGCGTTATTCGCCCTACCGCTTGCTCCCTCCCCGTGTAGGGCGAAT	50	54
	AACCGCTACGCGGTTATCCGCCACCTCGGCAGGCGTTTCGGCGGATAACG	CCTGGGGCGTTATTCGCCCTACCGCTTGCTCCCTCCCCGTGTAGGGCGAAT	50	51
	AACCGCTACGCGGTTATCCGCCA		23
GCF_000017205.1_ASM1720v1
	GGCTAAAGAACTGGAGGGCAAGGTATGA	GCCAGCACCACGTATTCTGCTCTTCATCCTGTTCAACAGGCTCTCCATCCAGAAGCGT	28	58
	GGCTAAAGAACTGGAGGGCAAGGTATGA		28
	GGCGCGGGGCAGGCAATCGAGACTGGC	GGGAGTGCCCAGGTCCAGGCGCGCCGCCGAGAACTCCGCTGCGCGCAGCCC	27	51
	GGCGCGGGGCAGGCAGTCGAGACTGGC		27
	GTTCACTGCCGTATAGGCAGCTAAGAAAA	CGACGACGGCCAGCAACAGCGTCACCCTCGG	29	31
	GTTCACTGCCGTATAGGCAGCTAAGAAAA	GCGGCAACATCACCACCAGCGCGGACATCAG	29	31
	GTTCACTGCCGTATAGGCAGCTAAGAAAA	TGCGTTCAGAAGTCTTCATGCCGCAGTCCTC	29	31
	GTTCACTGCCGTATAGGCAGCTAAGAAAA	CGGTGTCGCCGCAGCTTTACGCCCTGGCGTT	29	31
	GTTCACTGCCGTATAGGCAGCTAAGAAAA		29
	GTTCACTGCCGTATAGGCAGCTAAGAAA	ACGACGACGGCCAGCAACAGCGTCACCCTCGG	28	32
	GTTCACTGCCGTATAGGCAGCTAAGAAA	AGCGGCAACATCACCACCAGCGCGGACATCAG	28	32
	GTTCACTGCCGTATAGGCAGCTAAGAAA	ATGCGTTCAGAAGTCTTCATGCCGCAGTCCTC	28	32
	GTTCACTGCCGTATAGGCAGCTAAGAAA	ACGGTGTCGCCGCAGCTTTACGCCCTGGCGTT	28	32
	GTTCACTGCCGTATAGGCAGCTAAGAAA	ATCGTGATCAATGCCCGCCATGATTTCGCCGG	28	32
	GTTCACTGCCGTATAGGCAGCTAAGAAA		28
	GTTCACTGCCGTATAGGCAGCTAAGAAAA	CGACGACGGCCAGCAACAGCGTCACCCTCGG	29	31
	GTTCACTGCCGTATAGGCAGCTAAGAAAA	GCGGCAACATCACCACCAGCGCGGACATCAG	29	31
	GTTCACTGCCGTATAGGCAGCTAAGAAAA	TGCGTTCAGAAGTCTTCATGCCGCAGTCCTC	29	31
	GTTCACTGCCGTATAGGCAGCTAAGAAAA	CGGTGTCGCCGCAGCTTTACGCCCTGGCGTT	29	31
	GTTCACTGCCGTATAGGCAGCTAAGAAAA	TCGTGATCAATGCCCGCCATGATTTCGCCGG	29	31
	GTTCACTGCCGTATAGGCAGCTAAGAAAT		29
	GTTCACTGCCGTATAGGCAGCTAAGAAA	TAACTGTTTCGACAGTTCGCAATGCCAATGAA	28	32
	GTTCACTGCCGTATAGGCAGCTAAGAAA	GTTGAAGCGCACCAGGCCCGACTCCTCACCGA	28	32
	GTTCACTGCCGTATAGGCAGCTAAGAAA	TCTCCGCCGTTACCAACGCCATGAACCACGCG	28	32
	GTTCACTGCCGTATAGGCAGCTAAGAAA	ATGCTCCTGCGCAACGAGTTGATCGACGTGCT	28	32
	GTTCACTGCCGTATAGGCAGCTAAGAAA		28
	GTTCACTGCCGTATAGGCAGCTAAGAAA	TAACTGTTTCGACAGTTCGCAATGCCAATGAA	28	32
	GTTCACTGCCGTATAGGCAGCTAAGAAA	GTTGAAGCGCACCAGGCCCGACTCCTCACCGA	28	32
	GTTCACTGCCGTATAGGCAGCTAAGAAA	TCTCCGCCGTTACCAACGCCATGAACCACGCG	28	32
	GTTCACTGCCGTATAGGCAGCTAAGAAA	ATGCTCCTGCGCAACGAGTTGATCGACGTGCT	28	32
	GTTCACTGCCGTATAGGCAGCTAAGAAA		28
	GTTCACTGCCGTATAGGCAGCTAAGAAA	TAACTGTTTCGACAGTTCGCAATGCCAATGAA	28	32
	GTTCACTGCCGTATAGGCAGCTAAGAAA	GTTGAAGCGCACCAGGCCCGACTCCTCACCGA	28	32
	GTTCACTGCCGTATAGGCAGCTAAGAAA	TCTCCGCCGTTACCAACGCCATGAACCACGCG	28	32
	GTTCACTGCCGTATAGGCAGCTAAGAAA	ATGCTCCTGCGCAACGAGTTGATCGACGTGCT	28	32
	GTTCACTGCCGTATAGGCAGCTAAGAAA		28
GCF_000026645.1_ASM2664v1
	GTTCACTGCCGTACAGGCAGCTAAGAAA	TCGTTCACGCAAGAGGGCACGGACGGCCTCGAT	28	33
	GTTCACTGCCGTACAGGCAGCTAAGAAA	TAACGTAACGTCTGCACATTATGCGAAGCCAG	28	32
	GTTCACTGCCGTACAGGCAGCTAAGAAA	AAAATCTGATGCCGACCATCGTGATTTCGAAC	28	32
	GTTCACTGCCGTACAGGCAGCTAAGAAA	GCCCGCTGGGGAAGCCGCAGTTATCCGGAGTA	28	32
	GTTCACTGCCGTACAGGCAGCTAAGAAA	ATGCTCATTTCGCCACCTCGATTCCGGCTTGT	28	32
	GTTCACTGCCGTACAGGCAGCTAAGAAA	AGGTTGACCAGCATGGCCGGCATCGACAGCGT	28	32
	GTTCACTGCCGTACAGGCAGCTAAGAAA	ATGCAGCCAGGGCTTACTCCGCTGCTGCTGGAC	28	33
	GTTCACTGCCGTACAGGCAGCTAAGAAA	TTGAGCTTGTCGTTGTACTCGTCGAGGCTCAT	28	32
	GTTCACTGCCGTATAGGCAGCTAAGAAA	ATACTGACTCAGCCAGGGAAAAGTCACTTGGA	28	32
	GTTCACTGCCGTATAGGCAGCTAAGAAA	AGCGTGCCATGGCGGCGGTAAGTCAAACCGTT	28	32
	GTTCACTGCCGTATAGGCAGCTAAGAAA	TGGTCGAACAGATGGCGGTCCTCGGCCAACTG	28	32
	GTTCACTGCCGTATAGGCAGCTAAGAAA	ACGTCGGAACGCAACTACCTGACCGCGTTGGT	28	32
	GTTCACTGCCGTATAGGCAGCTAAGAAA	ATCGACCACGACAGTGCTTCCCTGGTCTATTC	28	32
	GTTCACTGCCGTATAGGCAGCTAAGAAA	ATTGGCCGTGCAAGGTCCACCAGTCGATGCTT	28	32
	GTTCACTGCCGTATAGGCAGCTAAGAAA		28
	GTTCACTGCCGTACAGGCAGCTAAGAAA	TCGTTCACGCAAGAGGGCACGGACGGCCTCGAT	28	33
	GTTCACTGCCGTACAGGCAGCTAAGAAA	TAACGTAACGTCTGCACATTATGCGAAGCCAG	28	32
	GTTCACTGCCGTACAGGCAGCTAAGAAA	AAAATCTGATGCCGACCATCGTGATTTCGAAC	28	32
	GTTCACTGCCGTACAGGCAGCTAAGAAA	GCCCGCTGGGGAAGCCGCAGTTATCCGGAGTA	28	32
	GTTCACTGCCGTACAGGCAGCTAAGAAA	ATGCTCATTTCGCCACCTCGATTCCGGCTTGT	28	32
	GTTCACTGCCGTACAGGCAGCTAAGAAA	AGGTTGACCAGCATGGCCGGCATCGACAGCGT	28	32
	GTTCACTGCCGTACAGGCAGCTAAGAAA	ATGCAGCCAGGGCTTACTCCGCTGCTGCTGGAC	28	33
	GTTCACTGCCGTACAGGCAGCTAAGAAA	TTGAGCTTGTCGTTGTACTCGTCGAGGCTCAT	28	32
	GTTCACTGCCGTATAGGCAGCTAAGAAA	ATACTGACTCAGCCAGGGAAAAGTCACTTGGA	28	32
	GTTCACTGCCGTATAGGCAGCTAAGAAA	AGCGTGCCATGGCGGCGGTAAGTCAAACCGTT	28	32
	GTTCACTGCCGTATAGGCAGCTAAGAAA	TGGTCGAACAGATGGCGGTCCTCGGCCAACTG	28	32
	GTTCACTGCCGTATAGGCAGCTAAGAAA	ACGTCGGAACGCAACTACCTGACCGCGTTGGT	28	32
	GTTCACTGCCGTATAGGCAGCTAAGAAA	ATCGACCACGACAGTGCTTCCCTGGTCTATTC	28	32
	GTTCACTGCCGTATAGGCAGCTAAGAAA	ATTGGCCGTGCAAGGTCCACCAGTCGATGCTT	28	32
	GTTCACTGCCGTATAGGCAGCTAAGAAA		28
	GTTCACTGCCGTACAGGCAGCTAAGAAA	TCGTTCACGCAAGAGGGCACGGACGGCCTCGAT	28	33
	GTTCACTGCCGTACAGGCAGCTAAGAAA	TAACGTAACGTCTGCACATTATGCGAAGCCAG	28	32
	GTTCACTGCCGTACAGGCAGCTAAGAAA	AAAATCTGATGCCGACCATCGTGATTTCGAAC	28	32
	GTTCACTGCCGTACAGGCAGCTAAGAAA	GCCCGCTGGGGAAGCCGCAGTTATCCGGAGTA	28	32
	GTTCACTGCCGTACAGGCAGCTAAGAAA	ATGCTCATTTCGCCACCTCGATTCCGGCTTGT	28	32
	GTTCACTGCCGTACAGGCAGCTAAGAAA	AGGTTGACCAGCATGGCCGGCATCGACAGCGT	28	32
	GTTCACTGCCGTACAGGCAGCTAAGAAA	ATGCAGCCAGGGCTTACTCCGCTGCTGCTGGAC	28	33
	GTTCACTGCCGTACAGGCAGCTAAGAAA	TTGAGCTTGTCGTTGTACTCGTCGAGGCTCAT	28	32
	GTTCACTGCCGTATAGGCAGCTAAGAAA	ATACTGACTCAGCCAGGGAAAAGTCACTTGGA	28	32
	GTTCACTGCCGTATAGGCAGCTAAGAAA	AGCGTGCCATGGCGGCGGTAAGTCAAACCGTT	28	32
	GTTCACTGCCGTATAGGCAGCTAAGAAA	TGGTCGAACAGATGGCGGTCCTCGGCCAACTG	28	32
	GTTCACTGCCGTATAGGCAGCTAAGAAA	ACGTCGGAACGCAACTACCTGACCGCGTTGGT	28	32
	GTTCACTGCCGTATAGGCAGCTAAGAAA	ATCGACCACGACAGTGCTTCCCTGGTCTATTC	28	32
	GTTCACTGCCGTATAGGCAGCTAAGAAA	ATTGGCCGTGCAAGGTCCACCAGTCGATGCTT	28	32
	GTTCACTGCCGTATAGGCAGCTAAGAAA		28
	GCGGCGGGTATCGGCGGATAACGCC	TCCGGCGTTATTCGCCCTACGCGGAGGGTTCCCAGCTTTCGCTCCGCCGTTG	25	52
	CGGCGGGGTATCGGCGGATAACGCC		25
GCF_000284555.1_ASM28455v1
	GGAGGCTCCAGCGCAGACGCCGTAAGGAGGCTCCGCGATGCCTAGGCAAG	AGAACAAAGGGGACAGATTTATTTTCCCTACTCTAGTTTTCTAAGCAA	50	48
	GGAGGCTCCAGCGCAGCCGCCGTAAGGAGGCTCCGCGATGCCTAGGCAAG		50
	TCATACCTTGCCCTCCAGTTCTTTGGCC	ACGCTTCTGGATGGAGAGCCTGTTGAACGGGATACGGAGCGGGATACGCTGTGCTGGC	28	58
	TCATACCTTGCCCTCCAGTTCTTTGGCC		28
	CCCGGCGTAGGACGAATAACCGCCAGCTCGGCAGAAGCTAGGCGA	ATAACGCCTGGAGGCGTTATTCGCCCTACCGCTTGTCCCCTCCCCGTGTAGGGCGAA	45	57
	TAACCGCTACGCGGTTATCCGCCGCCTGGGCAGGCGTTTCGGCGG	ATAACGCCTGGGGCGTTATTCGCCCTACCGCTTGCTCCTTCCCCGTGTAGGGCGAAT	45	57
	AACCGCCACGCGGTTATCCGCCGC		24
GCF_000359505.1_ASM35950v1
	GGCCAAAGAACTGGAGGGCAAGGTATGA	GCCAGCACAGCGTATCCCGCTCCGTATCCCGTTCAACAGGCTCTCCATCCAGAAGCGT	28	58
	GGCCAAAGAACTGGAGGGCAAGGTATGA		28
GCF_000473745.2_ASM47374v3
	GGAGGCTCCAGCGCAGACGCCGTAAGGAGGCTCCGCGATGCCTAGGCAAG	AGAACAAAGGGGACAGATTTATTTTCCCTACTCTAGTTTTCTAAGCAA	50	48
	GGAGGCTCCAGCGCAGCCGCCGTAAGGAGGCTCCGCGATGCCTAGGCAAG		50
	TCATACCTTGCCCTCCAGTTCTTTGGCC	ACGCTTCTGGATGGAGAGCCTGTTGAACGGGATACGGAGCGGGATACGCTGTGCTGGC	28	58
	TCATACCTTGCCCTCCAGTTCTTTGGCC		28
	TCATACCTTGCCCTCCAGTTCTTTGGCC	ACGCTTCTGGATGGAGAGCCTGTTGAACGGGATACGGAGCGGGATACGCTGTGCTGGC	28	58
	TCATACCTTGCCCTCCAGTTCTTTGGCC		28
	CGATCCGTAGGGCGGATAACGCC	CCAGGCGTTATTCGCCGCGAACACCACGTTGAGTTAGCGGAGCGC	23	45
	CGGTCCGTAGGGCGGATAACGCC		23
	GAATCGGCGGATAACGCCCTGGAAACGCCGACACCTCCCCAGTTCCGTAGGGC	GAATAACCGCTCGCGGTTATCCGCCGCTTATCCGGGGTATCGGCGGATAACGCCCA	53	56
	TGGCGTTATTCGCCCTACACACCCCGGAAACGCCGGAAAGCGTCCAGGTCCGT	AGGGCGAATAACCGATCGCGGTTATCCGCCGCTTATCCGCGACATCGGCGGATAACGCCCAT	53	62
	GGCGTTATTTGCCCTACG		18
GCF_000496605.2_ASM49660v2
	GGCCAAAGAACTGGAGGGCAAGGTATGA	GCCAGCACAGCGTATCCCGCTCCGTATCCCGTTCAACAGGCTCTCCATCCAGAAGCGT	28	58
	GGCCAAAGAACTGGAGGGCAAGGTATGA		28
	TATCCGCCATGAAACGTCGGCGCAGCGG	CGGATAACGCCGGTGGCGTTATTCGCCCTACGGCCCGACTCCGGGGCCGCGGGACGCA	28	58
	TATCCGCCATGAAACGCCGGCGCAGCGG		28
GCF_000496645.1_ASM49664v1
	ACCCCCGGCCCGGCCATCCTGGCCGGTCGTTCGCATTGAAAAACGCATGCG	GTTTGGCGTCTTGGGTGAGGCCGAGCCGACATCCTGTCAGGGCCTCGTCGTTCAGCCA	51	58
	ACCCCCGGCCCGGCCATCCTGGCCGGTCGTTCGCATTGAAAAACGCATGCG		51
	GGCCAAAGAACTGGAGGGCAAGGTATGA	GCCAGCACAGCGTATCCCGCTCCGTATCCCGTTCAACAGGCTCTCCATCCAGAAGCGT	28	58
	GGCCAAAGAACTGGAGGGCAAGGTATGA		28
GCF_000504045.1_ASM50404v1
	GGCCAAAGAACTGGAGGGCAAGGTATGA	GCCAGCACAGCGTATCCCGCTCCGTATCCCGTTCAACAGGCTCTCCATCCAGAAGCGT	28	58
	GGCCAAAGAACTGGAGGGCAAGGTATGA		28
	GCGGTTATTCGCCCTACACGGGGAGGGAGCAAGCGGTAGGGCGAATAAC	CGCCCCGGGCGTTATCCGCCGAAACGTCTGCCGAGGTGGCGGATAACCGCGTA	49	53
	GCGGTTATTCGCCCTACACGGGGAGGGAGCAAGCGGTAGGGCGAATAAC		49
GCF_000508765.1_ASM50876v1
	GTTCACTGCCGTACAGGCAGCTAAGAAA	TCGTTCACGCAAGAGGGCACGGACGGCCTCGAT	28	33
	GTTCACTGCCGTACAGGCAGCTAAGAAA	TAACGTAACGTCTGCACATTATGCGAAGCCAG	28	32
	GTTCACTGCCGTACAGGCAGCTAAGAAA	AAAATCTGATGCCGACCATCGTGATTTCGAAC	28	32
	GTTCACTGCCGTACAGGCAGCTAAGAAA	GCCCGCTGGGGAAGCCGCAGTTATCCGGAGTA	28	32
	GTTCACTGCCGTACAGGCAGCTAAGAAA	ATGCTCATTTCGCCACCTCGATTCCGGCTTGT	28	32
	GTTCACTGCCGTACAGGCAGCTAAGAAA	AGGTTGACCAGCATGGCCGGCATCGACAGCGT	28	32
	GTTCACTGCCGTACAGGCAGCTAAGAAA	ATGCAGCCAGGGCTTACTCCGCTGCTGCTGGAC	28	33
	GTTCACTGCCGTACAGGCAGCTAAGAAA	TTGAGCTTGTCGTTGTACTCGTCGAGGCTCAT	28	32
	GTTCACTGCCGTATAGGCAGCTAAGAAA	ATACTGACTCAGCCAGGGAAAAGTCACTTGGA	28	32
	GTTCACTGCCGTATAGGCAGCTAAGAAA	AGCGTGCCATGGCGGCGGTAAGTCAAACCGTT	28	32
	GTTCACTGCCGTATAGGCAGCTAAGAAA	TGGTCGAACAGATGGCGGTCCTCGGCCAACTG	28	32
	GTTCACTGCCGTATAGGCAGCTAAGAAA	ACGTCGGAACGCAACTACCTGACCGCGTTGGT	28	32
	GTTCACTGCCGTATAGGCAGCTAAGAAA	ATCGACCACGACAGTGCTTCCCTGGTCTATTC	28	32
	GTTCACTGCCGTATAGGCAGCTAAGAAA	ATTGGCCGTGCAAGGTCCACCAGTCGATGCTT	28	32
	GTTCACTGCCGTATAGGCAGCTAAGAAA		28
	GTTCACTGCCGTACAGGCAGCTAAGAAA	TCGTTCACGCAAGAGGGCACGGACGGCCTCGAT	28	33
	GTTCACTGCCGTACAGGCAGCTAAGAAA	TAACGTAACGTCTGCACATTATGCGAAGCCAG	28	32
	GTTCACTGCCGTACAGGCAGCTAAGAAA	AAAATCTGATGCCGACCATCGTGATTTCGAAC	28	32
	GTTCACTGCCGTACAGGCAGCTAAGAAA	GCCCGCTGGGGAAGCCGCAGTTATCCGGAGTA	28	32
	GTTCACTGCCGTACAGGCAGCTAAGAAA	ATGCTCATTTCGCCACCTCGATTCCGGCTTGT	28	32
	GTTCACTGCCGTACAGGCAGCTAAGAAA	AGGTTGACCAGCATGGCCGGCATCGACAGCGT	28	32
	GTTCACTGCCGTACAGGCAGCTAAGAAA	ATGCAGCCAGGGCTTACTCCGCTGCTGCTGGAC	28	33
	GTTCACTGCCGTACAGGCAGCTAAGAAA	TTGAGCTTGTCGTTGTACTCGTCGAGGCTCAT	28	32
	GTTCACTGCCGTATAGGCAGCTAAGAAA	ATACTGACTCAGCCAGGGAAAAGTCACTTGGA	28	32
	GTTCACTGCCGTATAGGCAGCTAAGAAA	AGCGTGCCATGGCGGCGGTAAGTCAAACCGTT	28	32
	GTTCACTGCCGTATAGGCAGCTAAGAAA	TGGTCGAACAGATGGCGGTCCTCGGCCAACTG	28	32
	GTTCACTGCCGTATAGGCAGCTAAGAAA	ACGTCGGAACGCAACTACCTGACCGCGTTGGT	28	32
	GTTCACTGCCGTATAGGCAGCTAAGAAA	ATCGACCACGACAGTGCTTCCCTGGTCTATTC	28	32
	GTTCACTGCCGTATAGGCAGCTAAGAAA	ATTGGCCGTGCAAGGTCCACCAGTCGATGCTT	28	32
	GTTCACTGCCGTATAGGCAGCTAAGAAA		28
	GTTCACTGCCGTACAGGCAGCTAAGAAA	TCGTTCACGCAAGAGGGCACGGACGGCCTCGAT	28	33
	GTTCACTGCCGTACAGGCAGCTAAGAAA	TAACGTAACGTCTGCACATTATGCGAAGCCAG	28	32
	GTTCACTGCCGTACAGGCAGCTAAGAAA	AAAATCTGATGCCGACCATCGTGATTTCGAAC	28	32
	GTTCACTGCCGTACAGGCAGCTAAGAAA	GCCCGCTGGGGAAGCCGCAGTTATCCGGAGTA	28	32
	GTTCACTGCCGTACAGGCAGCTAAGAAA	ATGCTCATTTCGCCACCTCGATTCCGGCTTGT	28	32
	GTTCACTGCCGTACAGGCAGCTAAGAAA	AGGTTGACCAGCATGGCCGGCATCGACAGCGT	28	32
	GTTCACTGCCGTACAGGCAGCTAAGAAA	ATGCAGCCAGGGCTTACTCCGCTGCTGCTGGAC	28	33
	GTTCACTGCCGTACAGGCAGCTAAGAAA	TTGAGCTTGTCGTTGTACTCGTCGAGGCTCAT	28	32
	GTTCACTGCCGTATAGGCAGCTAAGAAA	ATACTGACTCAGCCAGGGAAAAGTCACTTGGA	28	32
	GTTCACTGCCGTATAGGCAGCTAAGAAA	AGCGTGCCATGGCGGCGGTAAGTCAAACCGTT	28	32
	GTTCACTGCCGTATAGGCAGCTAAGAAA	TGGTCGAACAGATGGCGGTCCTCGGCCAACTG	28	32
	GTTCACTGCCGTATAGGCAGCTAAGAAA	ACGTCGGAACGCAACTACCTGACCGCGTTGGT	28	32
	GTTCACTGCCGTATAGGCAGCTAAGAAA	ATCGACCACGACAGTGCTTCCCTGGTCTATTC	28	32
	GTTCACTGCCGTATAGGCAGCTAAGAAA	ATTGGCCGTGCAAGGTCCACCAGTCGATGCTT	28	32
	GTTCACTGCCGTATAGGCAGCTAAGAAA		28
	GCGGCGGGTATCGGCGGATAACGCC	TCCGGCGTTATTCGCCCTACGCGGAGGGTTCCCAGCTTTCGCTCCGCCGTTG	25	52
	CGGCGGGGTATCGGCGGATAACGCC		25
GCF_000568855.2_ASM56885v2
	CGGGCCAGGGCGAGACCCTGGAGTCCCT	NNNNNCACACACTTAATTAATTAAGTGTGTGNNNNN	28	36
	CGGGCCAGGGCGAGACCCTGGAGTCCCT		28
	ATTGGGCAGGCGTTTCTCCACGACCT	NNNNNCACACACTTAATTAATTAAGTGTGTGNNNNN	26	36
	ATTGGGCAGGCGCTTCTCCACGACCT		26
	GGCCGAGTGGCTGCCGCTGCTGGTCTGGGACCGCC	NNNNNCACACACTTAATTAATTAAGTGTGTGNNNNN	35	36
	GGCCGAGTGGCTGCCGCTGCTGGTCTGGGACCGCC		35
	GTGGTAGCGGCGACCTGCGCGACGCCCTGGT	NNNNNCACACACTTAATTAATTAAGTGTGTGNNNNN	31	36
	GTGGTAGCGGCGACCTGCGCGACGCCCTGGT		31
	AGCCGGCGCCGTCGTAGACGCGGTCGGCG	NNNNNCACACACTTAATTAATTAAGTGTGTGNNNNN	29	36
	AGCCGGCGCCGTCGTAGACGCGGTCGGCG		29
	CCGGCGCTGTCCAGCTCGGGCCGCGCGTAGAGCG	NNNNNCACACACTTAATTAATTAAGTGTGTGNNNNN	34	36
	CCGGCGCTGTCCAGCTCGGGCCGCGCGTAGAGCG		34
	TAACGCCACGCTTAACACGAGCCATGAATTAA	NNNNNCACACACTTAATTAATTAAGTGTGTGNNNNN	32	36
	TAACGCCACGCTTAACACGAGCCATGAATTAA		32
	CCGATGGCTGCTGGCAGGCCCTC	NNNNNCACACACTTAATTAATTAAGTGTGTGNNNN	23	35
	NCGATGGCTGCTGGCAGGCCCTC		23
	CGTCGCCACCGCCCGCGACCAGCGTCGCATAGCCGGCC	NNNNNNCACACACTTAATTAATTAAGTGTGTGNNNNN	38	37
	CGTCGCCACCGCCCGCGACCAGCGTCGCATAGCCGGCC		38
	GGCGTTATCCGCCGATACCCCGCCGC	AACGGCGGAGCGAAAGCTGGGAACCCTCCGCGTAGGGCGAATAACGCCGGA	26	51
	GGCGTTATCCGCCGATACCCGCCGCG		26
	CCCGGCGTAGGACGAATAACCGCCAGCTCGGCAGAGGCTACGGCGGATAACG	CCTGGGGGCGTTATTCGCCCTACCGCTTGCTCCCTCCCCGTGTAGGGCGAAT	52	52
	AACCGCTACGCGGTTATCCGCCACCTCGGCAGGCGTTTCGGCGGATAACGCC	TGGGGCGTTATTCGCCCTACCGCTTGCTCCCTCCCCGTGTAGGGCGAATAA	52	51
	CCGCCACGCGGTTATCCGCCACC		23
	GAGCAGTTCGGCCGGCAAGGCGCTGGGCAGGCTCGG	NNNNNNNNNCACACACTTAATTAATTAAGTGTGTGNNNNNNN	36	42
	GAGCAGTTCGGCCGGCAAGGCGCTGGGCAGGCTCGG		36
	CGGCGGCAGCGTCATCGACCACG	NNNNNNNNNCCACACACTTAATTAATTAAGTGTGTGNNNN	23	40
	NGGCGGCAGCGTCATCGACCACG		23
	TTCATTCATCCGTTCAGTACACGT	NNNNNCACACACTTAATTAATTAAGTGTGTGNNNNNN	24	37
	TTCATTCATCCGTTCAGTACACGT		24
	GGCCAGGGCGCCGCCTGCGGCAGCGAGGGC	NNNNNCACACACTTAATTAATTAAGTGTGTGNNNNNNN	30	38
	GGCCAGGGCGCCGCCTGCGGCAGCGAGGGC		30
	GGCCGGCCGCAACGGACCGTCGGCGCGCT	NNNNNCACACACTTAATTAATTAAGTGTGTGNNNNN	29	36
	GGCCGGCCGCAACGGACCGTCGGCGCGCT		29
	GGCCAAAGAACTGGAGGGCAAGGTATGA	GCCAGCACAGCGTATCCCGCTCCGTATCCCGTTCAACAGGCTCTCTATCCAGAAGCGT	28	58
	GGCCAAAGAACTGGAGGGCAAGGTATGA		28
	TCCACGGCTGGCCGGCGAGCCTGGCGGTG	NNNNNCACACACTTAATTAATTAAGTGTGTGNNNNN	29	36
	TCCACGGCTGGCCGGCGAGCCTGGCGGTG		29
GCF_000816985.1_ASM81698v1
	GCCGACAACGGCAGCGAGCAGACC	ATCGACCGCCTGCACAAGGACATGACCAAGGCCGAAGCCCGCCTG	24	45
	GCCGACAACGGCAGCGAACAGACC		24
	GGCCAAAGAACTGGAGGGCAAGGTATGA	GCCAGCACAGCGTATCCCGCTCCGTATCCCGTTCAACAGGCTCTCCATCCAGAAGCGT	28	58
	GGCCAAAGAACTGGAGGGCAAGGTATGA		28
	GTTCACTGCCGTACAGGCAGCTAAGAAA	TGCTGTTGCGTCAAGCCTCGGGCGGCCCGAAA	28	32
	GTTCACTGCCGTACAGGCAGCTAAGAAA	ATCTGCGCAATGGTCTTTCGAAGATGGGCGAC	28	32
	GTTCACTGCCGTACAGGCAGCTAAGAAA	ACCTGGGGTGCCTTGCCCGCCTGCCGCTGACG	28	32
	GTTCACTGCCGTACAGGCAGCTAAGAAA	TTGGACGGCCACGCATCAGCCTTGCCCAGGCC	28	32
	GTTCACTGCCGTACAGGCAGCTAAGAAA	TTTGCATGCTCGCACTACGGCAGGCACACGCT	28	32
	GTTCACTGCCGTACAGGCAGCTAAGAAA	TTGATGGCGTCGGTAAAGCCGCTGGTGAGCCC	28	32
	GTTCACTGCCGTACAGGCAGCTAAGAAA	TGCCGGTAGCAGGGCATCAACAGACCAAACAC	28	32
	GTTCACTGCCGTACAGGCAGCTAAGAAA	GTCGACGTCGATGAACGCCGCGCACGGATGGA	28	32
	GTTCACTGCCGTACAGGCAGCTAAGAAA	TTGCTAAGCATCCACTGTGCCGCTCCTGTAGC	28	32
	GTTCACTGCCGTACAGGCAGCTAAGAAA	ACGTATCAGGCATCGTACTCGGCAAGGTGTTCT	28	33
	GTTCACTGCCGTACAGGCAGCTAAGAAA	ACATGGGAATGCTCTCCTGGCACGAAGAAACG	28	32
	GTTCACTGCCGTACAGGCAGCTAAGAAA	GCCCGCTGGGGAAGCCGCAGTTATCCGGAGTA	28	32
	GTTCACTGCCGTACAGGCAGCTAAGAAA	AGGTTGACCAGCATGGCCGGCATCGACAGCGT	28	32
	GTTCACTGCCGTACAGGCAGCTAAGAAA	TGGGCCGGCGCCTACGCGGCGCATCAGCCGGT	28	32
	GTTCACTGCCGTACAGGCAGCTAAGAAA	ATGCAGCCAGGGCTTACTCCGCTGCTGCTGGAC	28	33
	GTTCACTGCCGTACAGGCAGCTAAGAAA	TTGAGCTTGTCGTTGTACTCGTCGAGGCTCAT	28	32
	GTTCACTGCCGTATAGGCAGCTAAGAAA	ATACTGACTCAGCCAGGGAAAAGTCACTTGGA	28	32
	GTTCACTGCCGTATAGGCAGCTAAGAAA	TGGTCGAACAGATGGCGGTCCTCGGCCAACTG	28	32
	GTTCACTGCCGTATAGGCAGCTAAGAAA	ACGTCGGAACGCAACTACCTGACCGCGTTGGT	28	32
	GTTCACTGCCGTATAGGCAGCTAAGAAA	ATCAGGTACAGCACCAGGGCACCGAAGACGTT	28	32
	GTTCACTGCCGTATAGGCAGCTAAGAAA	CGCAACGTTCGTGATCTGCCGTTCGCCGCCCA	28	32
	GTTCACTGCCGTATAGGCAGCTAAGAAA	TCGGCGAGGCGATCGATCATGCGAATCAGCAA	28	32
	GTTCACTGCCGTATAGGCAGCTAAGAAA	ATCGACCACGACAGTGCTTCCCTGGTCTATTC	28	32
	GTTCACTGCCGTATAGGCAGCTAAGAAA	ATTGGCCGTGCAAGGTCCACCAGTCGATGCTT	28	32
	GTTCACTGCCGTATAGGCAGCTAAGAAA		28
	GTTCACTGCCGTACAGGCAGCTAAGAAA	TGCTGTTGCGTCAAGCCTCGGGCGGCCCGAAA	28	32
	GTTCACTGCCGTACAGGCAGCTAAGAAA	ATCTGCGCAATGGTCTTTCGAAGATGGGCGAC	28	32
	GTTCACTGCCGTACAGGCAGCTAAGAAA	ACCTGGGGTGCCTTGCCCGCCTGCCGCTGACG	28	32
	GTTCACTGCCGTACAGGCAGCTAAGAAA	TTGGACGGCCACGCATCAGCCTTGCCCAGGCC	28	32
	GTTCACTGCCGTACAGGCAGCTAAGAAA	TTTGCATGCTCGCACTACGGCAGGCACACGCT	28	32
	GTTCACTGCCGTACAGGCAGCTAAGAAA	TTGATGGCGTCGGTAAAGCCGCTGGTGAGCCC	28	32
	GTTCACTGCCGTACAGGCAGCTAAGAAA	TGCCGGTAGCAGGGCATCAACAGACCAAACAC	28	32
	GTTCACTGCCGTACAGGCAGCTAAGAAA	GTCGACGTCGATGAACGCCGCGCACGGATGGA	28	32
	GTTCACTGCCGTACAGGCAGCTAAGAAA	TTGCTAAGCATCCACTGTGCCGCTCCTGTAGC	28	32
	GTTCACTGCCGTACAGGCAGCTAAGAAA	ACGTATCAGGCATCGTACTCGGCAAGGTGTTCT	28	33
	GTTCACTGCCGTACAGGCAGCTAAGAAA	ACATGGGAATGCTCTCCTGGCACGAAGAAACG	28	32
	GTTCACTGCCGTACAGGCAGCTAAGAAA	GCCCGCTGGGGAAGCCGCAGTTATCCGGAGTA	28	32
	GTTCACTGCCGTACAGGCAGCTAAGAAA	AGGTTGACCAGCATGGCCGGCATCGACAGCGT	28	32
	GTTCACTGCCGTACAGGCAGCTAAGAAA	TGGGCCGGCGCCTACGCGGCGCATCAGCCGGT	28	32
	GTTCACTGCCGTACAGGCAGCTAAGAAA	ATGCAGCCAGGGCTTACTCCGCTGCTGCTGGAC	28	33
	GTTCACTGCCGTACAGGCAGCTAAGAAA	TTGAGCTTGTCGTTGTACTCGTCGAGGCTCAT	28	32
	GTTCACTGCCGTATAGGCAGCTAAGAAA	ATACTGACTCAGCCAGGGAAAAGTCACTTGGA	28	32
	GTTCACTGCCGTATAGGCAGCTAAGAAA	TGGTCGAACAGATGGCGGTCCTCGGCCAACTG	28	32
	GTTCACTGCCGTATAGGCAGCTAAGAAA	ACGTCGGAACGCAACTACCTGACCGCGTTGGT	28	32
	GTTCACTGCCGTATAGGCAGCTAAGAAA	ATCAGGTACAGCACCAGGGCACCGAAGACGTT	28	32
	GTTCACTGCCGTATAGGCAGCTAAGAAA	CGCAACGTTCGTGATCTGCCGTTCGCCGCCCA	28	32
	GTTCACTGCCGTATAGGCAGCTAAGAAA	TCGGCGAGGCGATCGATCATGCGAATCAGCAA	28	32
	GTTCACTGCCGTATAGGCAGCTAAGAAA	ATCGACCACGACAGTGCTTCCCTGGTCTATTC	28	32
	GTTCACTGCCGTATAGGCAGCTAAGAAA	ATTGGCCGTGCAAGGTCCACCAGTCGATGCTT	28	32
	GTTCACTGCCGTATAGGCAGCTAAGAAA		28
	GTTCACTGCCGTACAGGCAGCTAAGAAA	TTGGACGGCCACGCATCAGCCTTGCCCAGGCC	28	32
	GTTCACTGCCGTACAGGCAGCTAAGAAA	TTTGCATGCTCGCACTACGGCAGGCACACGCT	28	32
	GTTCACTGCCGTACAGGCAGCTAAGAAA	TTGATGGCGTCGGTAAAGCCGCTGGTGAGCCC	28	32
	GTTCACTGCCGTACAGGCAGCTAAGAAA	TGCCGGTAGCAGGGCATCAACAGACCAAACAC	28	32
	GTTCACTGCCGTACAGGCAGCTAAGAAA	GTCGACGTCGATGAACGCCGCGCACGGATGGA	28	32
	GTTCACTGCCGTACAGGCAGCTAAGAAA	TTGCTAAGCATCCACTGTGCCGCTCCTGTAGC	28	32
	GTTCACTGCCGTACAGGCAGCTAAGAAA	ACGTATCAGGCATCGTACTCGGCAAGGTGTTCT	28	33
	GTTCACTGCCGTACAGGCAGCTAAGAAA	ACATGGGAATGCTCTCCTGGCACGAAGAAACG	28	32
	GTTCACTGCCGTACAGGCAGCTAAGAAA	GCCCGCTGGGGAAGCCGCAGTTATCCGGAGTA	28	32
	GTTCACTGCCGTACAGGCAGCTAAGAAA	AGGTTGACCAGCATGGCCGGCATCGACAGCGT	28	32
	GTTCACTGCCGTACAGGCAGCTAAGAAA	TGGGCCGGCGCCTACGCGGCGCATCAGCCGGT	28	32
	GTTCACTGCCGTACAGGCAGCTAAGAAA	ATGCAGCCAGGGCTTACTCCGCTGCTGCTGGAC	28	33
	GTTCACTGCCGTACAGGCAGCTAAGAAA	TTGAGCTTGTCGTTGTACTCGTCGAGGCTCAT	28	32
	GTTCACTGCCGTATAGGCAGCTAAGAAA	ATACTGACTCAGCCAGGGAAAAGTCACTTGGA	28	32
	GTTCACTGCCGTATAGGCAGCTAAGAAA	TGGTCGAACAGATGGCGGTCCTCGGCCAACTG	28	32
	GTTCACTGCCGTATAGGCAGCTAAGAAA	ACGTCGGAACGCAACTACCTGACCGCGTTGGT	28	32
	GTTCACTGCCGTATAGGCAGCTAAGAAA	ATCAGGTACAGCACCAGGGCACCGAAGACGTT	28	32
	GTTCACTGCCGTATAGGCAGCTAAGAAA	CGCAACGTTCGTGATCTGCCGTTCGCCGCCCA	28	32
	GTTCACTGCCGTATAGGCAGCTAAGAAA	TCGGCGAGGCGATCGATCATGCGAATCAGCAA	28	32
	GTTCACTGCCGTATAGGCAGCTAAGAAA	ATCGACCACGACAGTGCTTCCCTGGTCTATTC	28	32
	GTTCACTGCCGTATAGGCAGCTAAGAAA	ATTGGCCGTGCAAGGTCCACCAGTCGATGCTT	28	32
	GTTCACTGCCGTATAGGCAGCTAAGAAA		28
	GCGGCGGGTATCGGCGGATAACGCC	TCCGGCGTTATTCGCCCTACGCGGAGGGTTCCCAGCTTTCGCTCCGCCGTTG	25	52
	CGGCGGGGTATCGGCGGATAACGCC		25
	GCATAAAGGGGACAGATTTATTTTCCCTACTCTAATTCTCTGAGCAGGGAGG	GTCCAGTGCAGGCGCCGTAAGGAGGCTTCGCAA	52	33
	GCATAAAGGGGACGGATTTATTTTCCCTACTCTAATTCTCTGAGCAGGGAGG		52
GCF_000829255.1_ASM82925v1
	GGAGGCTCCAGCGCAGACGCCGTAAGGAGGCTCCGCGATGCCTAGGCAAG	AGAACAAAGGGGACAGATTTATTTTCCCTACTCTAGTTTTCTAAGCAA	50	48
	GGAGGCTCCAGCGCAGCCGCCGTAAGGAGGCTCCGCGATGCCTAGGCAAG		50
	GGCCAAAGAACTGGAGGGCAAGGTATGA	GCCAGCACAGCGTATCCCGCTCCGTATCCCGTTCAACAGGCTCTCCATCCAGAAGCGT	28	58
	GGCCAAAGAACTGGAGGGCAAGGTATGA		28
	CGGGTGCAACCGTTGCACCCCGTT	GTGTCGTCAGTTGCACCCCGTTACGTCGTGGTTTGCACCCCGTTACGTCGTCATTTGCAC	24	60
	CCGGTGCAACCGTTGCACCCCGTT		24
GCF_000829275.1_ASM82927v1
	GGAGGCTCCAGCGCAGACGCCGTAAGGAGGCTCCGCGATGCCTAGGCAAG	AGAACAAAGGGGACAGATTTATTTTCCCTACTCTAGTTTTCTAAGCAA	50	48
	GGAGGCTCCAGCGCAGCCGCCGTAAGGAGGCTCCGCGATGCCTAGGCAAG		50
	GGCCAAAGAACTGGAGGGCAAGGTATGA	GCCAGCACAGCGTATCCCGCTCCGTATCCCGTTCAACAGGCTCTCCATCCAGAAGCGT	28	58
	GGCCAAAGAACTGGAGGGCAAGGTATGA		28
	CGGGTGCAACCGTTGCACCCCGTT	GTGTCGTCAGTTGCACCCCGTTACGTCGTGGTTTGCACCCCGTTACGTCGTCATTTGCAC	24	60
	CCGGTGCAACCGTTGCACCCCGTT		24
GCF_000829885.1_ASM82988v1
	CCCGGCGTAGGACGAATAACCGCCAGCTCGGCAGAGGCTACGGCGGATAACG	CCTGGGGGCGTTATTCGCCCTACCGCTTGCTCCCTCCCCGTGTAGGGCGAAT	52	52
	AACCGCTACGCGGTTATCCGCCACCTCGGCAGGCGTTTCGGCGGATAACGCC	TGGGGCGTTATTCGCCCTACCGCTTGCTCCCTCCCCGTGTAGGGCGAATAA	52	51
	CCGCCACGCGGTTATCCGCCACC		23
	ACGGTCTGTTCGCTGCCGTTGTCGGC	CAGGCGGGCTTCGGCCTTGGTCATGTCCTTGTGCAGGCGGTCG	26	43
	ACGGTCTGCTCGCTGCCGTTGTCGGC		26
GCF_000981825.1_ASM98182v1
	GCCGACAACGGCAGCGAGCAGACCGT	CGACCGCCTGCACAAGGACATGACCAAGGCCGAAGCCCGCCTG	26	43
	GCCGACAACGGCAGCGAACAGACCGT		26
GCF_001077475.1_ASM107747v1
	ACGGTCTGTTCGCTGCCGTTGTCGGC	CAGGCGGGCTTCGGCCTTGGTCATGTCCTTGTGCAGGCGGTCG	26	43
	ACGGTCTGCTCGCTGCCGTTGTCGGC		26
	GGCGTTATCCGCCGATACCCCGCCGC	AACGGCGGAGCGAAAGCTGGGAACCCTCCGCGTAGGGCGAATAACGCCGGA	26	51
	GGCGTTATCCGCCGATACCCGCCGCG		26
	TTTCTTAGCTGCCTATACGGCAGTGAAC	CCGGCGAAGGGCCAGTCGCTGGACCACAAGCG	28	32
	TTTCTTAGCTGCCTATACGGCAGTGAAC	CTGGACGGGCAGGTGTATCTGCGCCTGGGACA	28	32
	TTTCTTAGCTGCCTATACGGCAGTGAAC	ATCGACCGTCAGGTAGGGCTTGCTGTGATCGA	28	32
	TTTCTTAGCTGCCTATACGGCAGTGAAC	CAAGTCTTCGGACTCCTCGGGCCGCTGCTCGA	28	32
	TTTCTTAGCTGCCTATACGGCAGTGAAC	ACCGTCGATACGGCCCCTCGGCCTGTCCAAAA	28	32
	TTTCTTAGCTGCCTATACGGCAGTGAAC	TGAGTCCAAAGCCGATACACGGGGCTCGTTCT	28	32
	TTTCTTAGCTGCCTATACGGCAGTGAAC	GCCGGATGGGGCGCCCCTGTGTTCGGGCATGT	28	32
	TTTCTTAGCTGCCTATACGGCAGTGAAC	CTATGAAAAACCTGAAAAAACTGTTCGTTCGT	28	32
	TTTCTTAGCTGCCTATACGGCAGTGAAC	ATTGCCGGCGCCGGCGAGATCCTGCACACGTC	28	32
	TTTCTTAGCTGCCTATACGGCAGTGAAC	GAGAACGGGGTGATCCAGTTCGGCCAGGCGCT	28	32
	TTTCTTAGCTGCCTATACGGCAGTGAAC	GCGCGGCGCTGTTGGTGCCGGTCGCGTAGCCG	28	32
	TTTCTTAGCTGCCTATACGGCAGTGAAC	GCCGAGAATTTTGATCTAGCGATGAACTCTAT	28	32
	TTTCTTAGCTGCCTATACGGCAGTGAAC		28
	TTTCTTAGCTGCCTATACGGCAGTGAAC	CCGGCGAAGGGCCAGTCGCTGGACCACAAGCG	28	32
	TTTCTTAGCTGCCTATACGGCAGTGAAC	CTGGACGGGCAGGTGTATCTGCGCCTGGGACA	28	32
	TTTCTTAGCTGCCTATACGGCAGTGAAC	ATCGACCGTCAGGTAGGGCTTGCTGTGATCGA	28	32
	TTTCTTAGCTGCCTATACGGCAGTGAAC	CAAGTCTTCGGACTCCTCGGGCCGCTGCTCGA	28	32
	TTTCTTAGCTGCCTATACGGCAGTGAAC	ACCGTCGATACGGCCCCTCGGCCTGTCCAAAA	28	32
	TTTCTTAGCTGCCTATACGGCAGTGAAC	TGAGTCCAAAGCCGATACACGGGGCTCGTTCT	28	32
	TTTCTTAGCTGCCTATACGGCAGTGAAC	GCCGGATGGGGCGCCCCTGTGTTCGGGCATGT	28	32
	TTTCTTAGCTGCCTATACGGCAGTGAAC	CTATGAAAAACCTGAAAAAACTGTTCGTTCGT	28	32
	TTTCTTAGCTGCCTATACGGCAGTGAAC	ATTGCCGGCGCCGGCGAGATCCTGCACACGTC	28	32
	TTTCTTAGCTGCCTATACGGCAGTGAAC	GAGAACGGGGTGATCCAGTTCGGCCAGGCGCT	28	32
	TTTCTTAGCTGCCTATACGGCAGTGAAC	GCGCGGCGCTGTTGGTGCCGGTCGCGTAGCCG	28	32
	TTTCTTAGCTGCCTATACGGCAGTGAAC	GCCGAGAATTTTGATCTAGCGATGAACTCTAT	28	32
	TTTCTTAGCTGCCTATACGGCAGTGAAC		28
	TTTCTTAGCTGCCTATACGGCAGTGAAC	CCGGCGAAGGGCCAGTCGCTGGACCACAAGCG	28	32
	TTTCTTAGCTGCCTATACGGCAGTGAAC	CTGGACGGGCAGGTGTATCTGCGCCTGGGACA	28	32
	TTTCTTAGCTGCCTATACGGCAGTGAAC	ATCGACCGTCAGGTAGGGCTTGCTGTGATCGA	28	32
	TTTCTTAGCTGCCTATACGGCAGTGAAC	CAAGTCTTCGGACTCCTCGGGCCGCTGCTCGA	28	32
	TTTCTTAGCTGCCTATACGGCAGTGAAC	ACCGTCGATACGGCCCCTCGGCCTGTCCAAAA	28	32
	TTTCTTAGCTGCCTATACGGCAGTGAAC	TGAGTCCAAAGCCGATACACGGGGCTCGTTCT	28	32
	TTTCTTAGCTGCCTATACGGCAGTGAAC	GCCGGATGGGGCGCCCCTGTGTTCGGGCATGT	28	32
	TTTCTTAGCTGCCTATACGGCAGTGAAC	CTATGAAAAACCTGAAAAAACTGTTCGTTCGT	28	32
	TTTCTTAGCTGCCTATACGGCAGTGAAC	ATTGCCGGCGCCGGCGAGATCCTGCACACGTC	28	32
	TTTCTTAGCTGCCTATACGGCAGTGAAC	GAGAACGGGGTGATCCAGTTCGGCCAGGCGCT	28	32
	TTTCTTAGCTGCCTATACGGCAGTGAAC	GCGCGGCGCTGTTGGTGCCGGTCGCGTAGCCG	28	32
	TTTCTTAGCTGCCTATACGGCAGTGAAC	GCCGAGAATTTTGATCTAGCGATGAACTCTAT	28	32
	TTTCTTAGCTGCCTATACGGCAGTGAAC		28
	TCATACCTTGCCCTCCAGTTCTTTGGCC	ACGCTTCTGGATAGAGAGCCTGTTGAACGGGATACGGAGCGGGATACGCTGTGCTGGC	28	58
	TCATACCTTGCCCTCCAGTTCTTTGGCC		28
	AAGCCTGCGGTGAAAACCGTAGCGGCGAAGCC	TGCGGCCAAGCCGGCTGCGAAACCGGCGGCC	32	31
	AAGCCTGCGGCGAAAACCGCAGCCGCGAAGCC	CGCAGCCAAGCCGGTGGCG	32	19
	AAGCCTGCTGCGAAACCGGCGGCCAAGCCCGC	GGCGAAAACCGCAGCCGCGAAGCCGGCGGCG	32	31
	AAGCCTGCGGCGAAAACCGCAGCCGCGAAGCC	CGCCGCCAAGCCGGCGGCGAAGCCTGTCGCGAAACCGACGGCC	32	43
	AAGCCCGCGGCGAAAACCGCAGCCGCGAAGCC	CGCCGCCAAGCCGGCGGCGAAGCCTGTCGCGAAACCGGCGGCC	32	43
	AAGCCTGTGGCGAAACCCGCGGCCGCGAAGCC	TGCAGCCAAGCCGGCTGCGAAGCCTGCGGCGAAACCGGCGGCC	32	43
	AAGCCTGCGGCGAAACCCGTAGCCGCGAAACC	TGCCGCAGCCAAGCCCGCCACCGCTCCTGCTGCG	32	34
	AAGCCTGCGGCGACTCCCAGCGCCCCGGCAGC		32
GCF_001293085.1_ASM129308v1
	GGCCAAAGAACTGGAGGGCAAGGTATGA	GCCAGCACAGCGTATCCCGCTCCGTATCCCGTTCAACAGGCTCTCCATCCAGAAGCGT	28	58
	GGCCAAAGAACTGGAGGGCAAGGTATGA		28
	TATCCGCCATGAAACGTCGGCGCAGCGG	CGGATAACGCCGGTGGCGTTATTCGCCCTACGGCCCGACTCCGGGGCCGCGGGACGCA	28	58
	TATCCGCCATGAAACGCCGGCGCAGCGG		28
GCF_001482325.1_ASM148232v1
	GCCGACAACGGCAGCGAGCAGACC	ATCGACCGCCTGCACAAGGACATGACCAAGGCCGAAGCCCGCCTG	24	45
	GCCGACAACGGCAGCGAACAGACC		24
	GGCCAAAGAACTGGAGGGCAAGGTATGA	GCCAGCACAGCGTATCCCGCTCCGTATCCCGTTCAACAGGCTCTCCATCCAGAAGCGT	28	58
	GGCCAAAGAACTGGAGGGCAAGGTATGA		28
	GCGGCGGGTATCGGCGGATAACGCC	TCCGGCGTTATTCGCCCTACGCGGAGGGTTCCCAGCTTTCGCTCCGCCGTTG	25	52
	CGGCGGGGTATCGGCGGATAACGCC		25
GCF_001515845.2_ASM151584v2
	GGCCAAAGAACTGGAGGGCAAGGTATGA	GCCAGCACAGCGTATCCCGCTCCGTATCCCGTTCAACAGGCTCTCCATCCAGAAGCGT	28	58
	GGCCAAAGAACTGGAGGGCAAGGTATGA		28
	GCGGCGGGTATCGGCGGATAACGCC	TCCGGCGTTATTCGCCCTACGCGGAGGGTTCCCAGCTTTCGCTCCGCCGTTG	25	52
	CGGCGGGGTATCGGCGGATAACGCC		25
	CCCTACGGACCGGCGCTCCGCTGGCCCAACGTGGTGTAGGGCGAATAACCGC	CACGCGGTTATCCGCCATTTCAGACGCCTCACGGCGAATAACGCCTGGGGCGTTATCCA	52	59
	CCCTACGGACCGGCGCTCCGCTGGCCCAACCTGGTGTAGGGCGAATAACCGC		52
	GCCGACAACGGCAGCGAGCAGACCGT	CGACCGCCTGCACAAGGACATGACCAAGGCCGAAGCCCGCCTG	26	43
	GCCGACAACGGCAGCGAACAGACCGT		26
GCF_001515915.2_ASM151591v2
	GGCCAAAGAACTGGAGGGCAAGGTATGA	GCCAGCACAGCGTATCCCGCTCCGTATCCCGTTCAACAGGCTCTCCATCCAGAAGCGT	28	58
	GGCCAAAGAACTGGAGGGCAAGGTATGA		28
	GCGGCGGGTATCGGCGGATAACGCC	TCCGGCGTTATTCGCCCTACGCGGAGGGTTCCCAGCTTTCGCTCCGCCGTTG	25	52
	CGGCGGGGTATCGGCGGATAACGCC		25
	CCCTACGGACCGGCGCTCCGCTGGCCCAACGTGGTGTAGGGCGAATAACCGC	CACGCGGTTATCCGCCATTTCAGACGCCTCACGGCGAATAACGCCTGGGGCGTTATCCA	52	59
	CCCTACGGACCGGCGCTCCGCTGGCCCAACCTGGTGTAGGGCGAATAACCGC		52
	GCCGACAACGGCAGCGAGCAGACCGT	CGACCGCCTGCACAAGGACATGACCAAGGCCGAAGCCCGCCTG	26	43
	GCCGACAACGGCAGCGAACAGACCGT		26
GCF_001516005.1_ASM151600v1
	GGCCAAAGAACTGGAGGGCAAGGTATGA	GCCAGCACAGCGTATCCCGCTCCGTATCCCGTTCAACAGGCTCTCTATCCAGAAGCGT	28	58
	GGCCAAAGAACTGGAGGGCAAGGTATGA		28
GCF_001516205.2_ASM151620v2
	GGCCAAAGAACTGGAGGGCAAGGTATGA	GCCAGCACAGCGTATCCCGCTCCGTATCCCGTTCAACAGGCTCTCCATCCAGAAGCGT	28	58
	GGCCAAAGAACTGGAGGGCAAGGTATGA		28
	GGGGCGCTCGGGTAGGACGAGGTACCGGTGCGCTGGCGGATAGCGCCGGGGCG	CTATTCGCCCTACGGGGTAATGGGGCGCTCGGGTAGGG	53	38
	CGAATAGCCGCTCGCGGCTATCCGCCGGGTGGGGTACCGGTGCGTTGGCGGAT	AGCGCCGGGGCGCTATTCGCCCTACGGGGTAATGGGGCGCTCGGGTAGGG	53	50
	CGAATAGCCGCTCGCGGCTA		20
	CCCCGGCCCGGCCATCCTGGCCGGTCGTTCGCATTGAAAAACGCATGCG	GTTTGGCGTCTTGGGTGAGGCCGAGCCGACATCCTGTCAGGGCCTCGTCGTTCAGCCCAT	49	60
	CCCCGGCCCGGCCATCCTGGCCGGTCGTTCGCATTGAAAAACGCATGCG		49
GCF_001516225.2_ASM151622v2
	GGCCAAAGAACTGGAGGGCAAGGTATGA	GCCAGCACAGCGTATCCCGCTCCGTATCCCGTTCAACAGGCTCTCCATCCAGAAGCGT	28	58
	GGCCAAAGAACTGGAGGGCAAGGTATGA		28
	GTTCACTGCCGTATAGGCAGCTAAGAAA	GTAAGGTGGTGCCGTGTAGCAGTGCTCACCGC	28	32
	GTTCACTGCCGTATAGGCAGCTAAGAAA	TATGATCATGCCCCGTCCTCCGGCTCCAATAC	28	32
	GTTCACTGCCGTATAGGCAGCTAAGAAA	TGAAGGCCAACCCGCAAGTCAGCAAGGGCATC	28	32
	GTTCACTGCCGTATAGGCAGCTAAGAAA	AGGTTCGTGGCGGACCGGAAAGACCTCAACCG	28	32
	GTTCACTGCCGTATAGGCAGCTAAGAAA	CTGGACGCAAGCAAGATCGTAGGGCGCTGCCC	28	32
	GTTCACTGCCGTATAGGCAGCTAAGAAA	CTCGATGACGCATATCGCGAGGCGCTGGCCAA	28	32
	GTTCACTGCCGTATAGGCAGCTAAGAAA	GTCATGGGCGAGCTCTACGCCAACCCGCAAGC	28	32
	GTTCACTGCCGTATAGGCAGCTAAGAAA		28
	GTTCACTGCCGTATAGGCAGCTAAGAAA	GTAAGGTGGTGCCGTGTAGCAGTGCTCACCGC	28	32
	GTTCACTGCCGTATAGGCAGCTAAGAAA	TATGATCATGCCCCGTCCTCCGGCTCCAATAC	28	32
	GTTCACTGCCGTATAGGCAGCTAAGAAA	TGAAGGCCAACCCGCAAGTCAGCAAGGGCATC	28	32
	GTTCACTGCCGTATAGGCAGCTAAGAAA	AGGTTCGTGGCGGACCGGAAAGACCTCAACCG	28	32
	GTTCACTGCCGTATAGGCAGCTAAGAAA	CTGGACGCAAGCAAGATCGTAGGGCGCTGCCC	28	32
	GTTCACTGCCGTATAGGCAGCTAAGAAA	CTCGATGACGCATATCGCGAGGCGCTGGCCAA	28	32
	GTTCACTGCCGTATAGGCAGCTAAGAAA	GTCATGGGCGAGCTCTACGCCAACCCGCAAGC	28	32
	GTTCACTGCCGTATAGGCAGCTAAGAAA		28
	GTTCACTGCCGTATAGGCAGCTAAGAAA	GTAAGGTGGTGCCGTGTAGCAGTGCTCACCGC	28	32
	GTTCACTGCCGTATAGGCAGCTAAGAAA	TATGATCATGCCCCGTCCTCCGGCTCCAATAC	28	32
	GTTCACTGCCGTATAGGCAGCTAAGAAA	TGAAGGCCAACCCGCAAGTCAGCAAGGGCATC	28	32
	GTTCACTGCCGTATAGGCAGCTAAGAAA	AGGTTCGTGGCGGACCGGAAAGACCTCAACCG	28	32
	GTTCACTGCCGTATAGGCAGCTAAGAAA	CTGGACGCAAGCAAGATCGTAGGGCGCTGCCC	28	32
	GTTCACTGCCGTATAGGCAGCTAAGAAA	CTCGATGACGCATATCGCGAGGCGCTGGCCAA	28	32
	GTTCACTGCCGTATAGGCAGCTAAGAAA	GTCATGGGCGAGCTCTACGCCAACCCGCAAGC	28	32
	GTTCACTGCCGTATAGGCAGCTAAGAAA		28
	TATCCGCCATGAAACGTCGGCGCAGCGG	CGGATAACGCCGGTGGCGTTATTCGCCCTACGGCCCGACTACGGGGCCGCGGGACGCA	28	58
	TATCCGCCATGAAACGCCGGCGCAGCGG		28
	TATTCGCCCTACGCCCCGGTGGTCCCGGCTCCCGTAGGGCGCAT	GACGCCAACGGCGTTATCCGCCGATACCGCCACTTCCGCCACGGCGGATAACCGCGGT	44	58
	TATTCGCCCTACGCCCCGGTGGTCCCGCCTCCCGTAGGGCGCAT		44
	GCCGACAACGGCAGCGAGCAGACCGT	CGACCGCCTGCACAAGGACATGACCAAGGCCGAAGCCCGCCTG	26	43
	GCCGACAACGGCAGCGAACAGACCGT		26
GCF_001516265.1_ASM151626v1
	GCCGACAACGGCAGCGAGCAGACCGT	CGACCGCCTGCACAAGGACATGACCAAGGCCGAAGCCCGCCTG	26	43
	GCCGACAACGGCAGCGAACAGACCGT		26
GCF_001516305.2_ASM151630v2
	GGCCAAAGAACTGGAGGGCAAGGTATGA	GCCAGCACAGCGTATCCCGCTCCGTATCCCGTTCAACAGGCTCTCCATCCAGAAGCGT	28	58
	GGCCAAAGAACTGGAGGGCAAGGTATGA		28
	GCGGCGGGTATCGGCGGATAACGCC	TCCGGCGTTATTCGCCCTACGCGGAGGGTTCCCAGCTTTCGCTCCGCCGTTG	25	52
	CGGCGGGGTATCGGCGGATAACGCC		25
GCF_001516345.1_ASM151634v1
	TTTCCTGGCCACCTATACGGCAGTGAGC	AATGGGGGTTCTCTTACAGGCTGTATTTGACT	28	32
	TTTCTTAGCTGCCTACACGGCAGTGAAC	GCATGGGAAAGTGTAGCCGGCGGGGAATACGA	28	32
	TTTCTTAGCTGCCTACACGGCAGTGAAC	GTGACGAATGCCCACTTCGCATCCGAAGACAA	28	32
	TTTCTTAGCTGCCTACACGGCAGTGAAC	ATCACGCTGTCTGGCCAAGCGTCGCCGCCGCTG	28	33
	TTTCTTAGCTGCCTACACGGCAGTGAAC	AATGCCGGCATACCAGTCCCCCGAGGATCAAC	28	32
	TTTCTTAGCTGCCTACACGGCAGTGAAC		28
	TTTCCTGGCCACCTATACGGCAGTGAGC	AATGGGGGTTCTCTTACAGGCTGTATTTGACT	28	32
	TTTCTTAGCTGCCTACACGGCAGTGAAC	GCATGGGAAAGTGTAGCCGGCGGGGAATACGA	28	32
	TTTCTTAGCTGCCTACACGGCAGTGAAC	GTGACGAATGCCCACTTCGCATCCGAAGACAA	28	32
	TTTCTTAGCTGCCTACACGGCAGTGAAC	ATCACGCTGTCTGGCCAAGCGTCGCCGCCGCTG	28	33
	TTTCTTAGCTGCCTACACGGCAGTGAAC	AATGCCGGCATACCAGTCCCCCGAGGATCAAC	28	32
	TTTCTTAGCTGCCTACACGGCAGTGAAC		28
	TTTCTTAGCTGCCTACACGGCAGTGAAC	GCATGGGAAAGTGTAGCCGGCGGGGAATACGA	28	32
	TTTCTTAGCTGCCTACACGGCAGTGAAC	GTGACGAATGCCCACTTCGCATCCGAAGACAA	28	32
	TTTCTTAGCTGCCTACACGGCAGTGAAC	ATCACGCTGTCTGGCCAAGCGTCGCCGCCGCTG	28	33
	TTTCTTAGCTGCCTACACGGCAGTGAAC	AATGCCGGCATACCAGTCCCCCGAGGATCAAC	28	32
	TTTCTTAGCTGCCTACACGGCAGTGAAC		28
	CCCTCCCCGTGTAGGGCGAATAACCGCTACGCGGTTATCCGCCACCTCGGC	AGGCGTTTCGGCGGATAACGCCTGGGGCGTTATTCGCCCTACCGCTTGCT	51	50
	CCCTCCCCGTGTAGGGCGAATAACCGCTACGCGGTTATCCGCCACCTCGGC	AGGCGTTTCGGCGGATAACGCCTGGGGCGTTATTCGCCCTACCGCTTGTC	51	50
	CCCTCCCCGTGTAGGGCGAATAACCGCCTCGCGGTTATCCGCCGCCTCGGC		51
	TCATACCTTGCCCTCCAGTTCTTTGGCC	ACGCTTCTGGATGGAGAGCCTGTTGAACGGGATACGGAGCGGGATACGCTGTGCTGGC	28	58
	TCATACCTTGCCCTCCAGTTCTTTGGCC		28
GCF_001518975.1_ASM151897v1
	GGCCAAAGAACTGGAGGGCAAGGTATGA	GCCAGCACAGCGTATCCCGCTCCGTATCCCGTTCAACAGGCTCTCCATCCAGAAGCGT	28	58
	GGCCAAAGAACTGGAGGGCAAGGTATGA		28
	GCGGCGGGTATCGGCGGATAACGCC	TCCGGCGTTATTCGCCCTACGCGGAGGGTTCCCAGCTTTCGCTCCGCCGTTG	25	52
	CGGCGGGGTATCGGCGGATAACGCC		25
GCF_001542835.1_ASM154283v1
	TCATACCTTGCCCTCCAGTTCTTTGGCC	ACGCTTCTGGATGGAGAGCCTGTTGAACGGGATACGGAGCGGGATACGCTGTGCTGGC	28	58
	TCATACCTTGCCCTCCAGTTCTTTGGCC		28
	ACGGTCTGTTCGCTGCCGTTGTCGGC	CAGGCGGGCTTCGGCCTTGGTCATGTCCTTGTGCAGGCGGTCG	26	43
	ACGGTCTGCTCGCTGCCGTTGTCGGC		26
	GCGGTTATTCGCCCTACACCAGGTTGGGCCAGCGGAGCGCCGGTCCGTAGGG	TGGATAACGCCCCAGGCGTTATTCGCCGTGAGGCGTCTGAAATGGCGGATAACCGCGTG	52	59
	GCGGTTATTCGCCCTACACCACGTTGGGCCAGCGGAGCGCCGGTCCGTAGGG		52
	GGCGTTATCCGCCGATACCCCGCCGC	AACGGCGGAGCGAAAGCTGGGAACCCTCCGCGTAGGGCGAATAACGCCGGA	26	51
	GGCGTTATCCGCCGATACCCGCCGCG		26
GCF_001548135.1_ASM154813v1
	GGGACAGATTTATTTTCTCTACTCTAATTTTCT	GAGCATGGAGGCTCCAGCGCAGGCACATAAAG	33	32
	GGGACAGATTTATTTTCCCTACTCTAATTTTCT		33
	GGCCAAAGAACTGGAGGGCAAGGTATGA	GCCAGCACAGCGTATCCCGCTCCGTATCCCGTTCAACAGGCTCTCCATCCAGAAGCGT	28	58
	GGCCAAAGAACTGGAGGGCAAGGTATGA		28
	GTTCACTGCCGTACAGGCAGCTAAGAAA	ATGGGAATGCTCTCCTGGCACGAAGAAACG	28	30
	GTTCACTGCCGTACAGGCAGCTAAGAAA	GCCCGCTGGGGAAGCCGCAGTTATCCGGAGTA	28	32
	GTTCACTGCCGTACAGGCAGCTAAGAAA	ATGCTCATTTCGCCACCTCGATTCCGGCTTGT	28	32
	GTTCACTGCCGTACAGGCAGCTAAGAAA	AGGTTGACCAGCATGGCCGGCATCGACAGCGT	28	32
	GTTCACTGCCGTACAGGCAGCTAAGAAA	ATGCAGCCAGGGCTTACTCCGCTGCTGCTGGAC	28	33
	GTTCACTGCCGTACAGGCAGCTAAGAAA	TTGAGCTTGTCGTTGTACTCGTCGAGGCTCAT	28	32
	GTTCACTGCCGTATAGGCAGCTAAGAAA	ATACTGACTCAGCCAGGGAAAAGTCACTTGGA	28	32
	GTTCACTGCCGTATAGGCAGCTAAGAAA	AGCGTGCCATGGCGGCGGTAAGTCAAACCGTT	28	32
	GTTCACTGCCGTATAGGCAGCTAAGAAA	TGGTCGAACAGATGGCGGTCCTCGGCCAACTG	28	32
	GTTCACTGCCGTATAGGCAGCTAAGAAA	ACGTCGGAACGCAACTACCTGACCGCGTTGGT	28	32
	GTTCACTGCCGTATAGGCAGCTAAGAAA	CGCAACGTTCGTGATCTGCCGTTCGCCGCCCA	28	32
	GTTCACTGCCGTATAGGCAGCTAAGAAA	TCGGCGAGGCGATCGATCATGCGAATCAGCAA	28	32
	GTTCACTGCCGTATAGGCAGCTAAGAAA	ATTGGCCGTGCAAGGTCCACCAGTCGATGCTT	28	32
	GTTCACTGCCGTATAGGCAGCTAAGAAA		28
	GTTCACTGCCGTACAGGCAGCTAAGAAA	ATGGGAATGCTCTCCTGGCACGAAGAAACG	28	30
	GTTCACTGCCGTACAGGCAGCTAAGAAA	GCCCGCTGGGGAAGCCGCAGTTATCCGGAGTA	28	32
	GTTCACTGCCGTACAGGCAGCTAAGAAA	ATGCTCATTTCGCCACCTCGATTCCGGCTTGT	28	32
	GTTCACTGCCGTACAGGCAGCTAAGAAA	AGGTTGACCAGCATGGCCGGCATCGACAGCGT	28	32
	GTTCACTGCCGTACAGGCAGCTAAGAAA	ATGCAGCCAGGGCTTACTCCGCTGCTGCTGGAC	28	33
	GTTCACTGCCGTACAGGCAGCTAAGAAA	TTGAGCTTGTCGTTGTACTCGTCGAGGCTCAT	28	32
	GTTCACTGCCGTATAGGCAGCTAAGAAA	ATACTGACTCAGCCAGGGAAAAGTCACTTGGA	28	32
	GTTCACTGCCGTATAGGCAGCTAAGAAA	AGCGTGCCATGGCGGCGGTAAGTCAAACCGTT	28	32
	GTTCACTGCCGTATAGGCAGCTAAGAAA	TGGTCGAACAGATGGCGGTCCTCGGCCAACTG	28	32
	GTTCACTGCCGTATAGGCAGCTAAGAAA	ACGTCGGAACGCAACTACCTGACCGCGTTGGT	28	32
	GTTCACTGCCGTATAGGCAGCTAAGAAA	CGCAACGTTCGTGATCTGCCGTTCGCCGCCCA	28	32
	GTTCACTGCCGTATAGGCAGCTAAGAAA	TCGGCGAGGCGATCGATCATGCGAATCAGCAA	28	32
	GTTCACTGCCGTATAGGCAGCTAAGAAA	ATTGGCCGTGCAAGGTCCACCAGTCGATGCTT	28	32
	GTTCACTGCCGTATAGGCAGCTAAGAAA		28
	GTTCACTGCCGTACAGGCAGCTAAGAAA	ATGGGAATGCTCTCCTGGCACGAAGAAACG	28	30
	GTTCACTGCCGTACAGGCAGCTAAGAAA	GCCCGCTGGGGAAGCCGCAGTTATCCGGAGTA	28	32
	GTTCACTGCCGTACAGGCAGCTAAGAAA	ATGCTCATTTCGCCACCTCGATTCCGGCTTGT	28	32
	GTTCACTGCCGTACAGGCAGCTAAGAAA	AGGTTGACCAGCATGGCCGGCATCGACAGCGT	28	32
	GTTCACTGCCGTACAGGCAGCTAAGAAA	ATGCAGCCAGGGCTTACTCCGCTGCTGCTGGAC	28	33
	GTTCACTGCCGTACAGGCAGCTAAGAAA	TTGAGCTTGTCGTTGTACTCGTCGAGGCTCAT	28	32
	GTTCACTGCCGTATAGGCAGCTAAGAAA	ATACTGACTCAGCCAGGGAAAAGTCACTTGGA	28	32
	GTTCACTGCCGTATAGGCAGCTAAGAAA	AGCGTGCCATGGCGGCGGTAAGTCAAACCGTT	28	32
	GTTCACTGCCGTATAGGCAGCTAAGAAA	TGGTCGAACAGATGGCGGTCCTCGGCCAACTG	28	32
	GTTCACTGCCGTATAGGCAGCTAAGAAA	ACGTCGGAACGCAACTACCTGACCGCGTTGGT	28	32
	GTTCACTGCCGTATAGGCAGCTAAGAAA	CGCAACGTTCGTGATCTGCCGTTCGCCGCCCA	28	32
	GTTCACTGCCGTATAGGCAGCTAAGAAA	TCGGCGAGGCGATCGATCATGCGAATCAGCAA	28	32
	GTTCACTGCCGTATAGGCAGCTAAGAAA	ATTGGCCGTGCAAGGTCCACCAGTCGATGCTT	28	32
	GTTCACTGCCGTATAGGCAGCTAAGAAA		28
	GCGGCGGGTATCGGCGGATAACGCC	TCCGGCGTTATTCGCCCTACGCGGAGGGTTCCCAGCTTTCGCTCCGCCGTTG	25	52
	CGGCGGGGTATCGGCGGATAACGCC		25
GCF_001548335.1_ASM154833v1
	GGCCAAAGAACTGGAGGGCAAGGTATGA	GCCAGCACAGCGTATCCCGCTCCGTATCCCGTTCAACAGGCTCTCCATCCAGAAGCGT	28	58
	GGCCAAAGAACTGGAGGGCAAGGTATGA		28
	GCGACGGGTATCGGCGGATAACGCC	TCCGGCGTTATTTGCCCTACGCGGAGGGTTCCCAGCTTTCGCTCCGCCGTT	25	51
	GCGGCGGGTATCGGCGGATAACGCC		25
GCF_001618925.1_ASM161892v1
	CCCTACGGACCGGCGCTCCGCTGGCCCAACGTGGTGTAGGGCGAATAACCGC	CACGCGGTTATCCGCCATTTCAGACGCCTCACGGCGAATAACGCCTGGGGCGTTATCCA	52	59
	CCCTACGGACCGGCGCTCCGCTGGCCCAACCTGGTGTAGGGCGAATAACCGC		52
	GCCGACAACGGCAGCGAGCAGACCGT	CGACCGCCTGCACAAGGACATGACCAAGGCCGAAGCCCGCCTG	26	43
	GCCGACAACGGCAGCGAACAGACCGT		26
	CATGCGGTTCGGCGTCTTGGAGTGAGGCCGAGCCGACATCCTGTCGAGGC	TTCGTCGTTCAGCCCACCCCCGGCCCGGCCATCCTGGCCGGTCGTTCGCCCTTCAAAAC	50	59
	GCATGCGGTTCGGCGTCTTGGGTGAGGCCGAGCCGACATCCTGTCGAGGC		50
	GGCCAAAGAACTGGAGGGCAAGGTATGA	GCCAGCACAGCGTATCCCGCTCCGTATCCCGTTCAACAGGCTCTCCATCCAGAAGCGT	28	58
	GGCCAAAGAACTGGAGGGCAAGGTATGA		28
	GCGGCGGGTATCGGCGGATAACGCC	TCCGGCGTTATTCGCCCTACGCGGAGGGTTCCCAGCTTTCGCTCCGCCGTTG	25	52
	CGGCGGGGTATCGGCGGATAACGCC		25
GCF_001632245.1_ASM163224v1
	CAGAGTTCGGCATCCGAACTCTG	CCCGATCTACCTCATTCAACC	23	21
	CTGAGTTCGGATGCCGAACTCAG	TGAAACCAGCGGCAAGCAATGCGCTTTACCG	23	31
	CTGAGTTCGGATGCCGAACCCAG	ACAGAATCCGCCGAGTACGCC	23	21
	CTTGGTTCGGATGCCGAACTCAT		23
	AGGCCGAGCCGACATCCTGTCGAGGC	CTCGTCGTTCGCATTGAAAAACGCATGCGGTTCGGCGTCTTGGGTA	26	46
	AGGCCGAGCTGACATCCTGTCGAGGC		26
	GGCCAAAGAACTGGAGGGCAAGGTATGA	GCCAGCACAGCGTATCCCGCTCCGTATCCCGTTCAACAGGCTCTCCATCCAGAAGCGT	28	58
	GGCCAAAGAACTGGAGGGCAAGGTATGA		28
	GCAACGCAGTTCAAGAAGGGGCA	TACGCCATGGAACTGCGGCATGAAGGGGCTTCTCGCGCGAGGACGCTCGTCG	23	52
	GAAACGCAGTTCAAGAAGGGGCA		23
	CAGAGTTCGGCATCCGAACTCTG	CCCGATCTACCTCATTCAACC	23	21
	CTGAGTTCGGATGCCGAACTCAG	TGAAACCAGCGGCAAGCAATGCGCTTTACCG	23	31
	CTGAGTTCGGATGCCGAACCCAG	ACAGAATCCGCCGAGTACGCC	23	21
	CTTGGTTCGGATGCCGAACTCAT		23
GCF_001729505.1_ASM172950v1
	GGCCAAAGAACTGGAGGGCAAGGTATGA	GCCAGCACAGCGTATCCCGCTCCGTATCCCGTTCAACAGGCTCTCCATCCAGAAGCGT	28	58
	GGCCAAAGAACTGGAGGGCAAGGTATGA		28
GCF_001750705.1_ASM175070v1
	CCCCGGCCCGGCCATCCTGGCCGGTCGTTCGCATTGAAAAACGCATGCG	GTTTGGCGTCTTGGGTGAGGCCGAGCCGACATCCTGTCAGGGCCTCGTCGTTCAGCCCAT	49	60
	CCCCGGCCCGGCCATCCTGGCCGGTCGTTCGCATTGAAAAACGCATGCG		49
	GGCCAAAGAACTGGAGGGCAAGGTATGA	GCCAGCACAGCGTATCCCGCTCCGTATCCCGTTCAACAGGCTCTCCATCCAGAAGCGT	28	58
	GGCCAAAGAACTGGAGGGCAAGGTATGA		28
GCF_001792875.1_ASM179287v1
	GCGGCGGGTATCGGCGGATAACGCC	TCCGGCGTTATTCGCCCTACGCGGAGGGTTCCCAGCTTTCGCTCCGCCGTTG	25	52
	CGGCGGGGTATCGGCGGATAACGCC		25
GCF_001874465.1_ASM187446v1
	TATCCGCCATGAAACGTCGGCGCAGCGG	CGGATAACGCCGGTGGCGTTATTCGCCCTACGGCCCGACTACGGGGCCGCGGGACGCA	28	58
	TATCCGCCGTGAAACGTCGGCGCAGCGG		28
	GTTCACTGCCGTATAGGCAGCTAAGAAA	ACCAGAGCCTGTGGATTCGGGCCGCCAAGGAA	28	32
	GTTCACTGCCGTATAGGCAGCTAAGAAA	AGGATCGGCCGCAGGTTGCGCTGGAAGTCGCG	28	32
	GTTCACTGCCGTATAGGCAGCTAAGAAA	TACTCGCCCTGGTCGCCTGCCTGGTCGCGCTG	28	32
	GTTCACTGCCGTATAGGCAGCTAAGAAA	GCGACGAGATCGAGGACGGCGACACTACCCTG	28	32
	GTTCACTGCCGTATAGGCAGCTAAGAAA	CTTGTCGCGGATGTACGCATCGCCCCAGAGGT	28	32
	GTTCACTGCCGTATAGGCAGCTAAGAAA	ATCGTACCGCCGCGCTGCAAATCGAGGTCGCC	28	32
	GTTCACTGCCGTATAGGCAGCTAAGAAA	ATGATGGTTTTTCGGTTCTGTCGGACACAGTC	28	32
	GTTCACTGCCGTATAGGCAGCTAAGAAA	GCGGGAATTTCACGGCGAACAACTCGCCTCTC	28	32
	GTTCACTGCCGTATAGGCAGCTAAGAAA	GGGGAGGGTTGCGCCAGGGCGGCGCGGGCCTC	28	32
	GTTCACTGCCGTATAGGCAGCTAAGAAA	TTATGGGCCGCCTGGGCATCGATATGAAGAAC	28	32
	GTTCACTGCCGTATAGGCAGCTAAGAAA		28
	GTTCACTGCCGTATAGGCAGCTAAGAAA	ACCAGAGCCTGTGGATTCGGGCCGCCAAGGAA	28	32
	GTTCACTGCCGTATAGGCAGCTAAGAAA	AGGATCGGCCGCAGGTTGCGCTGGAAGTCGCG	28	32
	GTTCACTGCCGTATAGGCAGCTAAGAAA	TACTCGCCCTGGTCGCCTGCCTGGTCGCGCTG	28	32
	GTTCACTGCCGTATAGGCAGCTAAGAAA	GCGACGAGATCGAGGACGGCGACACTACCCTG	28	32
	GTTCACTGCCGTATAGGCAGCTAAGAAA	CTTGTCGCGGATGTACGCATCGCCCCAGAGGT	28	32
	GTTCACTGCCGTATAGGCAGCTAAGAAA	ATCGTACCGCCGCGCTGCAAATCGAGGTCGCC	28	32
	GTTCACTGCCGTATAGGCAGCTAAGAAA	ATGATGGTTTTTCGGTTCTGTCGGACACAGTC	28	32
	GTTCACTGCCGTATAGGCAGCTAAGAAA	GCGGGAATTTCACGGCGAACAACTCGCCTCTC	28	32
	GTTCACTGCCGTATAGGCAGCTAAGAAA	GGGGAGGGTTGCGCCAGGGCGGCGCGGGCCTC	28	32
	GTTCACTGCCGTATAGGCAGCTAAGAAA	TTATGGGCCGCCTGGGCATCGATATGAAGAAC	28	32
	GTTCACTGCCGTATAGGCAGCTAAGAAA		28
	GTTCACTGCCGTATAGGCAGCTAAGAAA	ACCAGAGCCTGTGGATTCGGGCCGCCAAGGAA	28	32
	GTTCACTGCCGTATAGGCAGCTAAGAAA	AGGATCGGCCGCAGGTTGCGCTGGAAGTCGCG	28	32
	GTTCACTGCCGTATAGGCAGCTAAGAAA	TACTCGCCCTGGTCGCCTGCCTGGTCGCGCTG	28	32
	GTTCACTGCCGTATAGGCAGCTAAGAAA	GCGACGAGATCGAGGACGGCGACACTACCCTG	28	32
	GTTCACTGCCGTATAGGCAGCTAAGAAA	CTTGTCGCGGATGTACGCATCGCCCCAGAGGT	28	32
	GTTCACTGCCGTATAGGCAGCTAAGAAA	ATCGTACCGCCGCGCTGCAAATCGAGGTCGCC	28	32
	GTTCACTGCCGTATAGGCAGCTAAGAAA	ATGATGGTTTTTCGGTTCTGTCGGACACAGTC	28	32
	GTTCACTGCCGTATAGGCAGCTAAGAAA	GCGGGAATTTCACGGCGAACAACTCGCCTCTC	28	32
	GTTCACTGCCGTATAGGCAGCTAAGAAA	GGGGAGGGTTGCGCCAGGGCGGCGCGGGCCTC	28	32
	GTTCACTGCCGTATAGGCAGCTAAGAAA	TTATGGGCCGCCTGGGCATCGATATGAAGAAC	28	32
	GTTCACTGCCGTATAGGCAGCTAAGAAA		28
GCF_001879525.1_ASM187952v1
	GGCCAAAGAACTGGAGGGCAAGGTATGA	GCCAGCACAGCGTATCCCGCTCCGTATCCCGTTCAACAGGCTCTCCATCCAGAAGCGT	28	58
	GGCCAAAGAACTGGAGGGCAAGGTATGA		28
	TATCCGCCATGAAACGCCGGCGCAGCGG	CGGATAACGCCGGTGGCGTTATTCGCCCTACGGCCCGACTACGGGGCCGCGGGACGCA	28	58
	TATCCGCCGTGAAACGCCGGCGCAGCGG		28
	GCGGCGGGTATCGGCGGATAACGCC	TCCGGCGTTATTCGCCCTACGCGGAGGGTTCCCAGCTTTCGCTCCGCCGTTG	25	52
	CGGCGGGGTATCGGCGGATAACGCC		25
GCF_002085605.1_ASM208560v1
	ACGGTCTGTTCGCTGCCGTTGTCGGC	CAGGCGGGCTTCGGCCTTGGTCATGTCCTTGTGCAGGCGGTCG	26	43
	ACGGTCTGCTCGCTGCCGTTGTCGGC		26
	CCCGGCGTAGGACGAATAACCGCCAGCTCGGCAGAGGCTACGGCGGATAACG	CCTGGGGGCGTTATTCGCCCTACCGCTTGCTCCCTCCCCGTGTAGGGCGAAT	52	52
	AACCGCTACGCGGTTATCCGCCACCTCGGCAGGCGTTTCGGCGGATAACGCC	TGGGGCGTTATTCGCCCTACCGCTTGCTCCCTCCCCGTGTAGGGCGAATAA	52	51
	CCGCCACGCGGTTATCCGCCACC		23
	ATAACCGCTTGCGGTTATCCGCCGCCGGGCTTCGGTGTATCGGCGGATAACGCCG	ATGGCGTTATTCGCCCTACTCCAAGGGTAGGCATCGCGTAGGGCGA	55	46
	ATAACCGCTTGCGGTTATCCGCCGTCGGGCTTCGGTGTATCGGCGGATAACGCCG		55
GCF_002085755.1_ASM208575v1
	GGAGGCTCCAGCGCAGACGCCGTAAGGAGGCTCCGCGATGCCTAGGCAAG	AGAACAAAGGGGACAGATTTATTTTCCCTACTCTAGTTTTCTAAGCAA	50	48
	GGAGGCTCCAGCGCAGCCGCCGTAAGGAGGCTCCGCGATGCCTAGGCAAG		50
	GGCCAAAGAACTGGAGGGCAAGGTATGA	GCCAGCACAGCGTATCCCGCTCCGTATCCCGTTCAACAGGCTCTCCATCCAGAAGCGT	28	58
	GGCCAAAGAACTGGAGGGCAAGGTATGA		28
	CGGGTGCAACCGTTGCACCCCGTT	GTGTCGTCAGTTGCACCCCGTTACGTCGTGGTTTGCACCCCGTTACGTCGTCATTTGCAC	24	60
	CCGGTGCAACCGTTGCACCCCGTT		24
GCF_002104595.1_ASM210459v1
	TATCCGCCATGAAACGTCGGCGCAGCGG	CGGATAACGCCGGTGGCGTTATTCGCCCTACGGCCCGACTACGGGGCCGCGGGACGCA	28	58
	TATCCGCCGTGAAACGTCGGCGCAGCGG		28
	GTTCACTGCCGTATAGGCAGCTAAGAAA	ACCAGAGCCTGTGGATTCGGGCCGCCAAGGAA	28	32
	GTTCACTGCCGTATAGGCAGCTAAGAAA	AGGATCGGCCGCAGGTTGCGCTGGAAGTCGCG	28	32
	GTTCACTGCCGTATAGGCAGCTAAGAAA	TACTCGCCCTGGTCGCCTGCCTGGTCGCGCTG	28	32
	GTTCACTGCCGTATAGGCAGCTAAGAAA	GCGACGAGATCGAGGACGGCGACACTACCCTG	28	32
	GTTCACTGCCGTATAGGCAGCTAAGAAA	CTTGTCGCGGATGTACGCATCGCCCCAGAGGT	28	32
	GTTCACTGCCGTATAGGCAGCTAAGAAA	ATCGTACCGCCGCGCTGCAAATCGAGGTCGCC	28	32
	GTTCACTGCCGTATAGGCAGCTAAGAAA	ATGATGGTTTTTCGGTTCTGTCGGACACAGTC	28	32
	GTTCACTGCCGTATAGGCAGCTAAGAAA	GCGGGAATTTCACGGCGAACAACTCGCCTCTC	28	32
	GTTCACTGCCGTATAGGCAGCTAAGAAA	GGGGAGGGTTGCGCCAGGGCGGCGCGGGCCTC	28	32
	GTTCACTGCCGTATAGGCAGCTAAGAAA	TTATGGGCCGCCTGGGCATCGATATGAAGAAC	28	32
	GTTCACTGCCGTATAGGCAGCTAAGAAA		28
	GTTCACTGCCGTATAGGCAGCTAAGAAA	ACCAGAGCCTGTGGATTCGGGCCGCCAAGGAA	28	32
	GTTCACTGCCGTATAGGCAGCTAAGAAA	AGGATCGGCCGCAGGTTGCGCTGGAAGTCGCG	28	32
	GTTCACTGCCGTATAGGCAGCTAAGAAA	TACTCGCCCTGGTCGCCTGCCTGGTCGCGCTG	28	32
	GTTCACTGCCGTATAGGCAGCTAAGAAA	GCGACGAGATCGAGGACGGCGACACTACCCTG	28	32
	GTTCACTGCCGTATAGGCAGCTAAGAAA	CTTGTCGCGGATGTACGCATCGCCCCAGAGGT	28	32
	GTTCACTGCCGTATAGGCAGCTAAGAAA	ATCGTACCGCCGCGCTGCAAATCGAGGTCGCC	28	32
	GTTCACTGCCGTATAGGCAGCTAAGAAA	ATGATGGTTTTTCGGTTCTGTCGGACACAGTC	28	32
	GTTCACTGCCGTATAGGCAGCTAAGAAA	GCGGGAATTTCACGGCGAACAACTCGCCTCTC	28	32
	GTTCACTGCCGTATAGGCAGCTAAGAAA	GGGGAGGGTTGCGCCAGGGCGGCGCGGGCCTC	28	32
	GTTCACTGCCGTATAGGCAGCTAAGAAA	TTATGGGCCGCCTGGGCATCGATATGAAGAAC	28	32
	GTTCACTGCCGTATAGGCAGCTAAGAAA		28
	GTTCACTGCCGTATAGGCAGCTAAGAAA	ACCAGAGCCTGTGGATTCGGGCCGCCAAGGAA	28	32
	GTTCACTGCCGTATAGGCAGCTAAGAAA	AGGATCGGCCGCAGGTTGCGCTGGAAGTCGCG	28	32
	GTTCACTGCCGTATAGGCAGCTAAGAAA	TACTCGCCCTGGTCGCCTGCCTGGTCGCGCTG	28	32
	GTTCACTGCCGTATAGGCAGCTAAGAAA	GCGACGAGATCGAGGACGGCGACACTACCCTG	28	32
	GTTCACTGCCGTATAGGCAGCTAAGAAA	CTTGTCGCGGATGTACGCATCGCCCCAGAGGT	28	32
	GTTCACTGCCGTATAGGCAGCTAAGAAA	ATCGTACCGCCGCGCTGCAAATCGAGGTCGCC	28	32
	GTTCACTGCCGTATAGGCAGCTAAGAAA	ATGATGGTTTTTCGGTTCTGTCGGACACAGTC	28	32
	GTTCACTGCCGTATAGGCAGCTAAGAAA	GCGGGAATTTCACGGCGAACAACTCGCCTCTC	28	32
	GTTCACTGCCGTATAGGCAGCTAAGAAA	GGGGAGGGTTGCGCCAGGGCGGCGCGGGCCTC	28	32
	GTTCACTGCCGTATAGGCAGCTAAGAAA	TTATGGGCCGCCTGGGCATCGATATGAAGAAC	28	32
	GTTCACTGCCGTATAGGCAGCTAAGAAA		28
	CAGAGTTCGGCATCCGAACTCTG	CCCGATCTACCTCATTCAACC	23	21
	CCGAGTTCGGATGCCGAACTCAG	TGAAATCAGCAACAAGCAATGCGCTTTACCG	23	31
	CTGAGTTCGGATGCCGAACTCAG	ACAGAATCCGCCGAGTACGCC	23	21
	CTTGGTTCGGATGCCGAACTCAT		23
	GAGTTCGGCATCCGAACTCTG	CCCGATCTACCTCATTCAACCCC	21	23
	GAGTTCGGATGCCGAACTCAG	TGAAATCAGCAACAAGCAATGCGCTTTACCGCT	21	33
	GAGTTCGGATGCCGAACTCAG	ACAGAATCCGCCGAGTACGCCCT	21	23
	TGGTTCGGATGCCGAACTCAT		21
	ACCTCGGCGCCGACGGCAAGCTGGGTGTTTCCACTGGAA	ACACTCTGCCAAGGATCG	39	18
	ACCTCGGCGCCGGCGGCGAGTTGGGTGGTTCCACTGGAA	CCACTTCACCAGGAACTG	39	18
	ACTTCGGCGCCGACGGCAAGCTGGGTGATGCCACTGGAA	ACACTCTGCCAAGGATCG	39	18
	ACCTCGGCGCCGACGGCGAGCTGGGTGTTTCCACTGGAA	ACACTCTGCCAAGGATCG	39	18
	ACCTCGGCGCCGGCGGCGAGTTGGGTGGTTCCACTGGAA	CCACTTCACCAGGAACTG	39	18
	ACTTCGGCGCCGACGGCAAGCTGGGTGTTTCCACTGGAA	ACACTCTGCCAAGGATCG	39	18
	ACCTCGGCGCCGGCGGCGAGTTGGGTGGTTCCACTGGAA	ACACTCTGCCAAGGATCG	39	18
	ACCTCGGCGCCGGCGGCGAGTTGGGTGGTTCCACTGGAA	CCACTTCACCAGGAACTG	39	18
	ACTTCGGCGCCGACGGCAAGCTGGGTGTTTCCACTGGAA	ACACTCTGCCAAGGATCG	39	18
	ACCTCGGCGCCGGCGGCGAGTTGGGTGGTTCCACTGGAA	CCACTTCACCAGGAACTG	39	18
	ACTTCGGCGCCGACGGCGAGTTGGGTGATTCGGCCCGAA		39
GCF_002104615.1_ASM210461v1
	TATCCGCCATGAAACGTCGGCGCAGCGG	CGGATAACGCCGGTGGCGTTATTCGCCCTACGGCCCGACTACGGGGCCGCGGGACGCA	28	58
	TATCCGCCGTGAAACGTCGGCGCAGCGG		28
	GTTCACTGCCGTATAGGCAGCTAAGAAA	ACCAGAGCCTGTGGATTCGGGCCGCCAAGGAA	28	32
	GTTCACTGCCGTATAGGCAGCTAAGAAA	AGGATCGGCCGCAGGTTGCGCTGGAAGTCGCG	28	32
	GTTCACTGCCGTATAGGCAGCTAAGAAA	TACTCGCCCTGGTCGCCTGCCTGGTCGCGCTG	28	32
	GTTCACTGCCGTATAGGCAGCTAAGAAA	GCGACGAGATCGAGGACGGCGACACTACCCTG	28	32
	GTTCACTGCCGTATAGGCAGCTAAGAAA	CTTGTCGCGGATGTACGCATCGCCCCAGAGGT	28	32
	GTTCACTGCCGTATAGGCAGCTAAGAAA	ATCGTACCGCCGCGCTGCAAATCGAGGTCGCC	28	32
	GTTCACTGCCGTATAGGCAGCTAAGAAA	ATGATGGTTTTTCGGTTCTGTCGGACACAGTC	28	32
	GTTCACTGCCGTATAGGCAGCTAAGAAA	GCGGGAATTTCACGGCGAACAACTCGCCTCTC	28	32
	GTTCACTGCCGTATAGGCAGCTAAGAAA	GGGGAGGGTTGCGCCAGGGCGGCGCGGGCCTC	28	32
	GTTCACTGCCGTATAGGCAGCTAAGAAA	TTATGGGCCGCCTGGGCATCGATATGAAGAAC	28	32
	GTTCACTGCCGTATAGGCAGCTAAGAAA		28
	GTTCACTGCCGTATAGGCAGCTAAGAAA	ACCAGAGCCTGTGGATTCGGGCCGCCAAGGAA	28	32
	GTTCACTGCCGTATAGGCAGCTAAGAAA	AGGATCGGCCGCAGGTTGCGCTGGAAGTCGCG	28	32
	GTTCACTGCCGTATAGGCAGCTAAGAAA	TACTCGCCCTGGTCGCCTGCCTGGTCGCGCTG	28	32
	GTTCACTGCCGTATAGGCAGCTAAGAAA	GCGACGAGATCGAGGACGGCGACACTACCCTG	28	32
	GTTCACTGCCGTATAGGCAGCTAAGAAA	CTTGTCGCGGATGTACGCATCGCCCCAGAGGT	28	32
	GTTCACTGCCGTATAGGCAGCTAAGAAA	ATCGTACCGCCGCGCTGCAAATCGAGGTCGCC	28	32
	GTTCACTGCCGTATAGGCAGCTAAGAAA	ATGATGGTTTTTCGGTTCTGTCGGACACAGTC	28	32
	GTTCACTGCCGTATAGGCAGCTAAGAAA	GCGGGAATTTCACGGCGAACAACTCGCCTCTC	28	32
	GTTCACTGCCGTATAGGCAGCTAAGAAA	GGGGAGGGTTGCGCCAGGGCGGCGCGGGCCTC	28	32
	GTTCACTGCCGTATAGGCAGCTAAGAAA	TTATGGGCCGCCTGGGCATCGATATGAAGAAC	28	32
	GTTCACTGCCGTATAGGCAGCTAAGAAA		28
	GTTCACTGCCGTATAGGCAGCTAAGAAA	ACCAGAGCCTGTGGATTCGGGCCGCCAAGGAA	28	32
	GTTCACTGCCGTATAGGCAGCTAAGAAA	AGGATCGGCCGCAGGTTGCGCTGGAAGTCGCG	28	32
	GTTCACTGCCGTATAGGCAGCTAAGAAA	TACTCGCCCTGGTCGCCTGCCTGGTCGCGCTG	28	32
	GTTCACTGCCGTATAGGCAGCTAAGAAA	GCGACGAGATCGAGGACGGCGACACTACCCTG	28	32
	GTTCACTGCCGTATAGGCAGCTAAGAAA	CTTGTCGCGGATGTACGCATCGCCCCAGAGGT	28	32
	GTTCACTGCCGTATAGGCAGCTAAGAAA	ATCGTACCGCCGCGCTGCAAATCGAGGTCGCC	28	32
	GTTCACTGCCGTATAGGCAGCTAAGAAA	ATGATGGTTTTTCGGTTCTGTCGGACACAGTC	28	32
	GTTCACTGCCGTATAGGCAGCTAAGAAA	GCGGGAATTTCACGGCGAACAACTCGCCTCTC	28	32
	GTTCACTGCCGTATAGGCAGCTAAGAAA	GGGGAGGGTTGCGCCAGGGCGGCGCGGGCCTC	28	32
	GTTCACTGCCGTATAGGCAGCTAAGAAA	TTATGGGCCGCCTGGGCATCGATATGAAGAAC	28	32
	GTTCACTGCCGTATAGGCAGCTAAGAAA		28
GCF_002192475.1_ASM219247v1
	GGCCAAAGAACTGGAGGGCAAGGTATGA	GCCAGCACAGCGTATCCCGCTCCGTATCCCGTTCAACAGGCTCTCCATCCAGAAGCGT	28	58
	GGCCAAAGAACTGGAGGGCAAGGTATGA		28
	CGGGTGCAACCGTTGCACCCCGTT	GTGTCGTCAGTTGCACCCCGTTACGTCGTGGTTTGCACCCCGTTACGTCGTCATTTGCAC	24	60
	CCGGTGCAACCGTTGCACCCCGTT		24
	CCCCGCTAACCCAACGTGGTGTACGGCGAATAAC	GCCTATGGCGTTATCCGCCCTACGGACCGGCG	34	32
	CCCCGCTAACCCAACGTGGTGTAGGGCGAATAAC		34
	CCGACAACGGCAGCGAGCAGACC	ATCGACCGCCTGCACAAGGACATGACCAAGGCCGAAGCCCGCCTGG	23	46
	CCGACAACGGCAGCGAACAGACC		23
GCF_002192495.1_ASM219249v1
	TATCCGCCATGAAACGTCGGCGCAGCGG	CGGATAACGCCGGTGGCGTTATTCGCCCTACGGCCCGACTACGGGGCCGCGGGACGCA	28	58
	TATCCGCCGTGAAACGTCGGCGCAGCGG		28
	GTTCACTGCCGTATAGGCAGCTAAGAAA	ACCAGAGCCTGTGGATTCGGGCCGCCAAGGAA	28	32
	GTTCACTGCCGTATAGGCAGCTAAGAAA	AGGATCGGCCGCAGGTTGCGCTGGAAGTCGCG	28	32
	GTTCACTGCCGTATAGGCAGCTAAGAAA	TACTCGCCCTGGTCGCCTGCCTGGTCGCGCTG	28	32
	GTTCACTGCCGTATAGGCAGCTAAGAAA	GCGACGAGATCGAGGACGGCGACACTACCCTG	28	32
	GTTCACTGCCGTATAGGCAGCTAAGAAA	CTTGTCGCGGATGTACGCATCGCCCCAGAGGT	28	32
	GTTCACTGCCGTATAGGCAGCTAAGAAA	ATCGTACCGCCGCGCTGCAAATCGAGGTCGCC	28	32
	GTTCACTGCCGTATAGGCAGCTAAGAAA	ATGATGGTTTTTCGGTTCTGTCGGACACAGTC	28	32
	GTTCACTGCCGTATAGGCAGCTAAGAAA	GCGGGAATTTCACGGCGAACAACTCGCCTCTC	28	32
	GTTCACTGCCGTATAGGCAGCTAAGAAA	GGGGAGGGTTGCGCCAGGGCGGCGCGGGCCTC	28	32
	GTTCACTGCCGTATAGGCAGCTAAGAAA	TTATGGGCCGCCTGGGCATCGATATGAAGAAC	28	32
	GTTCACTGCCGTATAGGCAGCTAAGAAA		28
	GTTCACTGCCGTATAGGCAGCTAAGAAA	ACCAGAGCCTGTGGATTCGGGCCGCCAAGGAA	28	32
	GTTCACTGCCGTATAGGCAGCTAAGAAA	AGGATCGGCCGCAGGTTGCGCTGGAAGTCGCG	28	32
	GTTCACTGCCGTATAGGCAGCTAAGAAA	TACTCGCCCTGGTCGCCTGCCTGGTCGCGCTG	28	32
	GTTCACTGCCGTATAGGCAGCTAAGAAA	GCGACGAGATCGAGGACGGCGACACTACCCTG	28	32
	GTTCACTGCCGTATAGGCAGCTAAGAAA	CTTGTCGCGGATGTACGCATCGCCCCAGAGGT	28	32
	GTTCACTGCCGTATAGGCAGCTAAGAAA	ATCGTACCGCCGCGCTGCAAATCGAGGTCGCC	28	32
	GTTCACTGCCGTATAGGCAGCTAAGAAA	ATGATGGTTTTTCGGTTCTGTCGGACACAGTC	28	32
	GTTCACTGCCGTATAGGCAGCTAAGAAA	GCGGGAATTTCACGGCGAACAACTCGCCTCTC	28	32
	GTTCACTGCCGTATAGGCAGCTAAGAAA	GGGGAGGGTTGCGCCAGGGCGGCGCGGGCCTC	28	32
	GTTCACTGCCGTATAGGCAGCTAAGAAA	TTATGGGCCGCCTGGGCATCGATATGAAGAAC	28	32
	GTTCACTGCCGTATAGGCAGCTAAGAAA		28
	GTTCACTGCCGTATAGGCAGCTAAGAAA	ACCAGAGCCTGTGGATTCGGGCCGCCAAGGAA	28	32
	GTTCACTGCCGTATAGGCAGCTAAGAAA	AGGATCGGCCGCAGGTTGCGCTGGAAGTCGCG	28	32
	GTTCACTGCCGTATAGGCAGCTAAGAAA	TACTCGCCCTGGTCGCCTGCCTGGTCGCGCTG	28	32
	GTTCACTGCCGTATAGGCAGCTAAGAAA	GCGACGAGATCGAGGACGGCGACACTACCCTG	28	32
	GTTCACTGCCGTATAGGCAGCTAAGAAA	CTTGTCGCGGATGTACGCATCGCCCCAGAGGT	28	32
	GTTCACTGCCGTATAGGCAGCTAAGAAA	ATCGTACCGCCGCGCTGCAAATCGAGGTCGCC	28	32
	GTTCACTGCCGTATAGGCAGCTAAGAAA	ATGATGGTTTTTCGGTTCTGTCGGACACAGTC	28	32
	GTTCACTGCCGTATAGGCAGCTAAGAAA	GCGGGAATTTCACGGCGAACAACTCGCCTCTC	28	32
	GTTCACTGCCGTATAGGCAGCTAAGAAA	GGGGAGGGTTGCGCCAGGGCGGCGCGGGCCTC	28	32
	GTTCACTGCCGTATAGGCAGCTAAGAAA	TTATGGGCCGCCTGGGCATCGATATGAAGAAC	28	32
	GTTCACTGCCGTATAGGCAGCTAAGAAA		28
	AGGATGAAACTATATTTGCATGGCT	CCGTGGTTTTCAGACCGTTTGAAGGCCGCTGCGAGGCATT	25	40
	AGGATGAAACTTTAGATGCAGGCCG	GGCAGGGTGCTTCCCAGCCAGTCCAGCAAAATCGTTCGCGTT	25	42
	AGGATGAAACTTTATTTGCA		20
	AGGATGAAACTATATTTGCATGGCT	CCGTGGTTTTCAGACCGTTTGAAGGCCGCTGCGAGGCATT	25	40
	AGGATGAAACTTTAGATGCAGGCCG	GGCAGGGTGCTTCCCAGCCAGTCCAGCAAAATCGTTCGCGTT	25	42
	AGGATGAAACTTTATTTGCA		20
GCF_002205355.1_ASM220535v1
	GGCCAAAGAACTGGAGGGCAAGGTATGA	GCCAGCACAGCGTATCCCGCTCCGTATCCCGTTCAACAGGCTCTCCATCCAGAAGCGT	28	58
	GGCCAAAGAACTGGAGGGCAAGGTATGA		28
	CGGGTGCAACCGTTGCACCCCGTT	GTGTCGTCAGTTGCACCCCGTTACGTCGTGGTTTGCACCCCGTTACGTCGTCATTTGCAC	24	60
	CCGGTGCAACCGTTGCACCCCGTT		24
	CCCCGCTAACCCAACGTGGTGTACGGCGAATAAC	GCCTATGGCGTTATCCGCCCTACGGACCGGCG	34	32
	CCCCGCTAACCCAACGTGGTGTAGGGCGAATAAC		34
	CCGACAACGGCAGCGAGCAGACC	ATCGACCGCCTGCACAAGGACATGACCAAGGCCGAAGCCCGCCTGG	23	46
	CCGACAACGGCAGCGAACAGACC		23
GCF_002205375.1_ASM220537v1
	GGCGTTATCCGCCGATACCCCGCCGC	AACGGCGGAGCGAAAGCTGGGAACCCTCCGCGTAGGGCGAATAACGCCGGA	26	51
	GGCGTTATCCGCCGATACCCGCCGCG		26
	CCCTCCCCGTGTAGGGCGAATAACCGCCTCGCGGTTATCCGCT	GCCTGGGCAGGCGTTTCGGCGGATAACGCCTGGGGCGTTATTCGCCCTACCGCTTGCT	43	58
	CCCTCCCCGTGTAGGGCGAATAACCGCCACGCGGTTATCCGCC	GCCTGGGCAGGCGTTTCGGCGGATAACGCCTGGGGCGTTATTCGCCCTACCGCTTGCT	43	58
	CCCTCCCCGTGTAGGGCGAATAACCGCTACGCGGTTATCCGCC	ACCTCGGCAGGCGTTTCGGCGGATAACGCCTGGGGCGTTATTCGCCCTACCGCTTGCT	43	58
	CCCTCCCCGTGTAGGGCGAATAACCGCTACGCGGTTATCCGCC		43
GCF_002208645.1_ASM220864v1
	GGCCAAAGAACTGGAGGGCAAGGTATGA	GCCAGCACAGCGTATCCCGCTCCGTATCCCGTTCAACAGGCTCTCCATCCAGAAGCGT	28	58
	GGCCAAAGAACTGGAGGGCAAGGTATGA		28
	ACGGTCTGTTCGCTGCCGTTGTCGGC	CAGGCGGGCTTCGGCCTTGGTCATGTCCTTGTGCAGGCGGTCG	26	43
	ACGGTCTGCTCGCTGCCGTTGTCGGC		26
	GCGGTTATTCGCCCTACACCAGGTTGGGCCAGCGGAGCGCCGGTCCGTAGGG	TGGATAACGCCCCAGGCGTTATTCGCCGTGAGGCGTCTGAAATGGCGGATAACCGCGTG	52	59
	GCGGTTATTCGCCCTACACCACGTTGGGCCAGCGGAGCGCCGGTCCGTAGGG		52
	GGCGTTATCCGCCGATACCCCGCCGC	AACGGCGGAGCGAAAGCTGGGAACCCTCCGCGTAGGGCGAATAACGCCGGA	26	51
	GGCGTTATCCGCCGATACCCGCCGCG		26
	CGGGTGCAACCGTTGCACCCCGTT	GTGTCGTCAGTTGCACCCCGTTACGTCGTGGTTTGCACCCCGTTACGTCGTCATTTGCAC	24	60
	CCGGTGCAACCGTTGCACCCCGTT		24
GCF_002237405.1_ASM223740v1
	ATCGGCGGATAACGCCCTGGAAACGCCGACACCTCCCCAGCTCCGTAGGGCGAA	TAACCGCTCGCGGTTATCCGCCGCTTATCCGCGACATCGGCGGATAACGCCCATGG	54	56
	CGTTATTCGCCCTACGCACCCCGGAAACGCCGGACAGCGTCCCAACTCCGTAGG	GCGAATAACCGCTCGCGGTTATCCGCCGCTTATCCGCGACATCGGCGGATAACGCCCATGGCG	54	63
	TTATTCGCTCTACAC		15
	CGGGTGCAACCGTTGCACCCCGTT	GTGTCGTCAGTTGCACCCCGTTACGTCGTGGTTTGCACCCCGTTACGTCGTCATTTGCAC	24	60
	CCGGTGCAACCGTTGCACCCCGTT		24
	GGAGGCTCCAGCGCAGACGCCGTAAGGAGGCTCCGCGATGCCTAGGCAAG	AGAACAAAGGGGACAGATTTATTTTCCCTACTCTAGTTTTCTAAGCAA	50	48
	GGAGGCTCCAGCGCAGCCGCCGTAAGGAGGCTCCGCGATGCCTAGGCAAG		50
	GGCCAAAGAACTGGAGGGCAAGGTATGA	GCCAGCACAGCGTATCCCGCTCCGTATCCCGTTCAACAGGCTCTCCATCCAGAAGCGT	28	58
	GGCCAAAGAACTGGAGGGCAAGGTATGA		28
GCF_002237425.1_ASM223742v1
	TCATACCTTGCCCTCCAGTTCTTTGGCC	ACGCTTCTGGATGGAGAGCCTGTTGAACGGGATACGGAGCGGGATACGCTGTGCTGGC	28	58
	TCATACCTTGCCCTCCAGTTCTTTGGCC		28
	CTTGCCTAGGCATCGCGGAGCCTCCTTACGGCGGCTGCGCTGGAGCCTCC	TTGCTTAGAAAACTAGAGTAGGGAAAATAAATCTGTCCCCTTTGTTCT	50	48
	CTTGCCTAGGCATCGCGGAGCCTCCTTACGGCGTCTGCGCTGGAGCCTCC		50
	GCCGCCGTCGCGGTTGTCGAAGGCGCCTC	CCGTGGCGCTCAGGCCGGCGTCGGCCACCAGCAC	29	34
	GCCGCCACGGTTGTCCAGGCTGGCGCCGT	GGACGTTCAACTCGCTGCGGCTCGACAGCAGGCC	29	34
	GCCGGCGCGGTTGTCCAG		18
GCF_002287725.2_ASM228772v2
	GGCCAAAGAACTGGAGGGCAAGGTATGA	GCCAGCACAGCGTATCCCGCTCCGTATCCCGTTCAACAGGCTCTCCATCCAGAAGCGT	28	58
	GGCCAAAGAACTGGAGGGCAAGGTATGA		28
	GGCGGGGGAGATGGGAAGTGCGATCCTGC	CAAGGATCCGAACAAGTGTCAGGGCAATGGCTCTGGT	29	37
	GGCGGGGGAGACGGGAAGTGCGATCCTGC		29
	GGCGGGGGAGATGGGAAGTGCGATCCTGC	CAAGGATCCGAACAAGTGTCAGGGCAATGGCTCTGGT	29	37
	GGCGGGGGAGACGGGAAGTGCGATCCTGC		29
	GCCGACAACGGCAGCGAGCAGACC	ATCGACCGCCTGCACAAGGACATGACCAAGGCCGAAGCCCGTCTG	24	45
	GCCGACAACGGCAGCGAACAGACC		24
GCF_002411865.2_ASM241186v2
	GGCCAAAGAACTGGAGGGCAAGGTATGA	GCCAGCACAGCGTATCCCGCTCCGTATCCCGTTCAACAGGCTCTCCATCCAGAAGCGT	28	58
	GGCCAAAGAACTGGAGGGCAAGGTATGA		28
	TATCCGCCATGAAACGTCGGCGCAGCGG	CGGATAACGCCGGTGGCGTTATTCGCCCTACGGCCCGACTACGGGGCCGCGGGACGCA	28	58
	TATCCGCCATGAAACGCCGGCGCAGCGG		28
	GGTTTCAGACATCCGCCACCTGCC	GGCGCCGGGCACGGTGCTGACGGCGAGCTATACGCACAATTGGTGAGG	24	48
	GGTTTCAGACATCCGCCCCCTGCC		24
	GCCGACAACGGCAGCGAGCAGACCGT	CGACCGCCTGCACAAGGACATGACCAAGGCCGAAGCCCGCCTG	26	43
	GCCGACAACGGCAGCGAACAGACCGT		26
GCF_002812865.1_ASM281286v1
	GGCCAAAGAACTGGAGGGCAAGGTATGA	GCCAGCACAGCGTATCCCGCTCCGTATCCCGTTCAACAGGCTCTCCATCCAGAAGCGT	28	58
	GGCCAAAGAACTGGAGGGCAAGGTATGA		28
	GCGGCGGGTATCGGCGGATAACGCC	TCCGGCGTTATTCGCCCTACGCGGAGGGTTCCCAGCTTTCGCTCCGCCGTTG	25	52
	CGGCGGGGTATCGGCGGATAACGCC		25
GCF_002812885.1_ASM281288v1
	GGCCAAAGAACTGGAGGGCAAGGTATGA	GCCAGCACAGCGTATCCCGCTCCGTATCCCGTTCAACAGGCTCTCCATCCAGAAGCGT	28	58
	GGCCAAAGAACTGGAGGGCAAGGTATGA		28
	GCGGCGGGTATCGGCGGATAACGCC	TCCGGCGTTATTCGCCCTACGCGGAGGGTTCCCAGCTTTCGCTCCGCCGTTG	25	52
	CGGCGGGGTATCGGCGGATAACGCC		25
GCF_002812905.1_ASM281290v1
	GGAGGCTCCAGCGCAGACGCCGTAAGGAGGCTCCGCGATGCCTAGGCAAG	AGAACAAAGGGGACAGATTTATTTTCCCTACTCTAGTTTTCTAAGCAA	50	48
	GGAGGCTCCAGCGCAGCCGCCGTAAGGAGGCTCCGCGATGCCTAGGCAAG		50
	GGCCAAAGAACTGGAGGGCAAGGTATGA	GCCAGCACAGCGTATCCCGCTCCGTATCCCGTTCAACAGGCTCTCCATCCAGAAGCGT	28	58
	GGCCAAAGAACTGGAGGGCAAGGTATGA		28
GCF_002812905.2_ASM281290v2
	GGAGGCTCCAGCGCAGACGCCGTAAGGAGGCTCCGCGATGCCTAGGCAAG	AGAACAAAGGGGACAGATTTATTTTCCCTACTCTAGTTTTCTAAGCAA	50	48
	GGAGGCTCCAGCGCAGCCGCCGTAAGGAGGCTCCGCGATGCCTAGGCAAG		50
	GGCCAAAGAACTGGAGGGCAAGGTATGA	GCCAGCACAGCGTATCCCGCTCCGTATCCCGTTCAACAGGCTCTCCATCCAGAAGCGT	28	58
	GGCCAAAGAACTGGAGGGCAAGGTATGA		28
GCF_002812925.1_ASM281292v1
	GGAGGCTCCAGCGCAGACGCCGTAAGGAGGCTCCGCGATGCCTAGGCAAG	AGAACAAAGGGGACAGATTTATTTTCCCTACTCTAGTTTTCTAAGCAA	50	48
	GGAGGCTCCAGCGCAGCCGCCGTAAGGAGGCTCCGCGATGCCTAGGCAAG		50
	GGCCAAAGAACTGGAGGGCAAGGTATGA	GCCAGCACAGCGTATCCCGCTCCGTATCCCGTTCAACAGGCTCTCCATCCAGAAGCGT	28	58
	GGCCAAAGAACTGGAGGGCAAGGTATGA		28
GCF_002968585.1_ASM296858v1
	GAGTTCGGATGCCGAACTCTG	CCCGATCTACCTCATTCAACCCC	21	23
	GAGTTCGGATGCCGAACTCAG	TGAAATCAGCGGCAAGCAATGCGCTTTACCGCT	21	33
	GAGTTCGGATGCCGAACCCAG	ACAGAATCCGCCGAGTACGCCCT	21	23
	TGGTTCGGATGCCGAACTCAT		21
	GGAGGCTCCAGCGCAGACGCCGTAAGGAGGCTCCGCGATGCCTAGGCAAG	AGAACAAAGGGGACAGATTTATTTTCCCTACTCTAGTTTTCTAAGCAA	50	48
	GGAGGCTCCAGCGCAGCCGCCGTAAGGAGGCTCCGCGATGCCTAGGCAAG		50
	GGCCAAAGAACTGGAGGGCAAGGTATGA	GCCAGCACAGCGTATCCCGCTCCGTATCCCGTTCAACAGGCTCTCCATCCAGAAGCGT	28	58
	GGCCAAAGAACTGGAGGGCAAGGTATGA		28
GCF_002968585.1_ASM296858v1
	GAGTTCGGATGCCGAACTCTG	CCCGATCTACCTCATTCAACCCC	21	23
	GAGTTCGGATGCCGAACTCAG	TGAAATCAGCGGCAAGCAATGCGCTTTACCGCT	21	33
	GAGTTCGGATGCCGAACCCAG	ACAGAATCCGCCGAGTACGCCCT	21	23
	TGGTTCGGATGCCGAACTCAT		21
	GGAGGCTCCAGCGCAGACGCCGTAAGGAGGCTCCGCGATGCCTAGGCAAG	AGAACAAAGGGGACAGATTTATTTTCCCTACTCTAGTTTTCTAAGCAA	50	48
	GGAGGCTCCAGCGCAGCCGCCGTAAGGAGGCTCCGCGATGCCTAGGCAAG		50
	GGCCAAAGAACTGGAGGGCAAGGTATGA	GCCAGCACAGCGTATCCCGCTCCGTATCCCGTTCAACAGGCTCTCCATCCAGAAGCGT	28	58
	GGCCAAAGAACTGGAGGGCAAGGTATGA		28
GCF_002968655.1_ASM296865v1
	GCCGCCGTCGCGGTTGTCGAAGGCGCCTC	CCGTGGCGCTCAGGCCGGCGTCGGCCACCAGCAC	29	34
	GCCGCCACGGTTGTCCAGGCTGGCGCCGT	GGACGTTCAACTCGCTGCGGCTCGACAGCAGGCC	29	34
	GCCGGCGCGGTTGTCCAG		18
	TTTGCCCCTTCTTGAACTGCGTT	TCCGACGAGCGTCCTCGCGCGAGAAGCCCCTTCATGCCGCAGTTCCATGGCG	23	52
	TATGCCCCTTCTTGAACTGCGTT		23
	TTTCTTAGCTGCCTATACGGCAGTGAAC	GTTCTTCATATCGATGCCCAGGCGGCCCATAA	28	32
	TTTCTTAGCTGCCTATACGGCAGTGAAC	GAGGCCCGCGCCGCCCTGGCGCAACCCTCCCC	28	32
	TTTCTTAGCTGCCTATACGGCAGTGAAC	GAGAGGCGAGTTGTTCGCCGTGAAATTCCCGC	28	32
	TTTCTTAGCTGCCTATACGGCAGTGAAC	GACTGTGTCCGACAGAACCGAAAAACCATCAT	28	32
	TTTCTTAGCTGCCTATACGGCAGTGAAC	GGCGACCTCGATTTGCAGCGCGGCGGTACGAT	28	32
	TTTCTTAGCTGCCTATACGGCAGTGAAC	ACCTCTGGGGCGATGCGTACATCCGCGACAAG	28	32
	TTTCTTAGCTGCCTATACGGCAGTGAAC	CAGGGTAGTGTCGCCGTCCTCGATCTCGTCGC	28	32
	TTTCTTAGCTGCCTATACGGCAGTGAAC	CAGCGCGACCAGGCAGGCGACCAGGGCGAGTA	28	32
	TTTCTTAGCTGCCTATACGGCAGTGAAC	CGCGACTTCCAGCGCAACCTGCGGCCGATCCT	28	32
	TTTCTTAGCTGCCTATACGGCAGTGAAC	TTCCTTGGCGGCCCGAATCCACAGGCTCTGGT	28	32
	TTTCTTAGCTGCCTATACGGCAGTGAAC		28
	TTTCTTAGCTGCCTATACGGCAGTGAAC	GTTCTTCATATCGATGCCCAGGCGGCCCATAA	28	32
	TTTCTTAGCTGCCTATACGGCAGTGAAC	GAGGCCCGCGCCGCCCTGGCGCAACCCTCCCC	28	32
	TTTCTTAGCTGCCTATACGGCAGTGAAC	GAGAGGCGAGTTGTTCGCCGTGAAATTCCCGC	28	32
	TTTCTTAGCTGCCTATACGGCAGTGAAC	GACTGTGTCCGACAGAACCGAAAAACCATCAT	28	32
	TTTCTTAGCTGCCTATACGGCAGTGAAC	GGCGACCTCGATTTGCAGCGCGGCGGTACGAT	28	32
	TTTCTTAGCTGCCTATACGGCAGTGAAC	ACCTCTGGGGCGATGCGTACATCCGCGACAAG	28	32
	TTTCTTAGCTGCCTATACGGCAGTGAAC	CAGGGTAGTGTCGCCGTCCTCGATCTCGTCGC	28	32
	TTTCTTAGCTGCCTATACGGCAGTGAAC	CAGCGCGACCAGGCAGGCGACCAGGGCGAGTA	28	32
	TTTCTTAGCTGCCTATACGGCAGTGAAC	CGCGACTTCCAGCGCAACCTGCGGCCGATCCT	28	32
	TTTCTTAGCTGCCTATACGGCAGTGAAC	TTCCTTGGCGGCCCGAATCCACAGGCTCTGGT	28	32
	TTTCTTAGCTGCCTATACGGCAGTGAAC		28
	TTTCTTAGCTGCCTATACGGCAGTGAAC	GTTCTTCATATCGATGCCCAGGCGGCCCATAA	28	32
	TTTCTTAGCTGCCTATACGGCAGTGAAC	GAGGCCCGCGCCGCCCTGGCGCAACCCTCCCC	28	32
	TTTCTTAGCTGCCTATACGGCAGTGAAC	GAGAGGCGAGTTGTTCGCCGTGAAATTCCCGC	28	32
	TTTCTTAGCTGCCTATACGGCAGTGAAC	GACTGTGTCCGACAGAACCGAAAAACCATCAT	28	32
	TTTCTTAGCTGCCTATACGGCAGTGAAC	GGCGACCTCGATTTGCAGCGCGGCGGTACGAT	28	32
	TTTCTTAGCTGCCTATACGGCAGTGAAC	ACCTCTGGGGCGATGCGTACATCCGCGACAAG	28	32
	TTTCTTAGCTGCCTATACGGCAGTGAAC	CAGGGTAGTGTCGCCGTCCTCGATCTCGTCGC	28	32
	TTTCTTAGCTGCCTATACGGCAGTGAAC	CAGCGCGACCAGGCAGGCGACCAGGGCGAGTA	28	32
	TTTCTTAGCTGCCTATACGGCAGTGAAC	CGCGACTTCCAGCGCAACCTGCGGCCGATCCT	28	32
	TTTCTTAGCTGCCTATACGGCAGTGAAC	TTCCTTGGCGGCCCGAATCCACAGGCTCTGGT	28	32
	TTTCTTAGCTGCCTATACGGCAGTGAAC		28
	CCGCTGCGCCGACGTTTCACGGCGGATA	TGCGTCCCGCGGCCCCGTAGTCGGGCCGTAGGGCGAATAACGCCACCGGCGTTATCCG	28	58
	CCGCTGCGCCGACGTTTCATGGCGGATA	ACCGCAAGCGGTTATTCGCCCTACGCGGCC	28	30
	TCGAAGCTCACCCGTTTTACGGTGGATA		28
	AGGATGAAACTATATTTGCATGGCT	CCGTGGTTTTCAGACCGTTTGAAGGCCGCTGCGAGGCATT	25	40
	AGGATGAAACTTTAGATGCAGGCCG	GGCAGGGTGCTTCCCAGCCAGTCCAGCAAAATCGTTCGCGTT	25	42
	AGGATGAAACTTTATTTGCA		20
GCF_002968955.1_ASM296895v1
	TCATACCTTGCCCTCCAGTTCTTTGGCC	ACGCTTCTGGATGGAGAGCCTGTTGAACGGGATACGGAGCGGGATACGCTGTGCTGGC	28	58
	TCATACCTTGCCCTCCAGTTCTTTGGCC		28
	CTTGCCTAGGCATCGCGGAGCCTCCTTACGGCGGCTGCGCTGGAGCCTCC	TTGCTTAGAAAACTAGAGTAGGGAAAATAAATCTGTCCCCTTTGTTCT	50	48
	CTTGCCTAGGCATCGCGGAGCCTCCTTACGGCGTCTGCGCTGGAGCCTCC		50
	AATCGGCGGATAACGCCCTGGAAACGCCGACACCTCCCCAACTCCGTAGGGCGA	ATAACCGCTCGCGGTTATCCGCCGCTTATCCGCGACATCGGCGGATAACGCCCATG	54	56
	GCGTTATTCGCCCTACGCACCCCGGAAACGCCGGACAACGTCCCAACTCCGTAG	GGCGAATAACCGCTCGCGGTTATCCGCCGCTTATCCGCGATATCGGCGGATAACGCCCATG	54	61
	GCGTTATTCGCCCTACGC		18
GCF_003028335.1_ASM302833v1
	GGAGGCTCCAGCGCAGACGCCGTAAGGAGGCTCCGCGATGCCTAGGCAAG	AGAACAAAGGGGACAGATTTATTTTCCCTACTCTAGTTTTCTAAGCAA	50	48
	GGAGGCTCCAGCGCAGCCGCCGTAAGGAGGCTCCGCGATGCCTAGGCAAG		50
	GGCCAAAGAACTGGAGGGCAAGGTATGA	GCCAGCACAGCGTATCCCGCTCCGTATCCCGTTCAACAGGCTCTCCATCCAGAAGCGT	28	58
	GGCCAAAGAACTGGAGGGCAAGGTATGA		28
	AATCGGCGGATAACGCCCTGGAAACGCCGACACCTCCCCAACTCCGTAGGGCGA	ATAACCGCTCGCGGTTATCCGCCGCTTATCCGCGACATCGGCGGATAACGCCCATG	54	56
	GCGTTATTCGCCCTACGCACCCCGGAAACGCCGGACAACGTCCCAACTCCGTAG	GGCGAATAACCGCTCGCGGTTATCCGCCGCTTATCCGCGATATCGGCGGATAACGCCCATG	54	61
	GCGTTATTCGCCCTACGC		18
	CGGGTGCAACCGTTGCACCCCGTT	GTGTCGTCAGTTGCACCCCGTTACGTCGTGGTTTGCACCCCGTTACGTCGTCATTTGCAC	24	60
	CCGGTGCAACCGTTGCACCCCGTT		24
	GGGCGCATGACGCCAACGGCGTCATCCGCCGATACCTCGCCGAAATGGCGG	ATAACCGCTCTACGCCACGGACAGCGCGAAGTCCCGATAGCTCCGTA	51	47
	GGGCGCATGACGCCAACGGCGTCATCCGCCGATATCTCGCCGAAATGGCGG		51
GCF_003052005.1_ASM305200v1
	GCGGCGGGTATCGGCGGATAACGCC	TCCGGCGTTATTCGCCCTACGCGGAGGGTTCCCAGCTTTCGCTCCGCCGTTG	25	52
	CGGCGGGGTATCGGCGGATAACGCC		25
GCF_003060845.1_ASM306084v1
	GGCCAAAGAACTGGAGGGCAAGGTATGA	GCCAGCACAGCGTATCCCGCTCCGTATCCCGTTCAACAGGCTCTCCATCCAGAAGCGT	28	58
	GGCCAAAGAACTGGAGGGCAAGGTATGA		28
	ATCGGCGGATAACGCCCTGGAAACGCCGACACCTCCCCAGCTCCGTAGGGCGAA	TAACCGCTCGCGGTTATCCGCCGCTTATCCGCGACATCGGCGGATAACGCCCATGG	54	56
	CGTTATTCGCCCTACGCACCCCGGAAACGCCGGACAGCGTCCCAACTCCGTAGG	GCGAATAACCGCTCGCGGTTATCCGCCGCTTATCCGCGACATCGGCGGATAACGCCCATGGCG	54	63
	TTATTCGCTCTACAC		15
	TTTCTTAGCTGCCTATACGGCAGTGAAC	CGCTGGCGTTTCTCCCGCTGGCGCTGGGCGTT	28	32
	TTTCTTAGCTGCCTATACGGCAGTGAAC	TCCTATCGGTGGTCGTCGCGGTTCATCTTCTT	28	32
	TTTCTTAGCTGCCTATACGGCAGTGAAC	CTCGACGGTTTCATTGGCGGCCCGCTGATACG	28	32
	TTTCTTAGCTGCCTATACGGCAGTGAAC	TCGTCGTACCCAGCCGTCCACCAGAGCGCTCT	28	32
	TTTCTTAGCTGCCTATACGGCAGTGAAC	GCTTCGCATCCGGCTCTGGCTACAGCTGCCAA	28	32
	TTTCTTAGCTGCCTATACGGCAGTGAAC	GTCTACGCCACCCAGGACTGGGTGACGGTGAA	28	32
	TTTCTTAGCTGCCTATACGGCAGTGAAC	TCGGTGATGGTCTGGTCTTCGGCCGGCGTTGC	28	32
	TTTCTTAGCTGCCTATACGGCAGTGAAC	CAGCGGGCCGATCAACAGGCCGGACAGCATGC	28	32
	TTTCTTAGCTGCCTATACGGCAGTGAAC	TACGAGTTCGACGCAACGATGTCGGCCACCCA	28	32
	TTTCTTAGCTGCCTATACGGCAGTGAAC	GCGAACGGGCCAAGAGAATTGGCGGACGTAGA	28	32
	TTTCTTAGCTGCCTATACGGCAGTGAAC	ATGCGCGAGGACGTTCGCCGCCCAGCCCATGA	28	32
	TTTCTTAGCTGCCTATACGGCAGTGAAC	CTGATTTCGGCGTAAGTCTCGCCCGTGGTCAA	28	32
	TTTCTTAGCTGCCTATACGGCAGTGAAC	AGAACGCACGCGAGCAAATCTGGCAGTTCGAA	28	32
	TTTCTTAGCTGCCTATACGGCAGTGAAC	GAAGAGAGTCGCAAGAACACCAAACCGCCCCA	28	32
	TTTCTTAGCTGCCTATACGGCAGTGAAC	GTTCCAGTTCATCCCGCGCACGCCTGGGCAAA	28	32
	TTTCTTAGCTGCCTATACGGCAGTGAAC	CCTTGCCTGCGCCATCTGGACGCGTGGCTTAA	28	32
	TTTCTTAGCTGCCTATACGGCAGTGAAC	TACGAGCGTGCCGACGATGGCATCGGTCCGTT	28	32
	TTTCTTAGCTGCCTATACGGCAGTGAAC		28
	TTTCTTAGCTGCCTATACGGCAGTGAAC	CGCTGGCGTTTCTCCCGCTGGCGCTGGGCGTT	28	32
	TTTCTTAGCTGCCTATACGGCAGTGAAC	TCCTATCGGTGGTCGTCGCGGTTCATCTTCTT	28	32
	TTTCTTAGCTGCCTATACGGCAGTGAAC	CTCGACGGTTTCATTGGCGGCCCGCTGATACG	28	32
	TTTCTTAGCTGCCTATACGGCAGTGAAC	TCGTCGTACCCAGCCGTCCACCAGAGCGCTCT	28	32
	TTTCTTAGCTGCCTATACGGCAGTGAAC	GCTTCGCATCCGGCTCTGGCTACAGCTGCCAA	28	32
	TTTCTTAGCTGCCTATACGGCAGTGAAC	GTCTACGCCACCCAGGACTGGGTGACGGTGAA	28	32
	TTTCTTAGCTGCCTATACGGCAGTGAAC	TCGGTGATGGTCTGGTCTTCGGCCGGCGTTGC	28	32
	TTTCTTAGCTGCCTATACGGCAGTGAAC	CAGCGGGCCGATCAACAGGCCGGACAGCATGC	28	32
	TTTCTTAGCTGCCTATACGGCAGTGAAC	TACGAGTTCGACGCAACGATGTCGGCCACCCA	28	32
	TTTCTTAGCTGCCTATACGGCAGTGAAC	GCGAACGGGCCAAGAGAATTGGCGGACGTAGA	28	32
	TTTCTTAGCTGCCTATACGGCAGTGAAC	ATGCGCGAGGACGTTCGCCGCCCAGCCCATGA	28	32
	TTTCTTAGCTGCCTATACGGCAGTGAAC	CTGATTTCGGCGTAAGTCTCGCCCGTGGTCAA	28	32
	TTTCTTAGCTGCCTATACGGCAGTGAAC	AGAACGCACGCGAGCAAATCTGGCAGTTCGAA	28	32
	TTTCTTAGCTGCCTATACGGCAGTGAAC	GAAGAGAGTCGCAAGAACACCAAACCGCCCCA	28	32
	TTTCTTAGCTGCCTATACGGCAGTGAAC	GTTCCAGTTCATCCCGCGCACGCCTGGGCAAA	28	32
	TTTCTTAGCTGCCTATACGGCAGTGAAC	CCTTGCCTGCGCCATCTGGACGCGTGGCTTAA	28	32
	TTTCTTAGCTGCCTATACGGCAGTGAAC	TACGAGCGTGCCGACGATGGCATCGGTCCGTT	28	32
	TTTCTTAGCTGCCTATACGGCAGTGAAC		28
	TTTCTTAGCTGCCTATACGGCAGTGAAC	CGCTGGCGTTTCTCCCGCTGGCGCTGGGCGTT	28	32
	TTTCTTAGCTGCCTATACGGCAGTGAAC	TCCTATCGGTGGTCGTCGCGGTTCATCTTCTT	28	32
	TTTCTTAGCTGCCTATACGGCAGTGAAC	CTCGACGGTTTCATTGGCGGCCCGCTGATACG	28	32
	TTTCTTAGCTGCCTATACGGCAGTGAAC	TCGTCGTACCCAGCCGTCCACCAGAGCGCTCT	28	32
	TTTCTTAGCTGCCTATACGGCAGTGAAC	GCTTCGCATCCGGCTCTGGCTACAGCTGCCAA	28	32
	TTTCTTAGCTGCCTATACGGCAGTGAAC	GTCTACGCCACCCAGGACTGGGTGACGGTGAA	28	32
	TTTCTTAGCTGCCTATACGGCAGTGAAC	TCGGTGATGGTCTGGTCTTCGGCCGGCGTTGC	28	32
	TTTCTTAGCTGCCTATACGGCAGTGAAC	CAGCGGGCCGATCAACAGGCCGGACAGCATGC	28	32
	TTTCTTAGCTGCCTATACGGCAGTGAAC	TACGAGTTCGACGCAACGATGTCGGCCACCCA	28	32
	TTTCTTAGCTGCCTATACGGCAGTGAAC	GCGAACGGGCCAAGAGAATTGGCGGACGTAGA	28	32
	TTTCTTAGCTGCCTATACGGCAGTGAAC	ATGCGCGAGGACGTTCGCCGCCCAGCCCATGA	28	32
	TTTCTTAGCTGCCTATACGGCAGTGAAC	CTGATTTCGGCGTAAGTCTCGCCCGTGGTCAA	28	32
	TTTCTTAGCTGCCTATACGGCAGTGAAC	AGAACGCACGCGAGCAAATCTGGCAGTTCGAA	28	32
	TTTCTTAGCTGCCTATACGGCAGTGAAC	GAAGAGAGTCGCAAGAACACCAAACCGCCCCA	28	32
	TTTCTTAGCTGCCTATACGGCAGTGAAC	GTTCCAGTTCATCCCGCGCACGCCTGGGCAAA	28	32
	TTTCTTAGCTGCCTATACGGCAGTGAAC	CCTTGCCTGCGCCATCTGGACGCGTGGCTTAA	28	32
	TTTCTTAGCTGCCTATACGGCAGTGAAC	TACGAGCGTGCCGACGATGGCATCGGTCCGTT	28	32
	TTTCTTAGCTGCCTATACGGCAGTGAAC		28
GCF_003073735.1_ASM307373v1
	GCCGACAACGGCAGCGAGCAGACCGT	CGACCGCCTGCACAAGGACATGACCAAGGCCGAAGCCCGCCTG	26	43
	GCCGACAACGGCAGCGAACAGACCGT		26
GCF_003073895.1_ASM307389v1
	GGGGTGGGCTGAACGACGAGGCCTCGACAGGATGTCGGCTCGGCCTCAC	CCAAGACGCCGAACCGCATGCGTTTTGAAGGGCGAACGACCGGCCAGGATGGCCGGGCC	49	59
	GGGGTGGGCTGAACGACGAAGCCTCGACAGGATGTCGGCTCGGCCTCAC		49
	ACGGTCTGTTCGCTGCCGTTGTCGGC	CAGGCGGGCTTCGGCCTTGGTCATGTCCTTGTGCAGGCGGTCG	26	43
	ACGGTCTGCTCGCTGCCGTTGTCGGC		26
	GGCGTTATCCGCCGATACCCCGCCGC	AACGGCGGAGCGAAAGCTGGGAACCCTCCGCGTAGGGCGAATAACGCCGGA	26	51
	GGCGTTATCCGCCGATACCCGCCGCG		26
	TCATACCTTGCCCTCCAGTTCTTTGGCC	ACGCTTCTGGATGGAGAGCCTGTTGAACGGGATACGGAGCGGGATACGCTGTGCTGGC	28	58
	TCATACCTTGCCCTCCAGTTCTTTGGCC		28
	TTCCCGGTTTAGCATGCGAAACTGG	GTTCAAATTTTCCGGCTGATGACTTTCCTGCGGAGCATCCG	25	41
	GTTCCGGTTTAGCATGCGAAACTGG		25
GCF_003288355.1_ASM328835v1
	CCGACAACGGCAGCGAGCAGACC	ATCGACCGCCTGCACAAGGACATGACCAAGGCCGAAGCCCGCCTGG	23	46
	CCGACAACGGCAGCGAACAGACC		23
	GGCCAAAGAACTGGAGGGCAAGGTATGA	GCCAGCACAGCGTATCCCGCTCCGTATCCCGTTCAACAGGCTCTCCATCCAGAAGCGT	28	58
	GGCCAAAGAACTGGAGGGCAAGGTATGA		28
GCF_003319235.1_ASM331923v1
	TCATACCTTGCCCTCCAGTTCTTTGGCC	ACGCTTCTGGATGGAGAGCCTGTTGAACGGGATACGGAGCGGGATACGCTGTGCTGGC	28	58
	TCATACCTTGCCCTCCAGTTCTTTGGCC		28
	GCCGCCGTCGCGGTTGTCGAAGGCGCCTC	CCGTGGCGCTCAGGCCGGCGTCGGCCACCAGCAC	29	34
	GCCGCCACGGTTGTCCAGGCTGGCGCCGT	GGACGTTCAACTCGCTGCGGCTCGACAGCAGGCC	29	34
	GCCGGCGCGGTTGTCCAG		18
	AAGGTGAAAGCTTATGGGGCGGAAGGTGAACG	TCTATGGGGCGCTAAGGTGAAAGGATATGGGGCG	32	34
	TAGGTGAATGTTTATGGGGCAATGGTGAAAGA		32
GCF_003369735.1_ASM336973v1
	ATCACTCTGCCAGGTCCTGACCTCGGCGTCGG	CGGCGAGCTAGGTGATTCGGCCCGA	32	25
	ATCACTTCGCCAGGTCCTGACCTCGGCCCCGG	CGGCGAACTGGGTGGTTCCACTGGA	32	25
	GCCACTCCACCAGGAACTGACTTCGGCGCCGG	CGGCGAACTGAGTGTTGCGGCCCGC	32	25
	AACACTCTGCCAAGGAACGACCTCGGCGCCGA	GGGCAAGATGGGTGTTTCCACTGGA	32	25
	AACACTCTGCCAAGGAAAGACCTCGGCGCCGA	CGGCGAACTGGGTGTTGCGGCCCGC	32	25
	AACACTCTGCCAAGGAACGACCTCGGCGCCGA	GGGCAAGATGGGTGTTTCCACTGGA	32	25
	AACACTCTGCCAAGGAAAGACCTCGGCGCCGA	CGGCGAACTGGGTGTTGCGGCCCGC	32	25
	AACACTCTGCCAAGGAACGACCTCGGCGCCGA	GGGCAAGATGGGTGTTTCCACTGGA	32	25
	AACACTCTGCCAAGGAAAGACCTCGGCGCCGA	CGGCGAACTGGGTGTTGCGGCCCGC	32	25
	AACACTCTGCCAAGGAACGACCTCGGCGCCGA	GGGCAAGATGGGTGTTTCCACTGGA	32	25
	AACACTCTGCCAAGGAAAGACCTCGGCGCCGA	CGGCGAACTGGGTGTTGCGGCCCGC	32	25
	AACACTCTGCCAAGGAACGACCTCGGCGCCGA	GGGCAAGATGGGTGTTTCCACTGGA	32	25
	AACACTCTGCCAAGGAAAGACCTCGGCGCCGA	CGGCGAACTGGGTGTTGCGGCCCGC	32	25
	AACACTCTGCCAAGGAACGACCTCGGCGCCGA	GGGCAAGATGGGTGTTTCCACTGGA	32	25
	AACACTCTGCCAAGGAAAGACCTCGGCGCCGA	CGGCGAACTGGGTGTTGCGGCCCGC	32	25
	AACACTCTGCCAAGGAACGACCTCGGCGCCGA	GGGCAAGATGGGTGTTTCCACTGGA	32	25
	AACACTCTGCCAAGGAAAGACCTCGGCGCCGA	CGGCGAACTGGGTGTTGCGGCCCGC	32	25
	AACACTCTGCCAAGGAACGACCTCGGCGCCGA	GGGCAAGATGGGTGTTTCCACTGGA	32	25
	AACACTCTGCCAAGGAAAGACCTCGGCGCCGA	CGGCGAACTGGGTGTTGCGGCCCGC	32	25
	AACACTCTGCCAAGGAACGACCTCGGCGCCGA	GGGCAAGATGGGTGTTTCCACTGGA	32	25
	AACACTCTGCCAAGGAAAGACCTCGGCGCCGA	CGGCGAACTGGGTGTTGCGGCCCGC	32	25
	AACACTCTGCCAAGGAACGACCTCGGCGCCGA	GGGCAAGATGGGTGTTTCCACTGGA	32	25
	AACACTCTGCCAAGGAAAGACCTCGGCGCCGA	CGGCGAACTGGGTGTTGCGGCCCGC	32	25
	AACACTCTGCCAAGGAACGACCTCGGCGCCGA	GGGCAAGATGGGTGTTTCCACTGGA	32	25
	AACACTCTGCCAAGGATCGCCCTCGGCGCCGC		32
GCF_003369755.1_ASM336975v1
	GCAACGCAGTTCAAGAAGGGGCA	TACGCCATGGAACTGCGGCATGAAGGGGCTTCTCGCGCGAGGACGCTCGTCG	23	52
	GAAACGCAGTTCAAGAAGGGGCA		23
	GCCGACAACGGCAGCGAGCAGACCGT	CGACCGCCTGCACAAGGACATGACCAAGGCCGAAGCCCGCCTG	26	43
	GCCGACAACGGCAGCGAACAGACCGT		26
GCF_003369775.1_ASM336977v1
	GGCCAAAGAACTGGAGGGCAAGGTATGA	GCCAGAACAGCGTATCCCGCTCCGTATCCCGTTCAACAGGCTCTCCATCCAGAAGCGT	28	58
	GGCCAAAGAACTGGAGGGCAAGGTATGA		28
	GCGGCGGGTATCGGCGGATAACGCC	TCCGGCGTTATTCGCCCTACGCGGAGGGTTCCCAGCTTTCGCTCCGCCGTTG	25	52
	CGGCGGGGTATCGGCGGATAACGCC		25
	TACCCACCATGAAACGGGTGGGCTTCGA	GGCCGCGTAGGGCGAATAACCGCTTGCGGT	28	30
	TATCCGCCATGAAACGCCAGCGCAGCGG	CGGATAACGCCGGTGGCGTTATTCGCCCTACGGCCCGGCTCCGGGGCCGCGGGACGCA	28	58
	TATCCGCCATGAAACGCCGGCGCAGCGG		28
GCF_006364735.1_ASM636473v1
	CCCGGCGTAGGACGAATAACCGCCAGCTCGGCAGAGGCTACGGCGGATAA	CGCCTGGGGGCGTTATTCGCCCTACCGCTTGCTCCCTCCCCGTGTAGGGCGAAT	50	54
	AACCGCTACGCGGTTATCCGCCACCTCGGCAGGCGTTTCGGCGGATAACG	CCTGGGGCGTTATTCGCCCTACCGCTTGCTCCCTCCCCGTGTAGGGCGAAT	50	51
	AACCGCTACGCGGTTATCCGCCA		23
	TCATACCTTGCCCTCCAGTTCTTTGGCC	ACGCTTCTGGATGGAGAGCCTGTTGAACGGGATACGGAGCGGGATACGCTGTGCTGGC	28	58
	TCATACCTTGCCCTCCAGTTCTTTGGCC		28
	GGGGGTGGGCTGAACGACGAGGCCTCGACAGGATGTCGGCTCGGCCTCAC	CCCAGACGCCGAACCGCATGGGTTTTTCAATGCGAACGACCGGCCAGGATGGCCGGGCT	50	59
	GGGGGTGGGCTGAACGACGAGGCCTCGACAGGATGTCGGCTCGGCCTCAC		50
GCF_007559125.1_ASM755912v1
	GGAGGCTCCAGCGCAGACGCCGTAAGGAGGCTCCGCGATGCCTAGGCAAG	AGAACAAAGGGGACAGATTTATTTTCCCTACTCTAGTTTTCTAAGCAA	50	48
	GGAGGCTCCAGCGCAGCCGCCGTAAGGAGGCTCCGCGATGCCTAGGCAAG		50
	GGCCAAAGAACTGGAGGGCAAGGTATGA	GCCAGCACAGCGTATCCCGCTCCGTATCCCGTTCAACAGGCTCTCCATCCAGAAGCGT	28	58
	GGCCAAAGAACTGGAGGGCAAGGTATGA		28
GCF_007833895.1_ASM783389v1
	ATCGGCGGATAACGCCCTGGAAACGCCGACACCTCCCCAGCTCCGTAGGGCGAA	TAACCGCTCGCGGTTATCCGCCGCTTATCCGCGACATCGGCGGATAACGCCCATGG	54	56
	CGTTATTCGCCCTACGCACCCCGGAAACGCCGGACAGCGTCCCAACTCCGTAGG	GCGAATAACCGCTCGCGGTTATCCGCCGCTTATCCGCGACATCGGCGGATAACGCCCATGGCG	54	63
	TTATTCGCTCTACAC		15
	TCATACCTTGCCCTCCAGTTCTTTGGCC	ACGCTTCTGGATGGAGAGCCTGTTGAACGGGATACGGAGCGGGATACGCTGTGCTGGC	28	58
	TCATACCTTGCCCTCCAGTTCTTTGGCC		28
	CTTGCCTAGGCATCGCGGAGCCTCCTTACGGCGGCTGCGCTGGAGCCTCC	TTGCTTAGAAAACTAGAATAGGGAAAATAAATCTGTCCCCTTTGTTCT	50	48
	CTTGCCTAGGCATCGCGGAGCCTCCTTACGGCGTCTGCGCTGGAGCCTCC		50
	ACCAGGTGGCCAACTTACCAGGCA	CCGGCAGCAGCTCGACCGGGTGGCCAAGTTCAGATCTGGACGCCAGAAGGAAATCA	24	56
	ACCAGGTGGCCAACTCACCAGGCA		24
GCF_008705235.1_ASM870523v1
	GGCCAAAGAACTGGAGGGCAAGGTATGA	GCCAGCACAGCGTATCCCGCTCCGTATCCCGTTCAACAGGCTCTCCATCCAGAAGCGT	28	58
	GGCCAAAGAACTGGAGGGCAAGGTATGA		28
	GTTCACTGCCGTATAGGCAGCTAAGAAA	GTAAGGTGGTGCCGTGTAGCAGTGCTCACCGC	28	32
	GTTCACTGCCGTATAGGCAGCTAAGAAA	TATGATCATGCCCCGTCCTCCGGCTCCAATAC	28	32
	GTTCACTGCCGTATAGGCAGCTAAGAAA	TGAAGGCCAACCCGCAAGTCAGCAAGGGCATC	28	32
	GTTCACTGCCGTATAGGCAGCTAAGAAA	AGGTTCGTGGCGGACCGGAAAGACCTCAACCG	28	32
	GTTCACTGCCGTATAGGCAGCTAAGAAA	CTGGACGCAAGCAAGATCGTAGGGCGCTGCCC	28	32
	GTTCACTGCCGTATAGGCAGCTAAGAAA	CTCGATGACGCATATCGCGAGGCGCTGGCCAA	28	32
	GTTCACTGCCGTATAGGCAGCTAAGAAA	TGTGTACCCCTGCGCGTGGAGCGCGGGGCGAC	28	32
	GTTCACTGCCGTATAGGCAGCTAAGAAA	GTCATGGGCGAGCTCTACGCCAACCCGCAAGC	28	32
	GTTCACTGCCGTATAGGCAGCTAAGAAA		28
	GTTCACTGCCGTATAGGCAGCTAAGAAA	GTAAGGTGGTGCCGTGTAGCAGTGCTCACCGC	28	32
	GTTCACTGCCGTATAGGCAGCTAAGAAA	TATGATCATGCCCCGTCCTCCGGCTCCAATAC	28	32
	GTTCACTGCCGTATAGGCAGCTAAGAAA	TGAAGGCCAACCCGCAAGTCAGCAAGGGCATC	28	32
	GTTCACTGCCGTATAGGCAGCTAAGAAA	AGGTTCGTGGCGGACCGGAAAGACCTCAACCG	28	32
	GTTCACTGCCGTATAGGCAGCTAAGAAA	CTGGACGCAAGCAAGATCGTAGGGCGCTGCCC	28	32
	GTTCACTGCCGTATAGGCAGCTAAGAAA	CTCGATGACGCATATCGCGAGGCGCTGGCCAA	28	32
	GTTCACTGCCGTATAGGCAGCTAAGAAA	TGTGTACCCCTGCGCGTGGAGCGCGGGGCGAC	28	32
	GTTCACTGCCGTATAGGCAGCTAAGAAA	GTCATGGGCGAGCTCTACGCCAACCCGCAAGC	28	32
	GTTCACTGCCGTATAGGCAGCTAAGAAA		28
	GTTCACTGCCGTATAGGCAGCTAAGAAA	GTAAGGTGGTGCCGTGTAGCAGTGCTCACCGC	28	32
	GTTCACTGCCGTATAGGCAGCTAAGAAA	TATGATCATGCCCCGTCCTCCGGCTCCAATAC	28	32
	GTTCACTGCCGTATAGGCAGCTAAGAAA	TGAAGGCCAACCCGCAAGTCAGCAAGGGCATC	28	32
	GTTCACTGCCGTATAGGCAGCTAAGAAA	AGGTTCGTGGCGGACCGGAAAGACCTCAACCG	28	32
	GTTCACTGCCGTATAGGCAGCTAAGAAA	CTGGACGCAAGCAAGATCGTAGGGCGCTGCCC	28	32
	GTTCACTGCCGTATAGGCAGCTAAGAAA	CTCGATGACGCATATCGCGAGGCGCTGGCCAA	28	32
	GTTCACTGCCGTATAGGCAGCTAAGAAA	TGTGTACCCCTGCGCGTGGAGCGCGGGGCGAC	28	32
	GTTCACTGCCGTATAGGCAGCTAAGAAA	GTCATGGGCGAGCTCTACGCCAACCCGCAAGC	28	32
	GTTCACTGCCGTATAGGCAGCTAAGAAA		28
	TATCCGCCATGAAACGTCGGCGCAGCGG	CGGATAACGCCGGTGGCGTTATTCGCCCTACGGCCCGACTACGGGGCCGCGGGACGCA	28	58
	TATCCGCCATGAAACGCCGGCGCAGCGG		28
	TATTCGCCCTACGCCCCGGTGGTCCCGGCTCCCGTAGGGCGCAT	GACGCCAACGGCGTTATCCGCCGATACCGCCACTTCCGCCACGGCGGATAACCGCGGT	44	58
	TATTCGCCCTACGCCCCGGTGGTCCCGCCTCCCGTAGGGCGCAT		44
	GCCGACAACGGCAGCGAGCAGACCGT	CGACCGCCTGCACAAGGACATGACCAAGGCCGAAGCCCGCCTG	26	43
	GCCGACAACGGCAGCGAACAGACCGT		26
GCF_009497675.1_ASM949767v1
	GGCCAAAGAACTGGAGGGCAAGGTATGA	GCCAGCACAGCGTATCCCGCTCCGTATCCCGTTCAACAGGCTCTCCATCCAGAAGCGT	28	58
	GGCCAAAGAACTGGAGGGCAAGGTATGA		28
	TATCCGCCATGAAACGCCGGCGCAGCGG	CGGATAACGCCGGTGGCGTTATTCGCCCTACGGCCCGACTACGGGGCCGCGGGACGCA	28	58
	TATCCGCCGTGAAACGCCGGCGCAGCGG		28
	GCGGCGGGTATCGGCGGATAACGCC	TCCGGCGTTATTCGCCCTACGCGGAGGGTTCCCAGCTTTCGCTCCGCCGTTG	25	52
	CGGCGGGGTATCGGCGGATAACGCC		25
	GCAACGCAGTTCAAGAAGGGGCA	TACGCCATGGAACTGCGGCATGAAGGGGCTTCTCGCGCGAGGACGCTCGTCG	23	52
	GAAACGCAGTTCAAGAAGGGGCA		23
GCF_009648875.1_ASM964887v1
	GTTCACTGCCGTACAGGCAGCTAAGAAA	AATCCAACAGCCTCAACAGCCCGGCGGAACGT	28	32
	GTTCACTGCCGTACAGGCAGCTAAGAAA	ACATGGAGTCGCTATTGGCAGGCGTGTTTGAC	28	32
	GTTCACTGCCGTACAGGCAGCTAAGAAA	ACTGGCGATAGGGTTCATCGTCACGTTTCAGG	28	32
	GTTCACTGCCGTACAGGCAGCTAAGAAA	AAGTCGGGATTGGTCGCTTACGGCTACTACAC	28	32
	GTTCACTGCCGTACAGGCAGCTAAGAAA	ATCCCGACGTGGGGCTGATCGACGCGAGCGCA	28	32
	GTTCACTGCCGTACAGGCAGCTAAGAAA	AGGTTGACCAGCATGGCCGGCATCGACAGCGT	28	32
	GTTCACTGCCGTACAGGCAGCTAAGAAA	ATGCAGCCAGGGCTTACTCCGCTGCTGCTGGAC	28	33
	GTTCACTGCCGTACAGGCAGCTAAGAAA	TTGAGCTTGTCGTTGTACTCGTCGAGGCTCAT	28	32
	GTTCACTGCCGTATAGGCAGCTAAGAAA	ACGTCGGAACGCAACTACCTGACCGCGTTGGT	28	32
	GTTCACTGCCGTATAGGCAGCTAAGAAA	CGCAACGTTCGTGATCTGCCGTTCGCCGCCCA	28	32
	GTTCACTGCCGTATAGGCAGCTAAGAAA	TCGGCGAGGCGATCGATCATGCGAATCAGCAA	28	32
	GTTCACTGCCGTATAGGCAGCTAAGAAA	ATCGACCACGACAGTGCTTCCCTGGTCTATTC	28	32
	GTTCACTGCCGTATAGGCAGCTAAGAAA	ATTGGCCGTGCAAGGTCCACCAGTCGATGCTT	28	32
	GTTCACTGCTGTATAGGCAGCTAAGAAA		28
	GTTCACTGCCGTACAGGCAGCTAAGAAAA	ATCCAACAGCCTCAACAGCCCGGCGGAACGT	29	31
	GTTCACTGCCGTACAGGCAGCTAAGAAAA	CATGGAGTCGCTATTGGCAGGCGTGTTTGAC	29	31
	GTTCACTGCCGTACAGGCAGCTAAGAAAA	CTGGCGATAGGGTTCATCGTCACGTTTCAGG	29	31
	GTTCACTGCCGTACAGGCAGCTAAGAAAA	AGTCGGGATTGGTCGCTTACGGCTACTACAC	29	31
	GTTCACTGCCGTACAGGCAGCTAAGAAAA	TCCCGACGTGGGGCTGATCGACGCGAGCGCA	29	31
	GTTCACTGCCGTACAGGCAGCTAAGAAAA	GGTTGACCAGCATGGCCGGCATCGACAGCGT	29	31
	GTTCACTGCCGTACAGGCAGCTAAGAAAA	TGCAGCCAGGGCTTACTCCGCTGCTGCTGGAC	29	32
	GTTCACTGCCGTACAGGCAGCTAAGAAAT	TGAGCTTGTCGTTGTACTCGTCGAGGCTCAT	29	31
	GTTCACTGCCGTATAGGCAGCTAAGAAAA	CGTCGGAACGCAACTACCTGACCGCGTTGGT	29	31
	GTTCACTGCCGTATAGGCAGCTAAGAAAC	GCAACGTTCGTGATCTGCCGTTCGCCGCCCA	29	31
	GTTCACTGCCGTATAGGCAGCTAAGAAAT	CGGCGAGGCGATCGATCATGCGAATCAGCAA	29	31
	GTTCACTGCCGTATAGGCAGCTAAGAAAA	TCGACCACGACAGTGCTTCCCTGGTCTATTC	29	31
	GTTCACTGCCGTATAGGCAGCTAAGAAAA	TTGGCCGTGCAAGGTCCACCAGTCGATGCTT	29	31
	GTTCACTGCTGTATAGGCAGCTAAGAAAC		29
	GTTCACTGCCGTACAGGCAGCTAAGAAA	AATCCAACAGCCTCAACAGCCCGGCGGAACGT	28	32
	GTTCACTGCCGTACAGGCAGCTAAGAAA	ACATGGAGTCGCTATTGGCAGGCGTGTTTGAC	28	32
	GTTCACTGCCGTACAGGCAGCTAAGAAA	ACTGGCGATAGGGTTCATCGTCACGTTTCAGG	28	32
	GTTCACTGCCGTACAGGCAGCTAAGAAA	AAGTCGGGATTGGTCGCTTACGGCTACTACAC	28	32
	GTTCACTGCCGTACAGGCAGCTAAGAAA	ATCCCGACGTGGGGCTGATCGACGCGAGCGCA	28	32
	GTTCACTGCCGTACAGGCAGCTAAGAAA	AGGTTGACCAGCATGGCCGGCATCGACAGCGT	28	32
	GTTCACTGCCGTACAGGCAGCTAAGAAA	ATGCAGCCAGGGCTTACTCCGCTGCTGCTGGAC	28	33
	GTTCACTGCCGTACAGGCAGCTAAGAAA	TTGAGCTTGTCGTTGTACTCGTCGAGGCTCAT	28	32
	GTTCACTGCCGTATAGGCAGCTAAGAAA	ACGTCGGAACGCAACTACCTGACCGCGTTGGT	28	32
	GTTCACTGCCGTATAGGCAGCTAAGAAA	CGCAACGTTCGTGATCTGCCGTTCGCCGCCCA	28	32
	GTTCACTGCCGTATAGGCAGCTAAGAAA	TCGGCGAGGCGATCGATCATGCGAATCAGCAA	28	32
	GTTCACTGCCGTATAGGCAGCTAAGAAA	ATCGACCACGACAGTGCTTCCCTGGTCTATTC	28	32
	GTTCACTGCCGTATAGGCAGCTAAGAAA	ATTGGCCGTGCAAGGTCCACCAGTCGATGCTT	28	32
	GTTCACTGCTGTATAGGCAGCTAAGAAA		28
	GCATAAAGGGGACAGATTTATTTTCCCTACTCTAATTCTCTGAGCAGGGAGG	GTCCAGTGCAGGCGCCGTAAGGAGGCTTCGCAA	52	33
	GCATAAAGGGGACGGATTTATTTTCCCTACTCTAATTCTCTGAGCAGGGAGG		52
	GGCCAAAGAACTGGAGGGCAAGGTATGA	GCCAGCACAGCGTATCCCGCTCCGTATCCCGTTCAACAGGCTCTCCATCCAGAAGCGT	28	58
	GGCCAAAGAACTGGAGGGCAAGGTATGA		28
GCF_009662315.1_ASM966231v1
	GCCGACAACGGCAGCGAGCAGACCGT	CGACCGCCTGCACAAGGACATGACCAAGGCCGAAGCCCGCCTG	26	43
	GCCGACAACGGCAGCGAACAGACCGT		26
GCF_009676885.1_ASM967688v1
	GGCCAAAGAACTGGAGGGCAAGGTATGA	GCCAGCACAGCGTATCCCGCTCCGTATCCCGTTCAACAGGCTCTCCATCCAGAAGCGT	28	58
	GGCCAAAGAACTGGAGGGCAAGGTATGA		28
	CCCCGGCCCGGCCATCCTGGCCGGTCGTTCGCATTGAAAAACGCATGCG	GTTTGGCGTCTTGGGTGAGGCCGAGCCGACATCCTGTCAGGGCCTCGTCGTTCAGCCCAT	49	60
	CCCCGGCCCGGCCATCCTGGCCGGTCGTTCGCATTGAAAAACGCATGCG		49
GCF_009720405.1_ASM972040v1
	GGCGGGGGAGATGGGAAGTGCGATCCTGC	CAAGGATCCGAACAAGTGTCAGGGCAATGGCTCTGGT	29	37
	GGCGGGGGAGACGGGAAGTGCGATCCTGC		29
	CCGACAACGGCAGCGAGCAGACC	ATCGACCGCCTGCACAAGGACATGACCAAGGCCGAAGCCCGCCTGG	23	46
	CCGACAACGGCAGCGAACAGACC		23
	TTCCCGGTTTAGCATGCGAAACTGG	GTTCAAATTTTCCGGCTGATGACTTTCCTGCGGAGCATCCG	25	41
	GTTCCGGTTTAGCATGCGAAACTGG		25
GCF_009720425.1_ASM972042v1
	GGCCAAAGAACTGGAGGGCAAGGTATGA	GCCAGCACAGCGTATCCCGCTCCGTATCCCGTTCAACAGGCTCTCCATCCAGAAGCGT	28	58
	GGCCAAAGAACTGGAGGGCAAGGTATGA		28
	GCATAAAGGGGACAGATTTATTTTCCCTACTCTAATTCTCTGAGCAGGGAGG	GTCCAGTGCAGGCGCCGTAAGGAGGCTTCGCAA	52	33
	GCATAAAGGGGACGGATTTATTTTCCCTACTCTAATTCTCTGAGCAGGGAGG		52
	GCGGCGGGTATCGGCGGATAACGCC	TCCGGCGTTATTCGCCCTACGCGGAGGGTTCCCAGCTTTCGCTCCGCCGTTG	25	52
	CGGCGGGGTATCGGCGGATAACGCC		25
	CGGGTGCAACCGTTGCACCCCGTT	GTGTCGTCAGTTGCACCCCGTTACGTCGTGGTTTGCACCCCGTTACGTCGTCATTTGCAC	24	60
	CCGGTGCAACCGTTGCACCCCGTT		24
	TTCCCGGTTTAGCATGCGAAACTGG	GTTCAAATTTTCCGGCTGATGACTTTCCTGCGGAGCATCCG	25	41
	GTTCCGGTTTAGCATGCGAAACTGG		25
GCF_011106815.1_ASM1110681v1
	GGCCAAAGAACTGGAGGGCAAGGTATGA	GCCAGCACAGCGTATCCCGCTCCGTATCCCGTTCAACAGGCTCTCCATCCAGAAGCGT	28	58
	GGCCAAAGAACTGGAGGGCAAGGTATGA		28
	GTTCACTGCCGTACAGGCAGCTAAGAAA	TACTTGGGTAAGCTGGACGCCGAGGGCGCAGC	28	32
	GTTCACTGCCGTACAGGCAGCTAAGAAA	TTATCGATTACCCACATTTTCTCCCAGCCCAC	28	32
	GTTCACTGCCGTACAGGCAGCTAAGAAA	AACCGCAGATGGCGCTGGACCGGGGCGTGCCG	28	32
	GTTCACTGCCGTACAGGCAGCTAAGAAA	AGGTTGACCAGCATGGCCGGCATCGACAGCGT	28	32
	GTTCACTGCCGTACAGGCAGCTAAGAAA	TGGGCCGGCGCCTACGCGGCGCATCAGCCGGT	28	32
	GTTCACTGCCGTACAGGCAGCTAAGAAA	ATGCAGCCAGGGCTTACTCCGCTGCTGCTGGAC	28	33
	GTTCACTGCCGTACAGGCAGCTAAGAAA	TTGAGCTTGTCGTTGTACTCGTCGAGGCTCAT	28	32
	GTTCACTGCCGTATAGGCAGCTAAGAAA	ATACTGACTCAGCCAGGGAAAAGTCACTTGGA	28	32
	GTTCACTGCCGTATAGGCAGCTAAGAAA	AGCGTGCCATGGCGGCGGTAAGTCAAACCGTT	28	32
	GTTCACTGCCGTATAGGCAGCTAAGAAA		28
	GTTCACTGCCGTACAGGCAGCTAAGAAA	TACTTGGGTAAGCTGGACGCCGAGGGCGCAGC	28	32
	GTTCACTGCCGTACAGGCAGCTAAGAAA	TTATCGATTACCCACATTTTCTCCCAGCCCAC	28	32
	GTTCACTGCCGTACAGGCAGCTAAGAAA	AACCGCAGATGGCGCTGGACCGGGGCGTGCCG	28	32
	GTTCACTGCCGTACAGGCAGCTAAGAAA	AGGTTGACCAGCATGGCCGGCATCGACAGCGT	28	32
	GTTCACTGCCGTACAGGCAGCTAAGAAA	TGGGCCGGCGCCTACGCGGCGCATCAGCCGGT	28	32
	GTTCACTGCCGTACAGGCAGCTAAGAAA	ATGCAGCCAGGGCTTACTCCGCTGCTGCTGGAC	28	33
	GTTCACTGCCGTACAGGCAGCTAAGAAA	TTGAGCTTGTCGTTGTACTCGTCGAGGCTCAT	28	32
	GTTCACTGCCGTATAGGCAGCTAAGAAA	ATACTGACTCAGCCAGGGAAAAGTCACTTGGA	28	32
	GTTCACTGCCGTATAGGCAGCTAAGAAA	AGCGTGCCATGGCGGCGGTAAGTCAAACCGTT	28	32
	GTTCACTGCCGTATAGGCAGCTAAGAAA		28
	GTTCACTGCCGTACAGGCAGCTAAGAAA	TACTTGGGTAAGCTGGACGCCGAGGGCGCAGC	28	32
	GTTCACTGCCGTACAGGCAGCTAAGAAA	TTATCGATTACCCACATTTTCTCCCAGCCCAC	28	32
	GTTCACTGCCGTACAGGCAGCTAAGAAA	AACCGCAGATGGCGCTGGACCGGGGCGTGCCG	28	32
	GTTCACTGCCGTACAGGCAGCTAAGAAA	AGGTTGACCAGCATGGCCGGCATCGACAGCGT	28	32
	GTTCACTGCCGTACAGGCAGCTAAGAAA	TGGGCCGGCGCCTACGCGGCGCATCAGCCGGT	28	32
	GTTCACTGCCGTACAGGCAGCTAAGAAA	ATGCAGCCAGGGCTTACTCCGCTGCTGCTGGAC	28	33
	GTTCACTGCCGTACAGGCAGCTAAGAAA	TTGAGCTTGTCGTTGTACTCGTCGAGGCTCAT	28	32
	GTTCACTGCCGTATAGGCAGCTAAGAAA	ATACTGACTCAGCCAGGGAAAAGTCACTTGGA	28	32
	GTTCACTGCCGTATAGGCAGCTAAGAAA	AGCGTGCCATGGCGGCGGTAAGTCAAACCGTT	28	32
	GTTCACTGCCGTATAGGCAGCTAAGAAA		28
	GCGGCGGGTATCGGCGGATAACGCC	TCCGGCGTTATTCGCCCTACGCGGAGGGTTCCCAGCTTTCGCTCCGCCGTTG	25	52
	CGGCGGGGTATCGGCGGATAACGCC		25
	TTCCCGGTTTAGCATGCGAAACTGG	GTTCAAATTTTCCGGCTGATGACTTTCCTGCGGAGCATCCG	25	41
	GTTCCGGTTTAGCATGCGAAACTGG		25
GCF_011466835.1_ASM1146683v1
	GGCCAAAGAACTGGAGGGCAAGGTATGA	GCCAGCACAGCGTATCCCGCTCCGTATCCCGTTCAACAGGCTCTCCATCCAGAAGCGT	28	58
	GGCCAAAGAACTGGAGGGCAAGGTATGA		28
	GTTCACTGCCGTATAGGCAGCTAAGAAA	AATCGGGGCTTTCTTGATATCCGTCCAAGCCT	28	32
	GTTCACTGCCGTATAGGCAGCTAAGAAA	AGGCACGCATTGCCTTGAAAGGCGTTCTCTTC	28	32
	GTTCACTGCCGTATAGGCAGCTAAGAAA	TATGATCATGCCCCGTCCTCCGGCTCCAATAC	28	32
	GTTCACTGCCGTATAGGCAGCTAAGAAA	TGAAGGCCAACCCGCAAGTCAGCAAGGGCATC	28	32
	GTTCACTGCCGTATAGGCAGCTAAGAAA	AGGTTCGTGGCGGACCGGAAAGACCTCAACCG	28	32
	GTTCACTGCCGTATAGGCAGCTAAGAAA	CTGGACGCAAGCAAGATCGTAGGGCGCTGCCC	28	32
	GTTCACTGCCGTATAGGCAGCTAAGAAA	ACCACCAAGATGGTCCAGGCCGTGCGTTCGAT	28	32
	GTTCACTGCCGTATAGGCAGCTAAGAAA	GGCCAACCAGATCGTCTACACCGCCAACGTGA	28	32
	GTTCACTGCCGTATAGGCAGCTAAGAAA	TTGATGGGTTTGTACTCAGGCCCGGAAAACTC	28	32
	GTTCACTGCCGTATAGGCAGCTAAGAAA	ATCAAGGTCAACCTGGGCTCCGGCGCCGGCGG	28	32
	GTTCACTGCCGTATAGGCAGCTAAGAAA	AGGTCTTCGAACTCGAACAGCTTCGCGAACTG	28	32
	GTTCACTGCCGTATAGGCAGCTAAGAAA	TGTGTACCCCTGCGCGTGGAGCGCGGGGCGAC	28	32
	GTTCACTGCCGTATAGGCAGCTAAGAAA	GTCATGGGCGAGCTCTACGCCAACCCGCAAGC	28	32
	GTTCACTGCCGTATAGGCAGCTAAGAAA		28
	GTTCACTGCCGTATAGGCAGCTAAGAAA	AATCGGGGCTTTCTTGATATCCGTCCAAGCCT	28	32
	GTTCACTGCCGTATAGGCAGCTAAGAAA	AGGCACGCATTGCCTTGAAAGGCGTTCTCTTC	28	32
	GTTCACTGCCGTATAGGCAGCTAAGAAA	TATGATCATGCCCCGTCCTCCGGCTCCAATAC	28	32
	GTTCACTGCCGTATAGGCAGCTAAGAAA	TGAAGGCCAACCCGCAAGTCAGCAAGGGCATC	28	32
	GTTCACTGCCGTATAGGCAGCTAAGAAA	AGGTTCGTGGCGGACCGGAAAGACCTCAACCG	28	32
	GTTCACTGCCGTATAGGCAGCTAAGAAA	CTGGACGCAAGCAAGATCGTAGGGCGCTGCCC	28	32
	GTTCACTGCCGTATAGGCAGCTAAGAAA	ACCACCAAGATGGTCCAGGCCGTGCGTTCGAT	28	32
	GTTCACTGCCGTATAGGCAGCTAAGAAA	GGCCAACCAGATCGTCTACACCGCCAACGTGA	28	32
	GTTCACTGCCGTATAGGCAGCTAAGAAA	TTGATGGGTTTGTACTCAGGCCCGGAAAACTC	28	32
	GTTCACTGCCGTATAGGCAGCTAAGAAA	ATCAAGGTCAACCTGGGCTCCGGCGCCGGCGG	28	32
	GTTCACTGCCGTATAGGCAGCTAAGAAA	AGGTCTTCGAACTCGAACAGCTTCGCGAACTG	28	32
	GTTCACTGCCGTATAGGCAGCTAAGAAA	TGTGTACCCCTGCGCGTGGAGCGCGGGGCGAC	28	32
	GTTCACTGCCGTATAGGCAGCTAAGAAA	GTCATGGGCGAGCTCTACGCCAACCCGCAAGC	28	32
	GTTCACTGCCGTATAGGCAGCTAAGAAA		28
	GTTCACTGCCGTATAGGCAGCTAAGAAA	AATCGGGGCTTTCTTGATATCCGTCCAAGCCT	28	32
	GTTCACTGCCGTATAGGCAGCTAAGAAA	AGGCACGCATTGCCTTGAAAGGCGTTCTCTTC	28	32
	GTTCACTGCCGTATAGGCAGCTAAGAAA	TATGATCATGCCCCGTCCTCCGGCTCCAATAC	28	32
	GTTCACTGCCGTATAGGCAGCTAAGAAA	TGAAGGCCAACCCGCAAGTCAGCAAGGGCATC	28	32
	GTTCACTGCCGTATAGGCAGCTAAGAAA	AGGTTCGTGGCGGACCGGAAAGACCTCAACCG	28	32
	GTTCACTGCCGTATAGGCAGCTAAGAAA	CTGGACGCAAGCAAGATCGTAGGGCGCTGCCC	28	32
	GTTCACTGCCGTATAGGCAGCTAAGAAA	ACCACCAAGATGGTCCAGGCCGTGCGTTCGAT	28	32
	GTTCACTGCCGTATAGGCAGCTAAGAAA	GGCCAACCAGATCGTCTACACCGCCAACGTGA	28	32
	GTTCACTGCCGTATAGGCAGCTAAGAAA	TTGATGGGTTTGTACTCAGGCCCGGAAAACTC	28	32
	GTTCACTGCCGTATAGGCAGCTAAGAAA	ATCAAGGTCAACCTGGGCTCCGGCGCCGGCGG	28	32
	GTTCACTGCCGTATAGGCAGCTAAGAAA	AGGTCTTCGAACTCGAACAGCTTCGCGAACTG	28	32
	GTTCACTGCCGTATAGGCAGCTAAGAAA	TGTGTACCCCTGCGCGTGGAGCGCGGGGCGAC	28	32
	GTTCACTGCCGTATAGGCAGCTAAGAAA	GTCATGGGCGAGCTCTACGCCAACCCGCAAGC	28	32
	GTTCACTGCCGTATAGGCAGCTAAGAAA		28
	GCGGCGGGTATCGGCGGATAACGCC	TCCGGCGTTATTCGCCCTACGCGGAGGGTTCCCAGCTTTCGCTCCGCCGTTG	25	52
	CGGCGGGGTATCGGCGGATAACGCC		25
	TTCCCGGTTTAGCATGCGAAACTGG	GTTCAAATTTTCCGGCTGATGACTTTCCTGCGGAGCATCCG	25	41
	GTTCCGGTTTAGCATGCGAAACTGG		25
GCF_012935295.1_ASM1293529v1
	GGCCAAAGAACTGGAGGGCAAGGTATGA	GCCAGCACAGCGTATCCCGCTCCGTATCCCGTTCAACAGGCTCTCCATCCAGAAGCGT	28	58
	GGCCAAAGAACTGGAGGGCAAGGTATGA		28
	GCGGCGGGTATCGGCGGATAACGCC	TCCGGCGTTATTCGCCCTACGCGGAGGGTTCCCAGCTTTCGCTCCGCCGTTG	25	52
	CGGCGGGGTATCGGCGGATAACGCC		25
	GCATAAAGGGGACAGATTTATTTTCCCTACTCTAATTCTCTGAGCAGGGAGG	GTCCAGTGCAGGCGCCGTAAGGAGGCTTCGCAA	52	33
	GCATAAAGGGGACGGATTTATTTTCCCTACTCTAATTCTCTGAGCAGGGAGG		52
GCF_012971705.1_ASM1297170v1
	GGCCAAAGAACTGGAGGGCAAGGTATGA	GCCAGCACAGCGTATCCCGCTCCGTATCCCGTTCAACAGGCTCTCCATCCAGAAGCGT	28	58
	GGCCAAAGAACTGGAGGGCAAGGTATGA		28
	GCGGCGGGTATCGGCGGATAACGCC	TCCGGCGTTATTCGCCCTACGCGGAGGGTTCCCAGCTTTCGCTCCGCCGTTG	25	52
	CGGCGGGGTATCGGCGGATAACGCC		25
GCF_013001005.1_ASM1300100v1
	GGCCAAAGAACTGGAGGGCAAGGTATGA	GCCAGCACAGCGTATCCCGCTCCGTATCCCGTTCAACAGGCTCTCCATCCAGAAGCGT	28	58
	GGCCAAAGAACTGGAGGGCAAGGTATGA		28
	TCGCCGCAGGCTTCGCAGCAGGAGCGGTGGCGGGCTTGGTTGCGGCAGGTTT	CGCGGCTACGGGTTTCGCCGCAGGCTTGGCCGCCGGTTTCGCCGCAGGCTTC	52	52
	GCAGCCGGCTTGGCTGCAGGCTTCGCGGCCGCGGATTTCGCCACAGGCTTGG	CCGCCGGTTTCGCCGCAGGCTTC	52	23
	GCAGCTGGCTTGGCTGCGGGCT		22
GCF_013201095.1_ASM1320109v1
	GGCCAAAGAACTGGAGGGCAAGGTATGA	GCCAGCACAGCGTATCCCGCTCCGTATCCCGTTCAACAGGCTCTCCATCCAGAAGCGT	28	58
	GGCCAAAGAACTGGAGGGCAAGGTATGA		28
GCF_013305765.1_ASM1330576v1
	GGCCAAAGAACTGGAGGGCAAGGTATGA	GCCAGCACAGCGTATCCCGCTCCGTATCCCGTTCAACAGGCTCTCCATCCAGAAGCGT	28	58
	GGCCAAAGAACTGGAGGGCAAGGTATGA		28
GCF_013305815.1_ASM1330581v1
	GGCCAAAGAACTGGAGGGCAAGGTATGA	GCCAGCACAGCGTATCCCGCTCCGTATCCCGTTCAACAGGCTCTCCATCCAGAAGCGT	28	58
	GGCCAAAGAACTGGAGGGCAAGGTATGA		28
	CCCGGCGTAGGACGAATAACCGCCAGCTCGGCAGAGGCTACGGCGGATAA	CGCCTGGGGGCGTTATTCGCCCTACCGCTTGCTCCCTCCCCGTGTAGGGCGAAT	50	54
	AACCGCTACGCGGTTATCCGCCACCTCGGCAGGCGTTTCGGCGGATAACG	CCTGGGGCGTTATTCGCCCTACCGCTTGCTCCCTCCCCGTGTAGGGCGAAT	50	51
	AACCGCTACGCGGTTATCCGCCA		23
	TCGCCGCAGGCTTCGCAGCAGGAGCGGTGGCGGGCTTGGTTGCGGCAGGTTT	CGCGGCTACGGGTTTCGCCGCAGGCTTGGCCGCCGGTTTCGCCGCAGGCTTC	52	52
	GCAGCCGGCTTGGCTGCAGGCTTCGCGGCCGCGGATTTCGCCACAGGCTTGG	CCGCCGGTTTCGCCGCAGGCTTC	52	23
	GCAGCTGGCTTGGCTGCGGGCT		22
GCF_013305845.1_ASM1330584v1
	GGCCAAAGAACTGGAGGGCAAGGTATGA	GCCAGCACAGCGTATCCCGCTCCGTATCCCGTTCAACAGGCTCTCCATCCAGAAGCGT	28	58
	GGCCAAAGAACTGGAGGGCAAGGTATGA		28
GCF_013341315.1_ASM1334131v1
	GGCCAAAGAACTGGAGGGCAAGGTATGA	GCCAGCACAGCGTATCCCGCTCCGTATCCCGTTCAACAGGCTCTCCATCCAGAAGCGT	28	58
	GGCCAAAGAACTGGAGGGCAAGGTATGA		28
	GCGGCGGGTATCGGCGGATAACGCC	TCCGGCGTTATTCGCCCTACGCGGAGGGTTCCCAGCTTTCGCTCCGCCGTTG	25	52
	CGGCGGGGTATCGGCGGATAACGCC		25
	GTGAGGCCGAGCCGACATCCTGTCGAGGCTTCGTCGTTCAGCCCACCCC	GGCCCGGCCATCCTGGCCGGTCGTTCGCCCTTCAAAACGCATGCGGTTCGGCGTCTTGG	49	59
	GTGAGGCCGAGCCGACATCCTGTCGAGGCCTCGTCGTTCAGCCCACCCC		49
GCF_013343315.1_ASM1334331v1
	TCATACCTTGCCCTCCAGTTCTTTGGCC	ACGCTTCTGGATGGAGAGCCTGTTGAACGGGATACGGAGCGGGATACGCTGTGCTGGC	28	58
	TCATACCTTGCCCTCCAGTTCTTTGGCC		28
	CCCCGGCCCGGCCATCCTGGCCGGTCGTTCGCATTGAAAAACGCATGCG	GTTTGGCGTCTTGGGTGAGGCCGAGCCGACATCCTGTCAGGGCCTCGTCGTTCAGCCCAT	49	60
	CCCCGGCCCGGCCATCCTGGCCGGTCGTTCGCATTGAAAAACGCATGCG		49
GCF_013343415.1_ASM1334341v1
	GGCGTTATCCGCCGATACCCCGCCGC	AACGGCGGAGCGAAAGCTGGGAACCCTCCGCGTAGGGCGAATAACGCCGGA	26	51
	GGCGTTATCCGCCGATACCCGCCGCG		26
	TTTCTTAGCTGCCTATACGGCAGTGAAC	AAGCATCGACTGGTGGACCTTGCACGGCCAAT	28	32
	TTTCTTAGCTGCCTATACGGCAGTGAAC	GAATAGACCAGGGAAGCACTGTCGTGGTCGAT	28	32
	TTTCTTAGCTGCCTATACGGCAGTGAAC	ACCAACGCGGTCAGGTAGTTGCGTTCCGACGT	28	32
	TTTCTTAGCTGCCTATACGGCAGTGAAC	CAGTTGGCCGAGGACCGCCATCTGTTCGACCA	28	32
	TTTCTTAGCTGCCTATACGGCAGTGAAC	AACGGTTTGACTTACCGCCGCCATGGCACGCT	28	32
	TTTCTTAGCTGCCTATACGGCAGTGAAC	TCCAAGTGACTTTTCCCTGGCTGAGTCAGTAT	28	32
	TTTCTTAGCTGCCTATACGGCAGTGAAC	ATGAGCCTCGACGAGTACAACGACAAGCTCAA	28	32
	TTTCTTAGCTGCCTGTACGGCAGTGAAC	GTCCAGCAGCAGCGGAGTAAGCCCTGGCTGCAT	28	33
	TTTCTTAGCTGCCTGTACGGCAGTGAAC	ACGCTGTCGATGCCGGCCATGCTGGTCAACCT	28	32
	TTTCTTAGCTGCCTGTACGGCAGTGAAC	ACAAGCCGGAATCGAGGTGGCGAAATGAGCAT	28	32
	TTTCTTAGCTGCCTGTACGGCAGTGAAC	TACTCCGGATAACTGCGGCTTCCCCAGCGGGC	28	32
	TTTCTTAGCTGCCTGTACGGCAGTGAAC	GTTCGAAATCACGATGGTCGGCATCAGATTTT	28	32
	TTTCTTAGCTGCCTGTACGGCAGTGAAC	CTGGCTTCGCATAATGTGCAGACGTTACGTTA	28	32
	TTTCTTAGCTGCCTGTACGGCAGTGAAC	ATCGAGGCCGTCCGTGCCCTCTTGCGTGAACGA	28	33
	TTTCTTAGCTGCCTGTACGGCAGTGAAC		28
	TTTCTTAGCTGCCTATACGGCAGTGAAC	AAGCATCGACTGGTGGACCTTGCACGGCCAAT	28	32
	TTTCTTAGCTGCCTATACGGCAGTGAAC	GAATAGACCAGGGAAGCACTGTCGTGGTCGAT	28	32
	TTTCTTAGCTGCCTATACGGCAGTGAAC	ACCAACGCGGTCAGGTAGTTGCGTTCCGACGT	28	32
	TTTCTTAGCTGCCTATACGGCAGTGAAC	CAGTTGGCCGAGGACCGCCATCTGTTCGACCA	28	32
	TTTCTTAGCTGCCTATACGGCAGTGAAC	AACGGTTTGACTTACCGCCGCCATGGCACGCT	28	32
	TTTCTTAGCTGCCTATACGGCAGTGAAC	TCCAAGTGACTTTTCCCTGGCTGAGTCAGTAT	28	32
	TTTCTTAGCTGCCTATACGGCAGTGAAC	ATGAGCCTCGACGAGTACAACGACAAGCTCAA	28	32
	TTTCTTAGCTGCCTGTACGGCAGTGAAC	GTCCAGCAGCAGCGGAGTAAGCCCTGGCTGCAT	28	33
	TTTCTTAGCTGCCTGTACGGCAGTGAAC	ACGCTGTCGATGCCGGCCATGCTGGTCAACCT	28	32
	TTTCTTAGCTGCCTGTACGGCAGTGAAC	ACAAGCCGGAATCGAGGTGGCGAAATGAGCAT	28	32
	TTTCTTAGCTGCCTGTACGGCAGTGAAC	TACTCCGGATAACTGCGGCTTCCCCAGCGGGC	28	32
	TTTCTTAGCTGCCTGTACGGCAGTGAAC	GTTCGAAATCACGATGGTCGGCATCAGATTTT	28	32
	TTTCTTAGCTGCCTGTACGGCAGTGAAC	CTGGCTTCGCATAATGTGCAGACGTTACGTTA	28	32
	TTTCTTAGCTGCCTGTACGGCAGTGAAC	ATCGAGGCCGTCCGTGCCCTCTTGCGTGAACGA	28	33
	TTTCTTAGCTGCCTGTACGGCAGTGAAC		28
	TTTCTTAGCTGCCTATACGGCAGTGAAC	AAGCATCGACTGGTGGACCTTGCACGGCCAAT	28	32
	TTTCTTAGCTGCCTATACGGCAGTGAAC	GAATAGACCAGGGAAGCACTGTCGTGGTCGAT	28	32
	TTTCTTAGCTGCCTATACGGCAGTGAAC	ACCAACGCGGTCAGGTAGTTGCGTTCCGACGT	28	32
	TTTCTTAGCTGCCTATACGGCAGTGAAC	CAGTTGGCCGAGGACCGCCATCTGTTCGACCA	28	32
	TTTCTTAGCTGCCTATACGGCAGTGAAC	AACGGTTTGACTTACCGCCGCCATGGCACGCT	28	32
	TTTCTTAGCTGCCTATACGGCAGTGAAC	TCCAAGTGACTTTTCCCTGGCTGAGTCAGTAT	28	32
	TTTCTTAGCTGCCTATACGGCAGTGAAC	ATGAGCCTCGACGAGTACAACGACAAGCTCAA	28	32
	TTTCTTAGCTGCCTGTACGGCAGTGAAC	GTCCAGCAGCAGCGGAGTAAGCCCTGGCTGCAT	28	33
	TTTCTTAGCTGCCTGTACGGCAGTGAAC	ACGCTGTCGATGCCGGCCATGCTGGTCAACCT	28	32
	TTTCTTAGCTGCCTGTACGGCAGTGAAC	ACAAGCCGGAATCGAGGTGGCGAAATGAGCAT	28	32
	TTTCTTAGCTGCCTGTACGGCAGTGAAC	TACTCCGGATAACTGCGGCTTCCCCAGCGGGC	28	32
	TTTCTTAGCTGCCTGTACGGCAGTGAAC	GTTCGAAATCACGATGGTCGGCATCAGATTTT	28	32
	TTTCTTAGCTGCCTGTACGGCAGTGAAC	CTGGCTTCGCATAATGTGCAGACGTTACGTTA	28	32
	TTTCTTAGCTGCCTGTACGGCAGTGAAC	ATCGAGGCCGTCCGTGCCCTCTTGCGTGAACGA	28	33
	TTTCTTAGCTGCCTGTACGGCAGTGAAC		28
	GCCGACAACGGCAGCGAGCAGACC	ATCGACCGCCTGCACAAGGACATGACCAAGGCCGAAGCCCGCCTG	24	45
	GCCGACAACGGCAGCGAACAGACC		24
GCF_013343475.1_ASM1334347v1
	GGCCAAAGAACTGGAGGGCAAGGTATGA	GCCAGCACAGCGTATCCCGCTCCGTATCCCGTTCAACAGGCTCTCCATCCAGAAGCGT	28	58
	GGCCAAAGAACTGGAGGGCAAGGTATGA		28
	GTTCACTGCCGTATAGGCAGCTAAGAAA	CGAATGACCCGGGCTGTCCGAAGGGCTACAGC	28	32
	GTTCACTGCCGTACAGGCAGCTAAGAAA	TTTTCGTTGGAGATCGTCGACCAGACCTTTTC	28	32
	GTTCACTGCCGTACAGGCAGCTAAGAAA	TGCACGAGGAAGTCGTGCAGCCGCTGACCAGT	28	32
	GTTCACTGCCGTACAGGCAGCTAAGAAA	GATTCGGCGTATCGACCTGACCACGAATCGGA	28	32
	GTTCACTGCCGTACAGGCAGCTAAGAAA	ACATGGGAATGCTCTCCTGGCACGAAGAAACG	28	32
	GTTCACTGCCGTACAGGCAGCTAAGAAA	AGGTTGACCAGCATGGCCGGCATCGACAGCGT	28	32
	GTTCACTGCCGTACAGGCAGCTAAGAAA	ATGCAGCCAGGGCTTACTCCGCTGCTGCTGGAC	28	33
	GTTCACTGCCGTACAGGCAGCTAAGAAA	TTGAGCTTGTCGTTGTACTCGTCGAGGCTCAT	28	32
	GTTCACTGCCGTATAGGCAGCTAAGAAA	ATACTGACTCAGCCAGGGAAAAGTCACTTGGA	28	32
	GTTCACTGCCGTATAGGCAGCTAAGAAA	AGCGTGCCATGGCGGCGGTAAGTCAAACCGTT	28	32
	GTTCACTGCCGTATAGGCAGCTAAGAAA	TGGTCGAACAGATGGCGGTCCTCGGCCAACTG	28	32
	GTTCACTGCCGTATAGGCAGCTAAGAAA	ACGTCGGAACGCAACTACCTGACCGCGTTGGT	28	32
	GTTCACTGCCGTATAGGCAGCTAAGAAA	ATCAGGTACAGCACCAGGGCACCGAAGACGTT	28	32
	GTTCACTGCCGTATAGGCAGCTAAGAAA	CGCAACGTTCGTGATCTGCCGTTCGCCGCCCA	28	32
	GTTCACTGCCGTATAGGCAGCTAAGAAA	TCGGCGAGGCGATCGATCATGCGAATCAGCAA	28	32
	GTTCACTGCCGTATAGGCAGCTAAGAAA	ATCGACCACGACAGTGCTTCCCTGGTCTATTC	28	32
	GTTCACTGCCGTATAGGCAGCTAAGAAA	ATTGGCCGTGCAAGGTCCACCAGTCGATGCTT	28	32
	GTTCACTGCCGTATAGGCAGCTAAGAAA		28
	GTTCACTGCCGTATAGGCAGCTAAGAAA	CGAATGACCCGGGCTGTCCGAAGGGCTACAGC	28	32
	GTTCACTGCCGTACAGGCAGCTAAGAAA	TTTTCGTTGGAGATCGTCGACCAGACCTTTTC	28	32
	GTTCACTGCCGTACAGGCAGCTAAGAAA	TGCACGAGGAAGTCGTGCAGCCGCTGACCAGT	28	32
	GTTCACTGCCGTACAGGCAGCTAAGAAA	GATTCGGCGTATCGACCTGACCACGAATCGGA	28	32
	GTTCACTGCCGTACAGGCAGCTAAGAAA	ACATGGGAATGCTCTCCTGGCACGAAGAAACG	28	32
	GTTCACTGCCGTACAGGCAGCTAAGAAA	AGGTTGACCAGCATGGCCGGCATCGACAGCGT	28	32
	GTTCACTGCCGTACAGGCAGCTAAGAAA	ATGCAGCCAGGGCTTACTCCGCTGCTGCTGGAC	28	33
	GTTCACTGCCGTACAGGCAGCTAAGAAA	TTGAGCTTGTCGTTGTACTCGTCGAGGCTCAT	28	32
	GTTCACTGCCGTATAGGCAGCTAAGAAA	ATACTGACTCAGCCAGGGAAAAGTCACTTGGA	28	32
	GTTCACTGCCGTATAGGCAGCTAAGAAA	AGCGTGCCATGGCGGCGGTAAGTCAAACCGTT	28	32
	GTTCACTGCCGTATAGGCAGCTAAGAAA	TGGTCGAACAGATGGCGGTCCTCGGCCAACTG	28	32
	GTTCACTGCCGTATAGGCAGCTAAGAAA	ACGTCGGAACGCAACTACCTGACCGCGTTGGT	28	32
	GTTCACTGCCGTATAGGCAGCTAAGAAA	ATCAGGTACAGCACCAGGGCACCGAAGACGTT	28	32
	GTTCACTGCCGTATAGGCAGCTAAGAAA	CGCAACGTTCGTGATCTGCCGTTCGCCGCCCA	28	32
	GTTCACTGCCGTATAGGCAGCTAAGAAA	TCGGCGAGGCGATCGATCATGCGAATCAGCAA	28	32
	GTTCACTGCCGTATAGGCAGCTAAGAAA	ATCGACCACGACAGTGCTTCCCTGGTCTATTC	28	32
	GTTCACTGCCGTATAGGCAGCTAAGAAA	ATTGGCCGTGCAAGGTCCACCAGTCGATGCTT	28	32
	GTTCACTGCCGTATAGGCAGCTAAGAAA		28
	GTTCACTGCCGTATAGGCAGCTAAGAAA	CGAATGACCCGGGCTGTCCGAAGGGCTACAGC	28	32
	GTTCACTGCCGTACAGGCAGCTAAGAAA	TTTTCGTTGGAGATCGTCGACCAGACCTTTTC	28	32
	GTTCACTGCCGTACAGGCAGCTAAGAAA	TGCACGAGGAAGTCGTGCAGCCGCTGACCAGT	28	32
	GTTCACTGCCGTACAGGCAGCTAAGAAA	GATTCGGCGTATCGACCTGACCACGAATCGGA	28	32
	GTTCACTGCCGTACAGGCAGCTAAGAAA	ACATGGGAATGCTCTCCTGGCACGAAGAAACG	28	32
	GTTCACTGCCGTACAGGCAGCTAAGAAA	AGGTTGACCAGCATGGCCGGCATCGACAGCGT	28	32
	GTTCACTGCCGTACAGGCAGCTAAGAAA	ATGCAGCCAGGGCTTACTCCGCTGCTGCTGGAC	28	33
	GTTCACTGCCGTACAGGCAGCTAAGAAA	TTGAGCTTGTCGTTGTACTCGTCGAGGCTCAT	28	32
	GTTCACTGCCGTATAGGCAGCTAAGAAA	ATACTGACTCAGCCAGGGAAAAGTCACTTGGA	28	32
	GTTCACTGCCGTATAGGCAGCTAAGAAA	AGCGTGCCATGGCGGCGGTAAGTCAAACCGTT	28	32
	GTTCACTGCCGTATAGGCAGCTAAGAAA	TGGTCGAACAGATGGCGGTCCTCGGCCAACTG	28	32
	GTTCACTGCCGTATAGGCAGCTAAGAAA	ACGTCGGAACGCAACTACCTGACCGCGTTGGT	28	32
	GTTCACTGCCGTATAGGCAGCTAAGAAA	ATCAGGTACAGCACCAGGGCACCGAAGACGTT	28	32
	GTTCACTGCCGTATAGGCAGCTAAGAAA	CGCAACGTTCGTGATCTGCCGTTCGCCGCCCA	28	32
	GTTCACTGCCGTATAGGCAGCTAAGAAA	TCGGCGAGGCGATCGATCATGCGAATCAGCAA	28	32
	GTTCACTGCCGTATAGGCAGCTAAGAAA	ATCGACCACGACAGTGCTTCCCTGGTCTATTC	28	32
	GTTCACTGCCGTATAGGCAGCTAAGAAA	ATTGGCCGTGCAAGGTCCACCAGTCGATGCTT	28	32
	GTTCACTGCCGTATAGGCAGCTAAGAAA		28
	GCGGCGGGTATCGGCGGATAACGCC	TCCGGCGTTATTCGCCCTACGCGGAGGGTTCCCAGCTTTCGCTCCGCCGTTG	25	52
	CGGCGGGGTATCGGCGGATAACGCC		25
GCF_013343495.1_ASM1334349v1
	GGCCAAAGAACTGGAGGGCAAGGTATGA	GCCAGCACAGCGTATCCCGCTCCGTATCCCGTTCAACAGGCTCTCCATCCAGAAGCGT	28	58
	GGCCAAAGAACTGGAGGGCAAGGTATGA		28
GCF_013343515.1_ASM1334351v1
	GGAGGCTCCAGCGCAGACGCCGTAAGGAGGCTCCGCGATGCCTAGGCAAG	AGAACAAAGGGGACAGATTTATTTTCCCTACTCTAGTTTTCTAAGCAA	50	48
	GGAGGCTCCAGCGCAGCCGCCGTAAGGAGGCTCCGCGATGCCTAGGCAAG		50
	GGCCAAAGAACTGGAGGGCAAGGTATGA	GCCAGCACAGCGTATCCCGCTCCGTATCCCGTTCAACAGGCTCTCCATCCAGAAGCGT	28	58
	GGCCAAAGAACTGGAGGGCAAGGTATGA		28
	TATCCGCCATGAAACGTCGGCGCAGCGG	CGGATAACGCCGGTGGCGTTATCCGCCCTACGGCCCGACTACGGGGCCGCGGGACGCA	28	58
	TATCCGCCGTGAAACGTCGGCGCAGCGG		28
	GGCGGGGGAGATGGGAAGTGCGATCCTGC	CAAGGATCCGAACAAGTGTCAGGGCAATGGCTCTGGT	29	37
	GGCGGGGGAGACGGGAAGTGCGATCCTGC		29
	GGCGGGGGAGATGGGAAGTGCGATCCTGC	CAAGGATCCGAACAAGTGTCAGGGCAATGGCTCTGGT	29	37
	GGCGGGGGAGACGGGAAGTGCGATCCTGC		29
	CCGACAACGGCAGCGAGCAGACC	ATCGACCGCCTGCACAAGGACATGACCAAGGCCGAAGCCCGCCTGG	23	46
	CCGACAACGGCAGCGAACAGACC		23
GCF_013343575.1_ASM1334357v1
	GTTCACTGCCGTATAGGCAGCTAAGAAA	AAAGCGCTCCCCGTTTTTTGTTCATGCCGCTT	28	32
	GTTCACTGCCGTATAGGCAGCTAAGAAA	TACCAGGACTCAGTTGGCGTTTGGACCATTGG	28	32
	GTTCACTGCCGTATAGGCAGCTAAGAAA	AAGGGCAACGCTGGCCGTCACGGCCGCCGAAA	28	32
	GTTCACTGCCGTATAGGCAGCTAAGAAA	CGGTAGAGACGTCGGTGAGCGCTGCGATCTGC	28	32
	GTTCACTGCCGTATAGGCAGCTAAGAAA	GCAATCGATCAGGCTATGACCGCCGAAGCCTA	28	32
	GTTCACTGCCGTATAGGCAGCTAAGAAA	TCGACGTTGCCGACCCGCGGCCGCGCCCGGTT	28	32
	GTTCACTGCCGTATAGGCAGCTAAGAAA	TCGGCCAAGGCTCCGGCATCGAGCACGATGCC	28	32
	GTTCACTGCCGTATAGGCAGCTAAGAAA	TTGAGGAACAGGCGCGCTACGTCCGCCGCGAA	28	32
	GTTCACTGCCGTATAGGCAGCTAAGAAA	TTGATGATGCCGTCCTGCTGTTTGCCGGCGAT	28	32
	GTTCACTGCCGTATAGGCAGCTAAGAAA	ATTCCGGCAGAGGTTCGCGAAGCGGACATTGA	28	32
	GTTCACTGCCGTATAGGCAGCTAAGAAA	TGTACCAACTGAGGTGCTACCTCAACCATGGC	28	32
	GTTCACTGCCGTATAGGCAGCTAAGAAA	AGGCCGATGGAGTAGCCGGACAGCACTGAGCC	28	32
	GTTCACTGCCGTATAGGCAGCTAAGAAA	TAGTGTGGAATTGATGTGCGCATCTTCTTAAA	28	32
	GTTCACTGCCGTATAGGCAGCTAAGAAA	TGTGCCGGGCAGGCTGGCCAGCGCCTCATTGA	28	32
	GTTCACTGCCGTATAGGCAGCTAAGAAA	GTCGGCCTGGAGTTTCGTCGGGCGTACATCAG	28	32
	GTTCACTGCCGTATAGGCAGCTAAGAAA		28
	GTTCACTGCCGTATAGGCAGCTAAGAAA	AAAGCGCTCCCCGTTTTTTGTTCATGCCGCTT	28	32
	GTTCACTGCCGTATAGGCAGCTAAGAAA	TACCAGGACTCAGTTGGCGTTTGGACCATTGG	28	32
	GTTCACTGCCGTATAGGCAGCTAAGAAA	AAGGGCAACGCTGGCCGTCACGGCCGCCGAAA	28	32
	GTTCACTGCCGTATAGGCAGCTAAGAAA	CGGTAGAGACGTCGGTGAGCGCTGCGATCTGC	28	32
	GTTCACTGCCGTATAGGCAGCTAAGAAA	GCAATCGATCAGGCTATGACCGCCGAAGCCTA	28	32
	GTTCACTGCCGTATAGGCAGCTAAGAAA	TCGACGTTGCCGACCCGCGGCCGCGCCCGGTT	28	32
	GTTCACTGCCGTATAGGCAGCTAAGAAA	TCGGCCAAGGCTCCGGCATCGAGCACGATGCC	28	32
	GTTCACTGCCGTATAGGCAGCTAAGAAA	TTGAGGAACAGGCGCGCTACGTCCGCCGCGAA	28	32
	GTTCACTGCCGTATAGGCAGCTAAGAAA	TTGATGATGCCGTCCTGCTGTTTGCCGGCGAT	28	32
	GTTCACTGCCGTATAGGCAGCTAAGAAA	ATTCCGGCAGAGGTTCGCGAAGCGGACATTGA	28	32
	GTTCACTGCCGTATAGGCAGCTAAGAAA	TGTACCAACTGAGGTGCTACCTCAACCATGGC	28	32
	GTTCACTGCCGTATAGGCAGCTAAGAAA	AGGCCGATGGAGTAGCCGGACAGCACTGAGCC	28	32
	GTTCACTGCCGTATAGGCAGCTAAGAAA	TAGTGTGGAATTGATGTGCGCATCTTCTTAAA	28	32
	GTTCACTGCCGTATAGGCAGCTAAGAAA	TGTGCCGGGCAGGCTGGCCAGCGCCTCATTGA	28	32
	GTTCACTGCCGTATAGGCAGCTAAGAAA	GTCGGCCTGGAGTTTCGTCGGGCGTACATCAG	28	32
	GTTCACTGCCGTATAGGCAGCTAAGAAA		28
	GTTCACTGCCGTATAGGCAGCTAAGAAA	AAGGGCAACGCTGGCCGTCACGGCCGCCGAAA	28	32
	GTTCACTGCCGTATAGGCAGCTAAGAAA	CGGTAGAGACGTCGGTGAGCGCTGCGATCTGC	28	32
	GTTCACTGCCGTATAGGCAGCTAAGAAA	GCAATCGATCAGGCTATGACCGCCGAAGCCTA	28	32
	GTTCACTGCCGTATAGGCAGCTAAGAAA	TCGACGTTGCCGACCCGCGGCCGCGCCCGGTT	28	32
	GTTCACTGCCGTATAGGCAGCTAAGAAA	TCGGCCAAGGCTCCGGCATCGAGCACGATGCC	28	32
	GTTCACTGCCGTATAGGCAGCTAAGAAA	TTGAGGAACAGGCGCGCTACGTCCGCCGCGAA	28	32
	GTTCACTGCCGTATAGGCAGCTAAGAAA	TTGATGATGCCGTCCTGCTGTTTGCCGGCGAT	28	32
	GTTCACTGCCGTATAGGCAGCTAAGAAA	ATTCCGGCAGAGGTTCGCGAAGCGGACATTGA	28	32
	GTTCACTGCCGTATAGGCAGCTAAGAAA	TGTACCAACTGAGGTGCTACCTCAACCATGGC	28	32
	GTTCACTGCCGTATAGGCAGCTAAGAAA	AGGCCGATGGAGTAGCCGGACAGCACTGAGCC	28	32
	GTTCACTGCCGTATAGGCAGCTAAGAAA	TAGTGTGGAATTGATGTGCGCATCTTCTTAAA	28	32
	GTTCACTGCCGTATAGGCAGCTAAGAAA	TGTGCCGGGCAGGCTGGCCAGCGCCTCATTGA	28	32
	GTTCACTGCCGTATAGGCAGCTAAGAAA	GTCGGCCTGGAGTTTCGTCGGGCGTACATCAG	28	32
	GTTCACTGCCGTATAGGCAGCTAAGAAA		28
	GCGGCGGGTATCGGCGGATAACGCC	TCCGGCGTTATGCGCCCTACGCGGAGGGTTCCCAGCTTTCGCTCCGCCGTTG	25	52
	CGGCGGGGTATCGGCGGATAACGCC		25
GCF_900070375.1_PAO1OR
	GGCCAAAGAACTGGAGGGCAAGGTATGA	GCCAGCACAGCGTATCCCGCTCCGTATCCCGTTCAACAGGCTCTCCATCCAGAAGCGT	28	58
	GGCCAAAGAACTGGAGGGCAAGGTATGA		28
	TCGCCGCAGGCTTCGCAGCAGGAGCGGTGGCGGGCTTGGTTGCGGCAGGTTT	CGCGGCTACGGGTTTCGCCGCAGGCTTGGCCGCCGGTTTCGCCGCAGGCTTC	52	52
	GCAGCCGGCTTGGCTGCAGGCTTCGCGGCCGCGGATTTCGCCACAGGCTTGG	CCGCCGGTTTCGCCGCAGGCTTC	52	23
	GCAGCTGGCTTGGCTGCGGGCT		22
GCF_902172305.1_Pseudomonas_aeruginosa_PAK
	GGCCAAAGAACTGGAGGGCAAGGTATGA	GCCAGCACAGCGTATCCCGCTCCGTATCCCGTTCAACAGGCTCTCTATCCAGAAGCGT	28	58
	GGCCAAAGAACTGGAGGGCAAGGTATGA		28
	TATCCGCCATGAAACGTCGGCGCAGCGG	CGGATAACGCCGGTGGCGTTATTCGCCCTACGGCCCGACTACGGGGCCGCGGGACGCA	28	58
	TATCCGCCATGAAACGCCGGCGCAGCGG		28
	GCGGCGGGTATCGGCGGATAACGCC	TCCGGCGTTATTCGCCCTACGCGGAGGGTTCCCAGCTTTCGCTCCGCCGTTG	25	52
	CGGCGGGGTATCGGCGGATAACGCC		25
	CATGCGGTTCGGCGTCTTGGAGTGAGGCCGAGCCGACATCCTGTCGAGGC	TTCGTCGTTCAGCCCACCCCCGGCCCGGCCATCCTGGCCGGTCGTTCGCATTGAAAAACG	50	60
	CATGCGGTTCGGCGTCTTGGGGTGAGGCCGAGCCGACATCCTGTCGAGGC		50
GCF_902703185.1_PcyII-29
	GGCCAAAGAACTGGAGGGCAAGGTATGA	GCCAGCACAGCGTATCCCGCTCCGTATCCCGTTCAACAGGCTCTCCATCCAGAAGCGT	28	58
	GGCCAAAGAACTGGAGGGCAAGGTATGA		28
	GTTCACTGCCGTATAGGCAGCTAAGAAA	AATCGGGGCTTTCTTGATATCCGTCCAAGCCT	28	32
	GTTCACTGCCGTATAGGCAGCTAAGAAA	AGGCACGCATTGCCTTGAAAGGCGTTCTCTTC	28	32
	GTTCACTGCCGTATAGGCAGCTAAGAAA	TATGATCATGCCCCGTCCTCCGGCTCCAATAC	28	32
	GTTCACTGCCGTATAGGCAGCTAAGAAA	TGAAGGCCAACCCGCAAGTCAGCAAGGGCATC	28	32
	GTTCACTGCCGTATAGGCAGCTAAGAAA	AGGTTCGTGGCGGACCGGAAAGACCTCAACCG	28	32
	GTTCACTGCCGTATAGGCAGCTAAGAAA	CTGGACGCAAGCAAGATCGTAGGGCGCTGCCC	28	32
	GTTCACTGCCGTATAGGCAGCTAAGAAA	ACCACCAAGATGGTCCAGGCCGTGCGTTCGAT	28	32
	GTTCACTGCCGTATAGGCAGCTAAGAAA	GGCCAACCAGATCGTCTACACCGCCAACGTGA	28	32
	GTTCACTGCCGTATAGGCAGCTAAGAAA	TTGATGGGTTTGTACTCAGGCCCGGAAAACTC	28	32
	GTTCACTGCCGTATAGGCAGCTAAGAAA	ATCAAGGTCAACCTGGGCTCCGGCGCCGGCGG	28	32
	GTTCACTGCCGTATAGGCAGCTAAGAAA	AGGTCTTCGAACTCGAACAGCTTCGCGAACTG	28	32
	GTTCACTGCCGTATAGGCAGCTAAGAAA	TGTGTACCCCTGCGCGTGGAGCGCGGGGCGAC	28	32
	GTTCACTGCCGTATAGGCAGCTAAGAAA	GTCATGGGCGAGCTCTACGCCAACCCGCAAGC	28	32
	GTTCACTGCCGTATAGGCAGCTAAGAAA		28
	GTTCACTGCCGTATAGGCAGCTAAGAAA	AATCGGGGCTTTCTTGATATCCGTCCAAGCCT	28	32
	GTTCACTGCCGTATAGGCAGCTAAGAAA	AGGCACGCATTGCCTTGAAAGGCGTTCTCTTC	28	32
	GTTCACTGCCGTATAGGCAGCTAAGAAA	TATGATCATGCCCCGTCCTCCGGCTCCAATAC	28	32
	GTTCACTGCCGTATAGGCAGCTAAGAAA	TGAAGGCCAACCCGCAAGTCAGCAAGGGCATC	28	32
	GTTCACTGCCGTATAGGCAGCTAAGAAA	AGGTTCGTGGCGGACCGGAAAGACCTCAACCG	28	32
	GTTCACTGCCGTATAGGCAGCTAAGAAA	CTGGACGCAAGCAAGATCGTAGGGCGCTGCCC	28	32
	GTTCACTGCCGTATAGGCAGCTAAGAAA	ACCACCAAGATGGTCCAGGCCGTGCGTTCGAT	28	32
	GTTCACTGCCGTATAGGCAGCTAAGAAA	GGCCAACCAGATCGTCTACACCGCCAACGTGA	28	32
	GTTCACTGCCGTATAGGCAGCTAAGAAA	TTGATGGGTTTGTACTCAGGCCCGGAAAACTC	28	32
	GTTCACTGCCGTATAGGCAGCTAAGAAA	ATCAAGGTCAACCTGGGCTCCGGCGCCGGCGG	28	32
	GTTCACTGCCGTATAGGCAGCTAAGAAA	AGGTCTTCGAACTCGAACAGCTTCGCGAACTG	28	32
	GTTCACTGCCGTATAGGCAGCTAAGAAA	TGTGTACCCCTGCGCGTGGAGCGCGGGGCGAC	28	32
	GTTCACTGCCGTATAGGCAGCTAAGAAA	GTCATGGGCGAGCTCTACGCCAACCCGCAAGC	28	32
	GTTCACTGCCGTATAGGCAGCTAAGAAA		28
	GTTCACTGCCGTATAGGCAGCTAAGAAA	AATCGGGGCTTTCTTGATATCCGTCCAAGCCT	28	32
	GTTCACTGCCGTATAGGCAGCTAAGAAA	AGGCACGCATTGCCTTGAAAGGCGTTCTCTTC	28	32
	GTTCACTGCCGTATAGGCAGCTAAGAAA	TATGATCATGCCCCGTCCTCCGGCTCCAATAC	28	32
	GTTCACTGCCGTATAGGCAGCTAAGAAA	TGAAGGCCAACCCGCAAGTCAGCAAGGGCATC	28	32
	GTTCACTGCCGTATAGGCAGCTAAGAAA	AGGTTCGTGGCGGACCGGAAAGACCTCAACCG	28	32
	GTTCACTGCCGTATAGGCAGCTAAGAAA	CTGGACGCAAGCAAGATCGTAGGGCGCTGCCC	28	32
	GTTCACTGCCGTATAGGCAGCTAAGAAA	ACCACCAAGATGGTCCAGGCCGTGCGTTCGAT	28	32
	GTTCACTGCCGTATAGGCAGCTAAGAAA	GGCCAACCAGATCGTCTACACCGCCAACGTGA	28	32
	GTTCACTGCCGTATAGGCAGCTAAGAAA	TTGATGGGTTTGTACTCAGGCCCGGAAAACTC	28	32
	GTTCACTGCCGTATAGGCAGCTAAGAAA	ATCAAGGTCAACCTGGGCTCCGGCGCCGGCGG	28	32
	GTTCACTGCCGTATAGGCAGCTAAGAAA	AGGTCTTCGAACTCGAACAGCTTCGCGAACTG	28	32
	GTTCACTGCCGTATAGGCAGCTAAGAAA	TGTGTACCCCTGCGCGTGGAGCGCGGGGCGAC	28	32
	GTTCACTGCCGTATAGGCAGCTAAGAAA	GTCATGGGCGAGCTCTACGCCAACCCGCAAGC	28	32
	GTTCACTGCCGTATAGGCAGCTAAGAAA		28
	GCGGCGGGTATCGGCGGATAACGCC	TCCGGCGTTATTCGCCCTACGCGGAGGGTTCCCAGCTTTCGCTCCGCCGTTG	25	52
	CGGCGGGGTATCGGCGGATAACGCC		25
	GCGGCGGGTATCGGCGGATAACGCC	TCCGGCGTTATTCGCCCTACGCGGAGGGTTCCCAGCTTTCGCTCCGCCGTTG	25	52
	CGGCGGGGTATCGGCGGATAACGCC		25
GCF_902703195.1_PcyII-40
	GGCCAAAGAACTGGAGGGCAAGGTATGA	GCCAGCACAGCGTATCCCGCTCCGTATCCCGTTCAACAGGCTCTCCATCCAGAAGCGT	28	58
	GGCCAAAGAACTGGAGGGCAAGGTATGA		28
	CCCCGCTAACCCAACGTGGTGTACGGCGAATAAC	GCCTATGGCGTTATCCGCCCTACGGACCGGCG	34	32
	CCCCGCTAACCCAACGTGGTGTAGGGCGAATAAC		34
	CCGACAACGGCAGCGAGCAGACC	ATCGACCGCCTGCACAAGGACATGACCAAGGCCGAAGCCCGCCTGG	23	46
	CCGACAACGGCAGCGAACAGACC		23
GCF_902703215.1_C7-25
	GGCCAAAGAACTGGAGGGCAAGGTATGA	GCCAGCACAGCGTATCCCGCTCCGTATCCCGTTCAACAGGCTCTCCATCCAGAAGCGT	28	58
	GGCCAAAGAACTGGAGGGCAAGGTATGA		28
	GCGGCGGGTATCGGCGGATAACGCC	TCCGGCGTTATTCGCCCTACGCGGAGGGTTCCCAGCTTTCGCTCCGCCGTTG	25	52
	CGGCGGGGTATCGGCGGATAACGCC		25
	GCCGACAACGGCAGCGAGCAGACCGT	CGACCGCCTGCACAAGGACATGACCAAGGCCGAAGCCCGCCTG	26	43
	GCCGACAACGGCAGCGAACAGACCGT		26
