# Supplementary material for: Unveiling the endogenous CRISPR-Cas system in Pseudomonas aeruginosa PAO1
Source: PLoS One. 2024 Dec 31;19(12):e0312783. doi: 10.1371/journal.pone.0312783 (PMC11687729; doi:10.1371/journal.pone.0312783)
Supplement: S4 Dataset — (XLSX) [file pone.0312783.s004.xlsx]

## Sheet: CRISPRImmunity_neighbor protein
S4 Dataset. Cas and neighbor proteins of CRISPR arrays through CRISPRloci and CRISPRimmunity
CRISPRImmunity
CRISPR array 1 Location 343146-343259 (bp)
		CDD domain
Protein	Sequence	Query	Hit type	PSSM-ID	From	To	E-Value	Bitscore	Accession	Short name	Incomplete	Superfamily
1	>AE004091.2_341111_342265_+	Q#1 - >AE004091.2_341111_342265_+	superfamily	183226	22	382	0	534.415	cl32712	potG superfamily	-	-
	MAIASGAYKKALEGNQQPKEVLVKIDRVTKQFDETLAVDTVSLTINKGEIFALLGGSGSGKSTLLRMLAGFERPTEGRIFLDGQDITDLPPYERPINMMFQSYALFPHMSVAQNIAFGLKQDGLPKAEIDERVAEMLKLVHMTQYAKRKPHQLSGGQRQRVALARSLAKRPKLLLLDEPMGALDKKLRSQMQLELVEIIERVGVTCVMVTHDQEEAMTMAQRIAIMHLGCIEQIGSPMDIYETPASRLVCEFIGNVNLFDGVLVEDVQDHAVIACPQLENPIYIGHGISTRAEDKRITYALRPEKVMISAQKPDNLEHAGHNWAQGTVYDIAYLGGHSVYYIKLASGMIVQAFMANAERHVARPTWDQSVYISWYDDSGVVLQS*
2	>AE004091.2_339959_341056_+	Q#2 - >AE004091.2_339959_341056_+	specific	270377	29	358	0	563.495	cd13659	PBP2_PotF	-	cl21456
	MQHSIGKTLLVAALATAIAGPVQAEKKSLHIYNWTDYIAPTTLKDFTKESGIDVSYDVFDSNETLEGKLVSGHSGYDIVVPSNNFLGKQIQAGAFQKLDKSKLPNWKNLDPALLKQLEVSDPGNQYAVPYLWGTNGIGYNVAKVKEVLGDQPIDSWAILFEPENMKKLAKCGVAFMDSGDEMLPAALNYLGLDPNTHDPKDYKKAEEVLTKVRPYVSYFHSSKYISDLANGNICVAFGYSGDVFQAAARAEEAGKGIDIQYVIPKEGANLWFDLMAIPADAKAADNAYAFIDYLLRPEVIAKVSDYVGYANAIPGARPLMDKSVSDSEEVYPPQAVLDKLYVSAVLPAKVLRLQTRTWTRIKTGK*
3	>AE004091.2_338437_339540_+	Q#3 - >AE004091.2_338437_339540_+	specific	270377	29	360	0	568.503	cd13659	PBP2_PotF	-	cl21456
	MMKRFGKTLLALTLAGSVAGMAQAADNKVLHVYNWSDYIAPDTLEKFTKETGIKVVYDVYDSNEVLEAKLLAGKSGYDVVVPSNSFLAKQIKAGVYQKLDKSKLPNWKNLNKDLMHTLEVSDPGNEHAIPYMWGTIGIGYNPDKVKAAFGDNAPVDSWDLVFKPENIQKLKQCGVSFLDSPTEILPAALHYLGYKPDTDNPKELKAAEELFLKIRPYVTYFHSSKYISDLANGNICVAIGYSGDIYQAKSRAEEAKNKVTVKYNIPKEGAGSFFDMVAIPKDAENTEGALAFVNFLMKPEIMAEITDVVQFPNGNAAATPLVSEAIRNDPGIYPSEEVMKKLYTFPDLPAKTQRAMTRSWTKIKSGK*
4	>AE004091.2_336951_338321_+	Q#4 - >AE004091.2_336951_338321_+	specific	180994	4	454	0	973.222	PRK07480	PRK07480	-	cl18945
	MNSQITNAKTREWQALSRDHHLPPFTDYKQLNEKGARIITKAEGVYIWDSEGNKILDAMAGLWCVNVGYGREELVQAATRQMRELPFYNLFFQTAHPPVVELAKAIADVAPEGMNHVFFTGSGSEANDTVLRMVRHYWATKGQPQKKVVIGRWNGYHGSTVAGVSLGGMKALHEQGDFPIPGIVHIAQPYWYGEGGDMSPDEFGVWAAEQLEKKILEVGEENVAAFIAEPIQGAGGVIVPPDTYWPKIREILAKYDILFIADEVICGFGRTGEWFGSQYYGNAPDLMPIAKGLTSGYIPMGGVVVRDEIVEVLNQGGEFYHGFTYSGHPVAAAVALENIRILREEKIIEKVKAETAPYLQKRWQELADHPLVGEARGVGMVAALELVKNKKTRERFTDK…
5	>AE004091.2_335527_336885_+	Q#5 - >AE004091.2_335527_336885_+	specific	439944	1	449	0	537.378	COG0174	GlnA	-	cl33791
	MTTKLDQLTSWLKERKITEVECLISDLTGIARGKISPTNKFIAEKGMRLPESVLLQTVTGDYVEDDIYYDLLDPADIDMVCRPDENAVFLVPWAIEPTAMVIHDTFDKLGNPIELSPRNILKRVLKMYADKGWRPIVAPEMEFYLTKRSDDPDYPLQAPVGRSGRQETGRQSFSIDAANEFDPLFEDMYDWCEAQGLDLDTLIHEEGTAQMEINFRHGDALDLADQILVFKRTMREAALKHNVAATFMAKPMTGEPGSAMHLHQSIVDVKTGKNIFSNADGTMSELFLHHIGGLQKFIPEVLPLFAPNVNSFRRFLPDTSAPVNVEWGEENRTVGLRVPDSSPENRRVENRLAGADANPYLALAASLLCGYIGMVEGIKPSAQVKGRGYERRNLRLPLT…
6	>AE004091.2_334734_335486_+	Q#6 - >AE004091.2_334734_335486_+	specific	429620	5	223	1.63189e-111	319.588	pfam07722	Peptidase_C26	-	cl38242
	MSRLPLIGVTACTKQIGLHPYHIAGDKYLRAVVNGAGGLPLIIPALGESIDQAALLDSVDGLLFTGSPSNVEPRHYSGPASEPGTLHDSDRDATTLPLVRAAIDAGIPVLGICRGFQEMNVAFGGSLHQKVHEVGTFMDHREPADQPLEVQYAPRHAMHVQPGGVLAGIGLPSEFQVNSIHGQGVDRLAPGLRVEALAPDGLVEAISVEGAKAFALGVQWHPEWQVLTNPNYLAIFQAFGKACSKRAGQR*
7	>AE004091.2_333079_334455_-	Q#7 - >AE004091.2_333079_334455_-	specific	439944	15	456	0	522.355	COG0174	GlnA	-	cl33791
	MSVPQRAVQLTEPSEFLKEHPEVQFVDLLIADMNGVVRGKRIERNSLNKVFEKGINLPASLFALDITGSTVESTGLGLDIGDADRICYPIPGTLSMEPWQKRPTAQLLMTMHELEGEPFFADPREVLRQVVARFTEMELTIVAAFELEFYLIDQENVNGRPQPPRSPISGKRPQSVQVYSIDDLDEYVECLQDIIDGARAQGIPADAIVAESAPAQFEVNLNHVNDALKACDHAVLLKRLVKNIAYDHEMDTTFMAKPYPGQAGNGLHVHISLLDKHGNNIFTSEDPEQNAALRHAIGGVLETLPASMAFLCPNVNSYRRFGSQFYVPNAPSWGLDNRTVALRVPTGSPDAVRLEHRVAGADANPYLLLAAVLAGVHHGLTNKVEPGAPIEGNSYEQME…
8	>AE004091.2_331762_332823_-	Q#8 - >AE004091.2_331762_332823_-	specific	270377	22	345	1.51653e-171	480.292	cd13659	PBP2_PotF	-	cl21456
	MPRLSALLFLALAPWLAQAEETLRVYNWNDYIDPQVLESFQKDTGIRVEYHTFATAEELDKALRSGEAIDVAVPSHDTLPALLKDNLLRPLDFTQLPNRSHLDRQLLSKLAAVDPDNRHAVPYLWGAVGLAINTPQAEAAYGGPLPNSWSLLFDASQSQRLKSCGISLLDAPDETLAILLNYQGRNLGRTAPSQVRRAAEALHGLRPNLRYVDSERYIADLEGGRLCLAMAWVGDALRAAKAGQPVSFEVPQEGSVLFIDNLVIPAGAQHPREAHRFIDYLMQPKIAAQITAATLYPSGNADAAGFLDPALRQQPGLYPDRDTSRRLFALETPPEKLRPVVDEIWKAFRGASH*
9	>AE004091.2_331034_331699_-	Q#9 - >AE004091.2_331034_331699_-	specific	440920	11	162	1.24339e-12	63.3788	COG1309	AcrR	-	cl43380
	MQPTSPTRKPRASSQARIAAILDAARGLLADEGIGGLSIYSVAERAEMPPSSVYHFFPSVPALLQGLTGEVHAAFRACLEQPVDHAGLRCWRDLSRIVEERMLAVYARDAAARQLILASHGLAEVTQADRQHDVQLGQAMRALFERHFLLPPLPTDIEIFSLAMELGDRVYALSVQRHGIIDARLAEEGMRVFDAYLGLYLPPILEKRSEPLSGFISDLNR*
10	>AE004091.2_329993_330871_-	Q#10 - >AE004091.2_329993_330871_-	specific	274553	5	283	0	565.01	TIGR03381	agmatine_aguB	-	cl11424
	MTRNVTVAATQMACSWDRPANIARAEKLVRQAAARGAQIILIQELFETPYFCQKPNPDYLQLATTVEENAAIAHFQALARELQVVLPISFFERAGRARFNSIAVIDADGGNLGVYRKSHIPDGPGYHEKYYFNPGDTGFKVWQTRYARIGVGICWDQWFPESARSMALLGAELLFYPTAIGSEPHDASISSRDHWQRVQQGHAGANLMPLVASNRIGREEQDGYDITFYGSSFIADPFGEKVEELNRTEEGILVHTFDLDALERTRSAWGVFRDRRPNLYGPLKTLDGSLES*
11	>AE004091.2_344303_346690_-	Q#11 - >AE004091.2_344303_346690_-	specific	441933	21	795	0	864.993	COG2366	PvdQ	-	cl29466
	MKRTLTVIAVAVAAAAAGGAWYLHAKQPLRNGSLALAHLQAPVDVRYDERGVPHLYAQNQTDLYRALGYVHAQDRLFQMEMLRRLARGELAEVLGPKLVDTDRLFRTLRIRDHAAEYSARQDKQSQPWKVLEAYLDGVNQFQENNPAPLEFDLLGIPRRPFTPEDTLSIAGYMAYSFAAAFRTEPVLTYIRDELGSDYLRIFDLDWHPQGVLTPSGALGAGDWKDLGALARLSQQALEDAGLPQFEGSNAWVVAGSRTASGKPLLAGDPHIRFAAPAVWYEAQLSAPGFELYGHHQALNPFASLGHNRAFGWSLTMFQNDDLDLVAEKVNPDNPNQVWYQGEWVDLQSEEQEIAVKGAAPVKLTLRRSPHGPIVNDALGASSGKTPIAMWWAFLETENP…
12	>AE004091.2_346801_347853_+	Q#12 - >AE004091.2_346801_347853_+	specific	432679	28	211	5.56159e-29	110.425	pfam12625	Arabinose_bd	-	cl14988
	MQDDPSTSPLTHSATLRRLLYEALDALGLDPTRVYRSVYRRIPLPPPTLGGRLVHDNAPLFWTELAAVTGDADIGLHLGEAMKPRLLDVVGYLLLSARDLEEALRSFVRFQHILSGGFAARLEVEGETARLILDINYLGYASLRQQIECLMLLFLKLLALISDDEFVAERIEFRHRAPPRLGEHRRLFGRLPLFSRPHDALVFSAALLRRPSRNANPDMHDVLTRHAEEQSRELSENRLLNRVRYLIELRLGEGYGLRQCAAELGLGSGALQRALAAGGASFRQVRDEVRRQRASEMLLAGRAIREVAKACGFAELSPFYRAFRRWHAAPPEQYRARLAKREEGYSTSGT*	Q#12 - >AE004091.2_346801_347853_+	specific	441809	92	342	2.26609e-14	72.12	COG2207	AraC	-	cl34429
13	>AE004091.2_347832_348335_-
	MSLRPTLALLALVSLPLMAAQNDPQPSSKELMKEHQAQIQNDLADVDYKRKRIVEANMNLTDQEGEKFWPIYNTYRTESDKLSKETLKLLLDYAQAYNSGNVSDDQASKLIERVDDLQEDRLELRDKYVKRIAKNVSPKRAMRFLQIEIQLDAIATLEIGRQVPLVE*
14	>AE004091.2_348440_349051_-	Q#14 - >AE004091.2_348440_349051_-	specific	437861	138	196	1.41453e-34	116.908	pfam20029	DUF6436	-	cl45410
	MASLAPVFRVNAMTPRRKTLLVSLVGLLWAGGLLAAYWWFEIRYIRPFSEQTTLFSGDSLRLPAELAGPGAIRLVHFWDPACPCNVGNQQHLGELIERFAGKGVEFHVLQKPGSQGRLPDNLAALRALAGLPGSEQLPASPAVAIWDRDGRLAYFGPYSEGAVCTSSNSFIEPILEALLQGRPVDATHTLAVGCYCPWTPEKG*
15	>AE004091.2_349128_350069_+	Q#15 - >AE004091.2_349128_350069_+	specific	441868	52	313	1.89291e-29	112.018	COG2267	PldB	-	cl34450
	MSEAFNPDYLRQHLRPLAAAEADAAVLAYQAYYGLDLRSRHPRLQARLGSMAVDGRRLAVQAWLLPEARGSLLLMHGYYDHMGLYRHVVDWALGMGFSVLACDLPGHGLSEGERASIRDFAEYQAVFKGLLGQAAELDLAAPWHLCGQSTGGAILLDYLLHGGERPELGETILLAPLVRPRAWGWSKLSYRLLSPFVDSIPRRFSENSSDPQFLDFLREHDPLQPRTLPTAWVGALTRWVPRIERAPRRALSPLVVQGESDETVDWRHGLKVLREKFDEPRILLLEEARHHLANESEGLRRRYFDFLSDALGA*
16	>AE004091.2_350089_350841_-
	MRALLAFALLLVGLPALADPYQRLYQAAGWPDQRAHFSDALDAAQKRYQDKLPPALYQTLVDNSNRRFAPAEVDQRALNGLRENLPDSASPLNFFESPLGRKVVAAEVLATRRDQLLQHSNGLPRQTASEPRRALVKRLAQVLPAREAGAEVSLALAGVAADSLSQMLPGLPGLLGGGQTGQLLEGQRQRLVQQIGADLENTLLYVYRDLSDAELTQYVNFAESPAGRSYYQAALAALKAGLAVDQAVAP*
17	>AE004091.2_350959_351588_+	Q#17 - >AE004091.2_350959_351588_+	specific	442965	12	201	6.89538e-79	234.453	COG3751	EGL9	-	cl42477
	MHINVNHPLLHRIVDELVDQGWSHQSIFMPERLTTRLAEECRTRAVAGDLTPAAIGRGDGQVIREGIRGDLTQWLEPGESEACDEYLGVMDSLRQALNASLFLGLEDFECHFALYPPGAYYQKHVDRFRDDDARTVSAVLYLNDAWLPEHGGALRLHLPQRQVDIQPTGGSLVVFMSAGTEHEVLPASRDRLSLTGWFRRRNESLLQLS*
18	>AE004091.2_351610_352164_-	Q#18 - >AE004091.2_351610_352164_-	superfamily	437489	26	143	5.67633e-05	42.3953	cl45060	DUF6160 superfamily	C	-
	MLPTRSLLPFFLAPALLASAASQAAMEALDNDSLSQVTGQAGISLRLDLRAGAARVAWVDDGGSLSLRNLVIDNGCVKAGDCPDGRGGNIPLGAAQLGLSLPIFGVEQPTLALDVTTGSGGGQQLAISLPDLATINDQLIASGLPAQRIRLRVASDLYIGDNSIGRIELRDITDLRGTIKVWGH*
19	>AE004091.2_352430_352924_+	Q#19 - >AE004091.2_352430_352924_+	specific	461320	4	149	5.4716e-62	187.274	pfam04463	2-thiour_desulf	-	cl00733
	MQKVLVSRCLLGHLVRYDGGSHGPFDLLSRWHAQGRIVALCPEVAGGLPTPRPPAEIPGGQGGEVLDRLNRVFTVDGEDVSEAFLLGAEAAVELVRRHDIRMAVLKARSPSCGNLENYDGRFNGNRVAGEGVTAAALKRMGVLVFNEDELDRAAVCLAGLDAGG*
20	>AE004091.2_352927_353619_-	Q#20 - >AE004091.2_352927_353619_-	specific	440528	16	227	1.13139e-78	235.354	COG0765	HisM	-	cl43263
	MNSLQKLLEWLANLVELLGMAWPFLLQGAMYTVLFAAVSMVLGLILGFSVAVVRVTKVPVVSQIAAVYVSAFRGTPLLVQIFVLYYGLPSVGIEFTPVTAGILALTLNVAAYLSESMRGAILGIDKGQWEAGLSVGLTWGQTLWNIITPQALRLAVPSLSNSLISLIKDTSLISVITVTELMLATKEVIAETFQPLPLYLAAAGIYWLLSALFERVQKALENRLTAPLRR*
CRISPR array 2 Location 3841728-3841955 (bp)
		CDD domain
Protein	Sequence	Query	Hit type	PSSM-ID	From	To	E-Value	Bitscore	Accession	Short name	Incomplete	Superfamily
1	>AE004091.2_3840359_3840748_-	Q#21 - >AE004091.2_3840359_3840748_-	specific	440990	16	129	2.86728e-23	87.0909	COG1380	YohJ	-	cl46486
	MLPPLVRRLSRLAAELAVLIAFWWAGGWLAKAIGLPLPGGVVGLAALLLLFASGLLRPAWLQAGAGLLLAEMLLFFIPALMSLLDYGALLRSEGWRILLVIMLSTLLVMLVTAVSVEWMCRWRARHESR*
2	>AE004091.2_3839686_3840372_-	Q#22 - >AE004091.2_3839686_3840372_-	specific	440957	1	228	1.0043e-88	261.167	COG1346	LrgB	-	cl42121
	MSLDKQALFWLAATVGGYLLSRQLYRRVKWYWLSPIVFVPVLLYALAIPTHTRYADYARDTNWLVALLGPATVAFAIPIWQQRELLMRHWPALLAGMFAGTAVAIGSSWALAQALALDGQVTLSLLPRSITTPFAMEMSHDLGGVPELTAAFVMITGVFGAVIGGTLLRVLRLRTPLARGALFGVGAHGAGTSRAYEFGGEEGSAAGLLMVLTGLFNLLVAPLVAHCL*
3	>AE004091.2_3838778_3839557_-	Q#23 - >AE004091.2_3838778_3839557_-	specific	235916	8	259	1.48987e-160	445.061	PRK07044	PRK07044	-	cl00214
	MTAVHSLPADVQAQVSAAEWQTRVDLAACYRLVALHGWDDLIFTHISAKVPGTEDFLINPFGLMFHEITASSLVKVDASGKKLMDSPYEINPAGYTIHSAVHEVRHDVECVLHTHTAAGIAVSCQKQGLLPLSQQSLFVLSSLSYHAYEGVALNHEEKARLQADLGASNFLILPNHGLLTCGGSIADTFLMMFTLQRACEVQVMAQSGGAELIHIPGQILAGARDMIAGVMRSKTGMGGQLAWPALLRKLDQQNPGYRQ*
4	>AE004091.2_3837885_3838781_-	Q#24 - >AE004091.2_3837885_3838781_-	specific	440361	18	292	2.5831e-30	113.943	COG0596	MenH	-	cl43201
	MTAALPGIPLEAWRRRGRTLDFKGFPIRYWEAGQGRPLLLIHGFPSAAWDWHYLWEPLAQRYRVLVCDLLGFGDSAKPRAHRYSLLEQADLQQALLGRLGIDEPLHVLAHDYGDSVAQELLARHHEGRLRLASCVFLNGGLFPETHRPVLSQKLLLSPLGGLFGRLFDRRALARNFAKVFGPRSQPGETELDAFWSLIESNQGQRVMHRLIRYIVDRREQRERWVAALQHGGVPLRVIDGAVDPISGAHMVERYRQLVADADCVLLDGIGHYPQIEAPAAVLEHYLAFRARLDDSEFS*
5	>AE004091.2_3837493_3837786_-
	MHDPVSPLRAFDEGSWLFRQMVQAQPFIRQSGMVLAELGLLLALGLGYLCWQEGSRWYAVGAGLALLGSLLLVVVRHNYDWWLFKLGPRGRLYIPFD*
6	>AE004091.2_3836466_3837377_-	Q#26 - >AE004091.2_3836466_3837377_-	specific	187611	5	254	3.03141e-149	418.649	cd05353	hydroxyacyl-CoA-like_DH_SDR_c-like	-	cl21454
	MSDALRFDDQVVIVTGAGGGLGRAHALLFAKHGARVVVNDLGGSTHGEGASASAADKVVAEIRAAGGTAVANHDSVTDGGRIVENALDAFGRVDVVVNNAGILRDKTFHKMEDADWDLVYQVHVEGAYKVTRAAWPHLREQAYGRVVFTSSTSGIYGNFGQSNYGMAKLGLYGLTRTLALEGRKNNILVNAIAPTGGTRMTEGLIPPQVFEQLKPELVSPLVVYLGSSACEDTSGLYEVGGGWIGKVRWERSLGFGFDPKAGFDAEDVAAHWQQICDFENAAHPADNVEALREMMANLQKHAL*
7	>AE004091.2_3835579_3836349_-	Q#27 - >AE004091.2_3835579_3836349_-	specific	236205	1	255	5.88346e-151	420.842	PRK08259	PRK08259	-	cl23717
	MSVIVERNGPVTTLVIARPERRNAVDRPTAQALADALREFEADDTARVAVLTGSGGNFCAGADLAAVAEDGERRNRLEAEGDGPMGPSRMQLGKPLIAAIEGYAVAGGLELALLADLRVMAEDAICGVFCRRFGVPLIDGGSVRLPRIVGQGRALDLILTGRPVKADEALQIGLANRVVPSGSARAEAEELAAELAAFPQTCMLADRASVYAQWELSFDVALANEFQGGLAVIESGETLEGAQRFKDGEGRHGRFE*
8	>AE004091.2_3835215_3835559_+	Q#28 - >AE004091.2_3835215_3835559_+	specific	442673	8	112	1.99717e-37	122.397	COG3450	COG3450	-	cl42619
	MALTLLKNTAGADLGAASPVAVPLGEPVAQTRAYAVERTDQVETGIWECTPGRWRRQIVEQEFCHFLQGRCTFTPDGGETIRIEAGDALLLPENSLGVWDVQETVRKSYVIIHR*
9	>AE004091.2_3833774_3835180_+	Q#29 - >AE004091.2_3833774_3835180_+	specific	440429	29	406	2.26033e-60	201.672	COG0665	DadA	-	cl43231
	MSAWRHLSLWMNQLDDPLEARPSLEESLEVDVAIVGAGYTGLWTAYYLKRRAPQLRVAIVEAETAGFGASGRNGGWLMGNLLGEDGLLAGLPPERRRAGYDLLHGIPDEVARVLQEEGIDCDYRKGGVLYCAARYPEQERRLRAYLHDLYAEGLDESDYRWLTPQELDQQLRIPGSYGAIHSPHCATIQPARLARGLARAVERLGVRLFEKSRVLHWQRGLLRTERGELRAEWIVPAVEGYAASLPPLGHYQLPVQSLLVATEPLPSSVWAEIGLERGQAFSEFSRQVTYGQRTADDRLAFGARGGYRFGGKLRSDFSLDDEEVGLRRYLFGELFPLLKDARISHTWGGNLGMARRFRPHMLLDRASGIALSGGYGGEGVGASNLGGRTLAALILGEDS…
10	>AE004091.2_3832877_3833683_+	Q#30 - >AE004091.2_3832877_3833683_+	specific	432818	183	263	8.04748e-18	75.704	pfam12833	HTH_18	-	cl38376
	MQPEQTIPADRDLADATRETVMRYHLSWKHRDIDAVMALYHPEVEYNDFFQNRRMRLADLREYVEATMPKGPDESLEHTDRIRFDGDTAFIQYRLRVTLSGRLASFRASEAITVRDGLIWRINEYASLVHESGGGAQAGGDGRPPASRLGLSAKQLSLLARDLEHYFQQAQPYLDPDLDLTQVANATGYTRNQISYLLNQVLGLSFYQYVNQTRLQHLLGQLSGELPGRVDELAFAAGFNSLSAFYRCFRQHTGQSPREYLKRLSSRR*	Q#30 - >AE004091.2_3832877_3833683_+	specific	441809	22	268	1.71242e-17	79.824	COG2207	AraC	-	cl34429
11	>AE004091.2_3842274_3843290_-	Q#31 - >AE004091.2_3842274_3843290_-	superfamily	468073	6	333	3.26514e-112	329.677	cl41313	transpos_IS110 superfamily	-	-
	MNLSRIGLDLAKQVFQVHGVDRHEHVVCRRQLKRAQVRDFFRQLPPCLVAMEACGSAHYWARELRELGHTVRLIAPQFVKPYVKGDKHDAHDAEAICEAASRPSMRYVPVKSAEQQAVQSMHRVRSRLVRARTALCNEVRGLLGEFGLIATRRGRAATMALLETVMATEPAPLPAPMGELLRELKDELQTLEARIARLERQIQAHVRGDARIQRLLAVEGIGPISASAVAASAGDARQFRTGRQFAAWLGLVPRQHSTGGQQRLGNISKRGDTYLRTLLIHGARAVVRCCANKTDARSRWLQGLLQRRPANVVAVALANKNARILWALLSRETCYRPG*
12	>AE004091.2_3843653_3844105_-	Q#32 - >AE004091.2_3843653_3844105_-	specific	168208	1	150	3.59538e-99	281.3	PRK05723	PRK05723	-	cl00438
	MKVAILSGSVYGTAEEVARHAQKLLSAAGLEASHLPRASLDELKAFAPEAFLVVTSTTGMGELPDNLQPLYYAIRDQLPAWHGLPGGVIGLGDSSYGDTFCGGGEQVRELFGELGVREVLPMLRLDASETVTPETDAEPWLAEFAAALKG*
13	>AE004091.2_3844385_3844942_+	Q#33 - >AE004091.2_3844385_3844942_+	specific	442457	2	176	2.28096e-70	211.305	COG3224	COG3224	-	cl42739
	MSTAPVTLLVARRVAAGRYRDFLAWQREGEALAADFPGYLGSGALAPPAGGDEFQMIFRFADDATLAAWAHSASRQAWLERGQGLFDEPREHRAHGLAAWFDDNRKPPRWKQSVAIWLAFFPVSLAFNLGAGPYLGELSLAARVLLSTLVLTPLMTYWFIPLSSRLLAPWLHRRPQRAASLPEAH*
14	>AE004091.2_3845053_3845757_+	Q#34 - >AE004091.2_3845053_3845757_+	specific	180586	3	234	5.84204e-153	424.345	PRK06483	PRK06483	-	cl21454
	MATAPILITGASQRVGLHCARRLLADGESVIVSYRSERPALDELRQAGALTLHADFASEAGIFAFIGALRQHTDSLRAIVHNASDWVAETPGHEAEAFQQLFSVHMLAPYLINLHCAELLERSQPADIVHLTDDVARKGSARRIAYCASKAGLDNLTLSFAARFAPRIKVNAISPALVMFNDGDDAEYRARTLAKSALGIEPGPEVIYQSLRYLLDNPYVTGTTLTVNGGRHVK*
15	>AE004091.2_3845775_3846335_+	Q#35 - >AE004091.2_3845775_3846335_+	specific	237149	1	185	5.73851e-131	365.227	PRK12606	PRK12606	-	cl00263
	MNPALSQHYREILVGLGEDPQREGLLDTPKRAAKAMQYLCHGYGQTLEEIVNGALFASDNDEMVIVRDIELYSLCEHHLLPFIGKAHVAYIPTGKVLGLSKVARIVDMFARRLQIQENLTRQIAEAVRQVTSAAGVAVVIEAQHMCMMMRGVEKQNSQMFTSVMLGAFRDSNTTRQEFLQLIGRSK*
16	>AE004091.2_3846337_3846708_+	Q#36 - >AE004091.2_3846337_3846708_+	specific	183053	4	123	6.34663e-77	222.924	PRK11245	folX	-	cl00263
	MPRLEPGMARIRVKDLRLRTFIGIKEEEILNKQDVLINLTILYPAADAVEVNDIEHALNYRTITKAIIRHVEENRFALLERMTQEILDLVMENPAVRYAEVEVDKPHALRFAESVSITLAGHR*
17	>AE004091.2_3846837_3847148_+	Q#37 - >AE004091.2_3846837_3847148_+	specific	442715	6	100	6.34333e-65	190.791	COG3492	COG3492	-	cl01385
	MTAANLTEQQRLELEAAAFRTLVHHLQTRKDVQNIDLMNLAGFCRNCLSKWYKAAADDLGVEVSNDQAREEIYGMPYAEWKAKYQKEASPEQQAAFAKSQGNA*
18	>AE004091.2_3847200_3847538_+	Q#38 - >AE004091.2_3847200_3847538_+	specific	430288	3	108	3.56394e-52	159.283	pfam08888	HopJ	-	cl08508
	MTLTDFRARLRSEHHLFTDTLAFIAEHYSYTPSAFDNGSVSNPAGQNEGSCKTLGFAILEGLSLEETLLAFGEHYRAVRDNPEGDDHANIRALQQTGLAGVHFERQPLSRRG*
19	>AE004091.2_3847718_3847933_-	Q#39 - >AE004091.2_3847718_3847933_-	specific	442804	5	71	1.37996e-17	70.8749	COG3585	MopI	N	cl43907
	MTIKAINVRNQFKGTVKEIIEGPVLSEIDVQTAAGIVTSVITTRSVKELELAIGSEVIAFVKSTEVSIAKL*
20	>AE004091.2_3847974_3848798_-	Q#40 - >AE004091.2_3847974_3848798_-	specific	183055	11	273	4.69185e-173	477.633	PRK11247	ssuB	-	cl38936
	MNAHNAALGGTPQRLKRGIPLALRGVARRFGEREVLKDIDLLVPAGQFVAIVGRSGCGKSTLLRLLAGLDQPSRGELLAGSAALAEAREDTRLMFQDSRLLPWKRVIDNVGLGLRGDWRAKALQALRAVGLAERANEWPAALSGGQKQRVALARALIHEPRLLLLDEPLGALDALTRIEMQQLIEGLWREHGFTVLLVTHDVSEAVAVADRVILIEDGEIGLDLPVELPRPRSRGSARLAALEAEVLNRVLAQPELPPQPEPVSPLPTQLRWAL*

## Sheet: CRISPRloci_neighbor protein
S4 Dataset. Cas and neighbor proteins of CRISPR arrays through CRISPRloci and CRISPRimmunity
CRISPRloci								CDD domain
Protein	Accession	Protein	Strand	Sequence	Start	End	Lenght	Hit type	PSSM-ID	From	To	E-Value	Bitscore	Accession	Short name	Superfamily
1	AE004091.2_2099	unknown	minus	MTDRAAPSNWMLALLACAQLIIALDATIVFVALPEISRALDFSAQRLQWVVSAYTVAFGGFLLLGGRATDLLGRRRMYVLGQSLYALASLAGGLAQSELPLILARAVQGLGGALLFPATLALIGNHFAEGPARNRALAIWSIASAFGLALGSALGGALTELFGWASIFLVNVPLAGAAALLALRLIPADARRQRGRRFDLAGALTVTAGATLLVFALVQGPESGWDAPSVRFGLYLSVPLLLAFLAIEHYSRDPLMPLRLLGNRNLQVAMLLTAIFMSSYGVQYYFLAIYFQSVYGYSVLQTGLAFLPATLLCTLGIRVAERLLARHGARATLVAGLLLGALGLGLLAACLPLGRGFLALLPAIVILSVGQGMTWTAMWVSAASGVDPAEQGVASGMAS…	2248167	2249582	472	specific	441276	7	175	4.50513e-31	110.859	COG1670	RimL	cl34333
2	AE004091.2_3346	unknown	plus	MSLSIGLIAVVALVYMAILFAIAFYGDRRRTPLSPRLRAWVYSLSLAVYCTSWTFFGAVGQATDQLWSFLPIYLGPVLLMLFAPWVLQKMIMISKQENITSIADFIAARYGKSQALAVVVALICMVGVLPYIALQLKGIVLGVNLLIGSGADSTGTRAQDTALIVSLVLALFTIVFGTRSLDVTEHHRGMVLAIAFESLVKLTAFLAVGIFATFGLYDGFADLFSQARAAPQLADYWEETVHWPAMLLQTGVAMTAIMCLPRQFHVTVVENIEPRDLNLARWVFPIYLVLAALFVVPIALAGQLHLPAGVMPDSFVISLPLAEAHPALALLAFIGGASAATGMVIVASVALSTMVSNDMLLPWLLRRREKDTERPFEAFRHWLLTVRRVSIAVILLLAY…	3660022	3663501	1160	specific	440386	2	442	0	651.763	COG0621	MiaB	cl33981
3	AE004091.2_4997	unknown	plus	MKLPKLLAALALLAAPALAFAHPGHGEHGLVAGLAHPLTGLDHLLAMFAVGLWAAQQQGAARLALPCTFVGTMLVGGLLGFEGLQLPFMETGIAASVLALGLCVALAVRPPLPLAMAATALFALAHGVAHGLELPDLSSPWLYALGFVAATAALHAAGYALVRFLPQAAAPLVRLAGLASAGAGVWLLAG*	5489041	5489613	191	specific	428218	20	187	9.32362e-41	135.811	pfam04955	HupE_UreJ	cl01011
4	AE004091.2_4998	unknown	minus	MNDRASRRAPQAGDTELSGPPAAEAIAPQVLRETASWLLLMQEGPLAPAQQAELESWRSRSPEHQRAWRRAERLLANIGSLPPALARRALERPSGSGRRAVLRGLALLLGGAPLVWWGWRAQVWRDGFGADYLTAVGERRDLVLEDGSQVEMNTDSALDVRYDAGQRLLRLYRGEIYLRTAADRREPPRPFLVRTEQGLMRALGTAFSVRREGAETVLAVYEGAVQVRPEGAASAADGRVIEAGQRVRFDRQRIGPVESASEAALAWRQGLLVADDMPLRQWAGELMRYGGESIECEPSLDPLRVSGTFPVDDLPLALAMLAQTHGLRLVHQGRRVLIRR*	5489630	5490652	341	specific	442926	118	339	9.89788e-68	213.274	COG3712	FecR	cl34662
								specific	435227	32	74	3.26578e-09	52.0328	pfam16220	DUF4880	cl24709
